# Supplementary material for: Respiratory chain gene mutations associated with global phylogenetic clustering of drug-resistant Mycobacterium tuberculosis revealed by whole-genome sequencing
Source: Front Immunol. 2026 May 20;17:1724194. doi: 10.3389/fimmu.2026.1724194 (PMC13229807; doi:10.3389/fimmu.2026.1724194)
Supplement: Supplementary file 3 [file Table3.xlsx]

## Sheet: Sheet1
Supplementary Table 3. Information about drug resistance of 13402 isolates of Mycobacterium tuberculosis.
sample_name	rifampicin	isoniazid	pyrazinamide	ethambutol	streptomycin	fluoroquinolone	moxifloxacin	ofloxacin	levofloxacin	ciprofloxacin	aminoglycosides	amikacin	kanamycin	capreomycin	ethionamide	para_aminosalicylic_acid	cycloserine	linezolid	bedaquiline	clofazimine	delamanid
ERR2383627	rpoB_p.Ser450Leu	katG_p.Ser	pncA_p.Ser104Arg	embA_c.-12C>T, e	rpsL_p.Lys88Arg	-	-	-	-	-	-	-	eis_c.-37G>T	-	-	-	-	-	-	-	-
ERR227990	-	fabG1_c.-1	pncA_p.Ala46Val	-	-	-	-	-	-	-	-	-	-	-	fabG1_c.-15C>T	-	-	-	-	-	-
ERR2707212	rpoB_p.Ser450Trp	katG_p.Ser	pncA_p.His51Tyr	embB_p.Met306Val	rrs_n.517C>T	-	-	-	-	-	-	-	-	-	-	-	-	-	-	-	-
ERR2706998	rpoB_p.Ser450Leu, rpoC_p.Phe452Ser	katG_p.Ser	pncA_c.240_241du	embB_p.Met306Val	-	-	-	-	-	-	-	-	-	-	ethA_c.796dupA	-	-	-	-	-	-
ERR2707056	rpoB_p.Ser450Leu, rpoC_p.Ile885Val	inhA_c.-15	pncA_c.407dupA	embB_p.Met306Val	rrs_n.517C>T	-	-	-	-	-	-	-	-	-	inhA_c.-154G>A	-	-	-	-	-	-
SRR671831	rpoB_p.Ser450Leu, rpoB_p.Thr400Ala	katG_p.Ser	pncA_p.Met175Thr	embB_p.Met306Leu	-	-	-	-	-	-	-	-	-	-	-	-	-	-	-	-	-
ERR1034676	rpoB_p.Ser450Leu	katG_p.Ser	pncA_p.Val125Gly	embB_p.Met306Ile	rpsL_p.Lys43Arg	-	-	-	-	-	-	-	-	-	-	-	-	-	-	-	-
ERR2145520	rpoB_p.Ser450Leu	katG_p.Ser	pncA_c.192_193in	embB_p.Gln497Arg	gid_p.Gly69Asp	-	-	-	-	-	-	-	-	-	-	-	-	-	-	-	-
ERR038744	rpoB_p.Ser450Leu	katG_p.Ser	pncA_p.Asp63Gly	-	-	-	-	-	-	-	-	-	-	-	-	-	-	-	-	-	-
ERR2706921	rpoB_p.Ser450Leu	katG_p.Ser	pncA_p.Asp12Asn	embB_p.Met306Ile	rpsL_p.Lys88Arg	-	-	-	-	-	-	-	-	-	-	-	-	-	-	-	-
CRR027654	rpoB_p.Ser450Leu	katG_p.Ser	pncA_p.Ile5Ser	embB_p.Met306Val	-	-	-	-	-	-	-	-	-	-	-	-	-	-	-	-	-
SRR1723998	rpoB_p.Ser450Leu	katG_p.Ser	pncA_p.Ile5Ser	embB_p.Met306Val	-	-	-	-	-	-	-	-	-	-	-	-	-	-	-	-	-
SRR6824524	rpoB_p.Ser450Leu	katG_p.Ser	pncA_p.Ile5Ser	embB_p.Met306Val	-	-	-	-	-	-	-	-	-	-	-	-	-	-	-	-	-
ERR2707019	rpoB_p.Ser450Leu	katG_p.Ser	pncA_c.86_89dupG	embB_p.Met306Val	gid_c.601delA	-	-	-	-	-	-	-	-	-	-	-	-	-	-	-	-
ERR2706995	rpoB_p.Ser450Leu	katG_p.Ser	pncA_p.Asp63Gly	embB_p.Met306Val	rpsL_p.Lys43Arg	-	-	-	-	-	-	-	-	-	ethA_c.626_627delCC	-	-	-	-	-	-
ERR2707159	rpoB_p.Ser450Leu	katG_p.Ser	pncA_c.86_89dupG	embB_p.Met306Val	gid_c.601delA	-	-	-	-	-	-	-	-	-	-	-	-	-	-	-	-
ERR2707105	rpoB_p.Ser450Leu	katG_p.Ser	pncA_c.314dupG	embB_p.Met306Val	-	-	-	-	-	-	-	-	-	-	-	-	-	-	-	-	-
SRR1723934	rpoB_p.Ser450Leu	katG_p.Ser	pncA_p.Gly17Asp	embB_p.Asp354Ala	-	-	-	-	-	-	-	-	-	-	-	-	-	-	-	-	-
ERR2707192	rpoB_p.Ser450Leu	katG_p.Ser	pncA_p.Asp63Gly	embB_p.Met306Val	rpsL_p.Lys43Arg	-	-	-	-	-	-	-	-	-	ethA_c.626_627delCC	-	-	-	-	-	-
ERR2707209	rpoB_p.Ser450Leu	katG_p.Ser	pncA_p.Asp8Gly	embB_p.Asp354Ala	rpsL_p.Lys43Arg	-	-	-	-	-	-	-	-	-	ethA_c.626_627delCC	-	-	-	-	-	-
SRR10040497	rpoB_p.Ser450Leu	katG_p.Ser	pncA_p.Asp63Gly	embB_p.Asp1024As	rpsL_p.Lys43Arg	-	-	-	-	-	-	-	-	-	-	-	-	-	-	-	-
SRR1019167	rpoB_p.Ser450Leu	katG_p.Ser	pncA_c.407dupA	embB_p.Met306Val	-	-	-	-	-	-	-	-	-	-	ethA_p.Gln165*	-	-	-	-	-	-
ERR038742	rpoB_p.Ser450Leu	katG_p.Gln	pncA_p.Gly162Asp	embA_c.-12C>T, e	rpsL_p.Lys88Arg	-	-	-	-	-	-	-	-	-	-	-	-	-	-	-	-
ERR2707228	rpoB_p.Ser450Leu	inhA_c.-15	pncA_p.His51Pro	embB_p.Met306Val	gid_c.404delT,	-	-	-	-	-	-	-	-	-	inhA_c.-154G>A	-	-	-	-	-	-
ERR1034831	rpoB_p.Ser450Leu	fabG1_c.-1	pncA_p.Asp8Glu	embB_p.Gly406Asp	-	-	-	-	-	-	rrs_n.1401A>G	rrs_n.1401A>G	rrs_n.1401A>G	rrs_n.1401A>G	fabG1_c.-15C>T	-	-	-	-	-	-
ERR1034835	rpoB_p.Ser450Leu	fabG1_c.-1	pncA_p.Val125Gly	embB_p.Met306Val	gid_p.Ala80Pro	-	-	-	-	-	rrs_n.1401A>G	rrs_n.1401A>G	rrs_n.1401A>G	rrs_n.1401A>G	fabG1_c.-15C>T, inhA_p.Ile194Thr	-	-	-	-	-	-
ERR1034844	rpoB_p.Ser450Leu	fabG1_c.-1	pncA_p.Val125Gly	embB_p.Met306Val	gid_p.Ala80Pro	-	-	-	-	-	rrs_n.1401A>G	rrs_n.1401A>G	rrs_n.1401A>G	rrs_n.1401A>G	fabG1_c.-15C>T, inhA_p.Ile194Thr	-	-	-	-	-	-
ERR1034879	rpoB_p.Ser450Leu	fabG1_c.-1	pncA_p.Val125Gly	embB_p.Met306Val	gid_p.Ala80Pro	-	-	-	-	-	rrs_n.1401A>G	rrs_n.1401A>G	rrs_n.1401A>G	rrs_n.1401A>G	fabG1_c.-15C>T, inhA_p.Ile194Thr	-	-	-	-	-	-
ERR1034894	rpoB_p.Ser450Leu	fabG1_c.-1	pncA_p.Val125Gly	embB_p.Met306Val	gid_p.Ala80Pro	-	-	-	-	-	rrs_n.1401A>G	rrs_n.1401A>G	rrs_n.1401A>G	rrs_n.1401A>G	fabG1_c.-15C>T, inhA_p.Ile194Thr	-	-	-	-	-	-
ERR1035181	rpoB_p.Ser450Leu	fabG1_c.-1	pncA_p.Val125Gly	embB_p.Met306Val	gid_p.Ala80Pro	-	-	-	-	-	-	-	-	-	fabG1_c.-15C>T, inhA_p.Ile194Thr	-	-	-	-	-	-
ERR1035187	rpoB_p.Ser450Leu	fabG1_c.-1	pncA_p.Val125Gly	embB_p.Met306Val	gid_p.Ala80Pro	-	-	-	-	-	rrs_n.1401A>G	rrs_n.1401A>G	rrs_n.1401A>G	rrs_n.1401A>G	fabG1_c.-15C>T, inhA_p.Ile194Thr	-	-	-	-	-	-
ERR1035203	rpoB_p.Ser450Leu	fabG1_c.-1	pncA_p.Val125Gly	embB_p.Met306Val	gid_p.Ala80Pro	-	-	-	-	-	-	-	-	-	fabG1_c.-15C>T, inhA_p.Ile194Thr	-	-	-	-	-	-
ERR1035220	rpoB_p.Ser450Leu	fabG1_c.-1	pncA_p.Val125Gly	embB_p.Met306Val	gid_p.Ala80Pro	-	-	-	-	-	rrs_n.1401A>G	rrs_n.1401A>G	rrs_n.1401A>G	rrs_n.1401A>G	fabG1_c.-15C>T, inhA_p.Ile194Thr	-	-	-	-	-	-
ERR1035234	rpoB_p.Ser450Leu	fabG1_c.-1	pncA_p.Val125Gly	embB_p.Met306Val	gid_p.Ala80Pro	-	-	-	-	-	rrs_n.1401A>G	rrs_n.1401A>G	rrs_n.1401A>G	rrs_n.1401A>G	fabG1_c.-15C>T, inhA_p.Ile194Thr	-	-	-	-	-	-
ERR1035243	rpoB_p.Ser450Leu	fabG1_c.-1	pncA_p.Val125Gly	embB_p.Met306Val	gid_p.Ala80Pro	-	-	-	-	-	-	-	-	-	fabG1_c.-15C>T, inhA_p.Ile194Thr	-	-	-	-	-	-
ERR1035244	rpoB_p.Ser450Leu	fabG1_c.-1	pncA_p.Val125Gly	embB_p.Met306Val	gid_p.Ala80Pro	-	-	-	-	-	-	-	-	-	fabG1_c.-15C>T, inhA_p.Ile194Thr	-	-	-	-	-	-
ERR1035247	rpoB_p.Ser450Leu	fabG1_c.-1	pncA_p.Val125Gly	embB_p.Met306Val	gid_p.Ala80Pro	-	-	-	-	-	rrs_n.1401A>G	rrs_n.1401A>G	rrs_n.1401A>G	rrs_n.1401A>G	fabG1_c.-15C>T, inhA_p.Ile194Thr	-	-	-	-	-	-
ERR1036282	rpoB_p.Ser450Leu	fabG1_c.-1	pncA_p.Val125Gly	embB_p.Met306Val	gid_p.Ala80Pro	-	-	-	-	-	-	-	-	-	fabG1_c.-15C>T, inhA_p.Ile194Thr	-	-	-	-	-	-
ERR1036284	rpoB_p.Ser450Leu	fabG1_c.-1	pncA_p.Val125Gly	embB_p.Met306Val	gid_p.Ala80Pro	-	-	-	-	-	rrs_n.1401A>G	rrs_n.1401A>G	rrs_n.1401A>G	rrs_n.1401A>G	fabG1_c.-15C>T, inhA_p.Ile194Thr	-	-	-	-	-	-
ERR1036285	rpoB_p.Ser450Leu	fabG1_c.-1	pncA_p.Val125Gly	embB_p.Met306Val	gid_p.Ala80Pro	-	-	-	-	-	rrs_n.1401A>G	rrs_n.1401A>G	rrs_n.1401A>G	rrs_n.1401A>G	fabG1_c.-15C>T, inhA_p.Ile194Thr	-	-	-	-	-	-
ERR1036293	rpoB_p.Ser450Leu	fabG1_c.-1	pncA_p.Val125Gly	embB_p.Met306Val	gid_p.Ala80Pro	-	-	-	-	-	rrs_n.1401A>G	rrs_n.1401A>G	rrs_n.1401A>G	rrs_n.1401A>G	fabG1_c.-15C>T, inhA_p.Ile194Thr	-	-	-	-	-	-
ERR1213924	rpoB_p.Ser450Leu	fabG1_c.-1	pncA_p.Val125Gly	embB_p.Met306Val	gid_p.Ala80Pro	-	-	-	-	-	-	-	-	-	fabG1_c.-15C>T, inhA_p.Ile194Thr	-	-	-	-	-	-
ERR2706933	rpoB_p.Ser450Leu	fabG1_c.-1	pncA_p.His82Arg	embB_p.Met306Val	-	-	-	-	-	-	-	-	-	-	fabG1_c.-15C>T, inhA_p.Ile21Thr	-	-	-	-	-	-
CRR027641	rpoB_p.Ser450Leu	fabG1_c.-1	pncA_c.290delG	embB_p.Met306Ile	gid_c.597delC	-	-	-	-	-	-	-	-	-	fabG1_c.-15C>T	-	-	-	-	-	-
CRR027642	rpoB_p.Ser450Leu	fabG1_c.-1	pncA_c.290delG	embB_p.Met306Ile	gid_c.597delC	-	-	-	-	-	-	-	-	-	fabG1_c.-15C>T	-	-	-	-	-	-
ERR2707120	rpoB_p.Ser450Leu	fabG1_c.-1	pncA_p.Gly108Arg	embB_p.Met306Ile	gid_c.102delG	-	-	-	-	-	-	-	-	-	fabG1_c.-15C>T	-	-	-	-	-	-
ERR2707187	rpoB_p.Ser450Leu	fabG1_c.-1	pncA_p.His51Pro	embB_p.Met306Val	-	-	-	-	-	-	-	-	-	-	fabG1_c.-15C>T, inhA_p.Ile21Thr	-	-	-	-	-	-
ERR2707229	rpoB_p.Ser450Leu	fabG1_c.-1	pncA_p.His82Arg	embB_p.Met306Val	-	-	-	-	-	-	-	-	-	-	ethA_p.Gln165Pro, fabG1_c.-17G>T	-	-	-	-	-	-
ERR228001	rpoB_p.Ser450Leu	fabG1_c.-1	pncA_p.Val155Met	embB_p.Gly406Asp	rpsL_p.Lys88Arg	-	-	-	-	-	-	-	eis_c.-15C>G	-	fabG1_c.-15C>T	-	-	-	-	-	-
ERR275197	rpoB_p.Ser450Leu	fabG1_c.-1	pncA_p.Val125Gly	embB_p.Met306Val	gid_p.Ala80Pro	-	-	-	-	-	-	-	-	-	fabG1_c.-15C>T, inhA_p.Ile194Thr	-	-	-	-	-	-
ERR275211	rpoB_p.Ser450Leu	fabG1_c.-1	pncA_p.Val125Gly	embB_p.Met306Val	gid_p.Ala80Pro	-	-	-	-	-	-	-	-	-	fabG1_c.-15C>T, inhA_p.Ile194Thr	-	-	-	-	-	-
ERR275221	rpoB_p.Ser450Leu	fabG1_c.-1	pncA_p.Val125Gly	embB_p.Met306Val	gid_p.Ala80Pro	-	-	-	-	-	rrs_n.1401A>G	rrs_n.1401A>G	rrs_n.1401A>G	rrs_n.1401A>G	fabG1_c.-15C>T, inhA_p.Ile194Thr	-	-	-	-	-	-
ERR275222	rpoB_p.Ser450Leu	fabG1_c.-1	pncA_p.Val125Gly	embB_p.Met306Val	gid_p.Ala80Pro	-	-	-	-	-	rrs_n.1401A>G	rrs_n.1401A>G	rrs_n.1401A>G	rrs_n.1401A>G	fabG1_c.-15C>T, inhA_p.Ile194Thr	-	-	-	-	-	-
ERR275227	rpoB_p.Ser450Leu	fabG1_c.-1	pncA_p.Val125Gly	embB_p.Met306Val	gid_p.Ala80Pro	-	-	-	-	-	-	-	-	-	fabG1_c.-15C>T, inhA_p.Ile194Thr	-	-	-	-	-	-
ERR275229	rpoB_p.Ser450Leu	fabG1_c.-1	pncA_p.Val125Gly	embB_p.Met306Val	gid_p.Ala80Pro	-	-	-	-	-	-	-	-	-	fabG1_c.-15C>T, inhA_p.Ile194Thr	-	-	-	-	-	-
ERR2707010	rpoB_p.Ser450Leu	ahpC_c.-57	pncA_p.Asp12Asn	embB_p.Gly406Ser	-	-	-	-	-	-	-	-	-	-	-	-	-	-	-	-	-
SRR833037	rpoB_p.Ser450Leu	ahpC_c.-52	pncA_p.His51Tyr	embB_p.Asp1024As	-	-	-	-	-	-	-	-	-	-	ethA_c.-11A>G	-	-	-	-	-	-
SRR833106	rpoB_p.Ser450Leu	ahpC_c.-52	pncA_p.His51Tyr	embB_p.Asp1024As	-	-	-	-	-	-	-	-	-	-	ethA_c.-11A>G	-	-	-	-	-	-
SRR833099	rpoB_p.Leu452Pro	fabG1_c.-8	pncA_c.456dupC	embB_p.Met306Val	-	-	-	-	-	-	-	-	-	-	ethA_c.-11A>G	-	-	-	-	-	-
SRR833114	rpoB_p.Leu452Pro	fabG1_c.-8	pncA_c.456dupC	embB_p.Met306Val	-	-	-	-	-	-	rrs_n.1401A>G	rrs_n.1401A>G	rrs_n.1401A>G	rrs_n.1401A>G	ethA_c.-11A>G	-	-	-	-	-	-
SRR833137	rpoB_p.Leu452Pro	fabG1_c.-8	pncA_c.456dupC	embB_p.Met306Val	-	-	-	-	-	-	-	-	-	-	ethA_c.-11A>G	-	-	-	-	-	-
SRR924696	rpoB_p.Leu452Pro	fabG1_c.-8	pncA_c.456dupC	embB_p.Met306Val	-	-	-	-	-	-	rrs_n.1401A>G	rrs_n.1401A>G	rrs_n.1401A>G	rrs_n.1401A>G	ethA_c.-11A>G	-	-	-	-	-	-
ERR1633780	rpoB_p.Leu452Pro	fabG1_c.-8	pncA_c.456dupC	embB_p.Met306Val	-	-	-	-	-	-	-	-	-	-	ethA_c.-11A>G	-	-	-	-	-	-
SRR832995	rpoB_p.Leu452Pro	fabG1_c.-8	pncA_c.456dupC	embA_c.-16C>G, e	-	-	-	-	-	-	-	-	-	-	ethA_c.-11A>G	-	-	-	-	-	-
SRR833040	rpoB_p.Leu452Pro	fabG1_c.-8	pncA_c.456dupC	embB_p.Met306Val	-	-	-	-	-	-	-	-	-	-	ethA_c.-11A>G	-	-	-	-	-	-
SRR833110	rpoB_p.Leu452Pro	fabG1_c.-8	pncA_c.456dupC	embA_c.-16C>G, e	-	-	-	-	-	-	-	-	-	-	ethA_c.-11A>G	-	-	-	-	-	-
SRR833124	rpoB_p.Leu452Pro	fabG1_c.-8	pncA_c.456dupC	embB_p.Met306Val	-	-	-	-	-	-	rrs_n.1401A>G	rrs_n.1401A>G	rrs_n.1401A>G	rrs_n.1401A>G	ethA_c.-11A>G	-	-	-	-	-	-
SRR924211	rpoB_p.Leu452Pro	fabG1_c.-8	pncA_c.456dupC	embB_p.Met306Val	-	-	-	-	-	-	-	-	-	-	ethA_c.-11A>G	-	-	-	-	-	-
SRR847781	rpoB_p.Leu452Pro	fabG1_c.-8	pncA_c.456dupC	embB_p.Met306Val	-	-	-	-	-	-	-	-	-	-	ethA_c.-11A>G	-	-	-	-	-	-
SRR924235	rpoB_p.Leu452Pro	fabG1_c.-8	pncA_c.456dupC	embB_p.Met306Val	-	-	-	-	-	-	-	-	-	-	ethA_c.-11A>G	-	-	-	-	-	-
SRR1019166	rpoB_p.Leu452Pro	fabG1_c.-8	pncA_c.456dupC	embB_p.Met306Val	-	-	-	-	-	-	rrs_n.1401A>G	rrs_n.1401A>G	rrs_n.1401A>G	rrs_n.1401A>G	ethA_c.-11A>G	-	-	-	-	-	-
SRR1140932	rpoB_p.Leu452Pro	fabG1_c.-8	pncA_c.456dupC	embB_p.Met306Val	-	-	-	-	-	-	rrs_n.1401A>G	rrs_n.1401A>G	rrs_n.1401A>G	rrs_n.1401A>G	ethA_c.-11A>G	-	-	-	-	-	-
ERR047885	rpoB_p.His445Tyr	fabG1_c.-8	pncA_p.Cys14*	-	gid_p.Leu79Ser	-	-	-	-	-	-	-	-	-	fabG1_c.-8T>C	-	-	-	-	-	-
ERR047882	rpoB_p.His445Tyr	fabG1_c.-8	pncA_p.Cys14*	embB_p.Met306Val	gid_p.Leu79Ser	-	-	-	-	-	-	-	-	tlyA_c.728delT	fabG1_c.-8T>C	-	-	-	-	-	-
ERR047887	rpoB_p.His445Tyr	fabG1_c.-8	pncA_p.Cys14*	embB_p.Met306Val	gid_p.Leu79Ser	-	-	-	-	-	-	-	-	-	fabG1_c.-8T>C	-	-	-	-	-	-
ERR047888	rpoB_p.His445Tyr	fabG1_c.-8	pncA_p.Cys14*	embB_p.Met306Val	gid_p.Leu79Ser	-	-	-	-	-	-	-	-	-	fabG1_c.-8T>C	-	-	-	-	-	-
ERR1035270	rpoB_p.His445Asp	katG_p.Ser	pncA_p.Ala171Pro	-	-	-	-	-	-	-	-	-	-	-	-	-	-	-	-	-	-
ERR1034672	rpoB_p.His445Asp	katG_p.Ser	pncA_p.Asp63Gly,	embB_p.Gly406Ala	-	-	-	-	-	-	-	-	-	-	-	-	-	-	-	-	-
ERR2707042	rpoB_p.His445Asp	katG_p.Ser	pncA_c.316_319du	embB_p.Gly406Ser	-	-	-	-	-	-	-	-	-	-	-	-	-	-	-	-	-
ERR038741	rpoB_p.His445Asp	ahpC_c.-81	pncA_c.459_462du	embA_c.-16C>T, e	-	-	-	-	-	-	-	-	-	-	-	-	-	-	-	-	-
ERR1034683	rpoB_p.His445Asn, rpoB_p.Ser450Trp	inhA_p.Ser	pncA_p.His51Pro	-	-	-	-	-	-	-	-	-	-	-	inhA_p.Ser94Ala	-	-	-	-	-	-
SRR7341699	rpoB_p.His445Asn, rpoB_p.Met434Leu, rpoB_p.Pro454Leu	katG_p.Ser	pncA_p.Gly17Asp	embB_p.Met306Leu	gid_p.Ser136*	-	-	-	-	-	rrs_n.1401A>G	rrs_n.1401A>G	rrs_n.1401A>G	rrs_n.1401A>G	-	-	-	-	-	-	-
CRR027493	rpoB_p.Asp435Val, rpoB_p.Ser450Leu	ahpC_c.-48	pncA_p.Tyr34Ser,	embB_p.Gln497Lys	-	-	-	-	-	-	-	-	-	-	-	-	-	-	-	-	-
ERR2179653	rpoB_p.Asp435Val, rpoB_p.Ser450Leu	ahpC_c.-48	pncA_p.Tyr34Ser,	embB_p.Gln497Lys	-	-	-	-	-	-	-	-	-	-	-	-	-	-	-	-	-
SRR1723993	rpoB_p.Asp435Val, rpoB_p.Ser450Leu	ahpC_c.-48	pncA_p.Tyr34Ser,	embB_p.Gln497Lys	-	-	-	-	-	-	-	-	-	-	-	-	-	-	-	-	-
ERR1034712	rpoB_p.Asp435Val	katG_p.Ser	pncA_p.Lys48Thr	embB_p.Met306Val	-	-	-	-	-	-	rrs_n.1401A>G	rrs_n.1401A>G	rrs_n.1401A>G	rrs_n.1401A>G	ethA_p.Pro378Leu	-	-	-	-	-	-
ERR2707009	rpoB_p.Asp435Val	katG_p.Ser	pncA_c.-11A>G, p	embB_p.Met306Val	-	-	-	-	-	-	-	-	-	-	-	-	-	-	-	-	-
ERR1034862	rpoB_p.Asp435Val	fabG1_c.-1	pncA_c.249dupC	-	rpsL_p.Lys43Arg	-	-	-	-	-	-	-	-	-	fabG1_c.-15C>T, inhA_p.Ser94Ala	-	-	-	-	-	-
ERR1034866	rpoB_p.Asp435Val	fabG1_c.-1	pncA_c.249dupC	-	rpsL_p.Lys43Arg	-	-	-	-	-	-	-	-	-	fabG1_c.-15C>T, inhA_p.Ser94Ala	-	-	-	-	-	-
ERR1034883	rpoB_p.Asp435Val	fabG1_c.-1	pncA_c.249dupC	-	rpsL_p.Lys43Arg	-	-	-	-	-	-	-	-	-	fabG1_c.-15C>T, inhA_p.Ser94Ala	-	-	-	-	-	-
ERR1035236	rpoB_p.Asp435Val	fabG1_c.-1	pncA_c.249dupC	-	rpsL_p.Lys43Arg	-	-	-	-	-	-	-	-	-	fabG1_c.-15C>T, inhA_p.Ser94Ala	-	-	-	-	-	-
ERR1035241	rpoB_p.Asp435Val	fabG1_c.-1	pncA_c.249dupC	-	rpsL_p.Lys43Arg	-	-	-	-	-	-	-	-	-	fabG1_c.-15C>T, inhA_p.Ser94Ala	-	-	-	-	-	-
ERR1035251	rpoB_p.Asp435Val	fabG1_c.-1	pncA_c.249dupC	-	rpsL_p.Lys43Arg	-	-	-	-	-	-	-	-	-	fabG1_c.-15C>T, inhA_p.Ser94Ala	-	-	-	-	-	-
ERR1035252	rpoB_p.Asp435Val	fabG1_c.-1	pncA_c.249dupC	-	rpsL_p.Lys43Arg	-	-	-	-	-	-	-	-	-	fabG1_c.-15C>T, inhA_p.Ser94Ala	-	-	-	-	-	-
ERR158579	rpoB_p.Asp435Val	fabG1_c.-1	pncA_p.Val44Gly	embB_p.Met306Ile	rrs_n.514A>C	-	-	-	-	-	rrs_n.1401A>G	rrs_n.1401A>G	rrs_n.1401A>G	rrs_n.1401A>G	fabG1_c.-15C>T	-	-	-	-	-	-
ERR275186	rpoB_p.Asp435Val	fabG1_c.-1	pncA_c.249dupC	-	rpsL_p.Lys43Arg	-	-	-	-	-	-	-	-	-	fabG1_c.-15C>T, inhA_p.Ser94Ala	-	-	-	-	-	-
SRR1019170	rpoB_p.Asp435Tyr, rpoB_p.Leu430Pro	ahpC_c.-52	pncA_c.314dupG	embB_p.Gly406Ala	-	-	-	-	-	-	-	-	-	-	ethA_c.-11A>G	-	-	-	-	-	-
ERR403243	rpoB_p.Asp435Tyr	inhA_c.-15	pncA_p.Tyr41*	embB_p.Met306Ile	-	-	-	-	-	-	-	-	-	-	ethA_c.1303delA, inhA_c.-154G>A	-	-	-	-	-	-
ERR1034655	rpoB_p.Asp435Tyr	ahpC_c.-48	pncA_p.Lys96Gln	embB_p.Glu504Asp	gid_c.115delC	-	-	-	-	-	-	-	-	-	-	-	-	-	-	-	-
SRR10040539	rpoB_c.1306_1308delCAG	katG_p.Val	pncA_p.Val155Met	embB_p.Gly406Asp	rpsL_p.Lys43Arg	-	-	-	-	-	-	-	-	-	-	-	-	-	-	-	-
SRR8651633	rpoB_p.Ser450Phe	katG_p.Ser	pncA_p.Cys72Tyr	embB_p.Met306Ile	rrs_n.888G>A	gyrB_p.Ala504Th	gyrB_p.Ala504Thr	gyrB_p.Ala504Thr	gyrB_p.Ala504Thr	gyrB_p.Ala504Thr	rrs_n.1402C>A, rrs_n.1484G>T	rrs_n.1402C>A, rrs_n.1484G>T	rrs_n.1402C>A, rrs_n.1484G>T	rrs_n.1402C>A, rrs_n.1484G>T	-	-	-	-	-	-	-
SRR8651555	rpoB_p.Ser450Leu	katG_p.Ser	pncA_p.Leu19Pro	embA_c.-16C>T, e	-	gyrA_p.Asp94His	gyrA_p.Asp94His	gyrA_p.Asp94His	gyrA_p.Asp94His	gyrA_p.Asp94His	-	-	-	-	-	-	-	-	-	-	-
ERR2432994	rpoB_p.Ser450Leu	katG_p.Ser	pncA_p.Ser104Arg	embA_c.-12C>T, e	rpsL_p.Lys88Arg	gyrA_p.Asp94Asn	gyrA_p.Asp94Asn	gyrA_p.Asp94Asn	gyrA_p.Asp94Asn	gyrA_p.Asp94Asn	rrs_n.1401A>G	rrs_n.1401A>G	rrs_n.1401A>G	rrs_n.1401A>G	-	-	-	-	-	-	-
SRR1723931	rpoB_p.Ser450Leu	katG_c.22d	pncA_p.Tyr103Ser	embB_p.Met306Ile	-	gyrA_p.Ala90Val	gyrA_p.Ala90Val	gyrA_p.Ala90Val	gyrA_p.Ala90Val	gyrA_p.Ala90Val	-	-	-	-	-	-	-	-	-	-	-
ERR1035309	rpoB_p.Ser450Leu	fabG1_c.-1	pncA_p.Leu116Arg	-	-	gyrA_p.Asp94Gly	gyrA_p.Asp94Gly	gyrA_p.Asp94Gly	gyrA_p.Asp94Gly	gyrA_p.Asp94Gly	-	-	-	-	fabG1_c.-15C>T, inhA_p.Ile194Thr	-	-	-	-	-	-
ERR1035328	rpoB_p.Ser450Leu	fabG1_c.-1	pncA_p.Leu116Arg	-	-	gyrA_p.Asp94Gly	gyrA_p.Asp94Gly	gyrA_p.Asp94Gly	gyrA_p.Asp94Gly	gyrA_p.Asp94Gly	-	-	-	-	fabG1_c.-15C>T, inhA_p.Ile194Thr	-	-	-	-	-	-
ERR1034821	rpoB_p.Ser450Leu	fabG1_c.-1	pncA_p.Val125Gly	embA_c.-16C>T, e	gid_p.Ala80Pro	gyrA_p.Asp94Ala	gyrA_p.Asp94Ala	gyrA_p.Asp94Ala	gyrA_p.Asp94Ala	gyrA_p.Asp94Ala	rrs_n.1401A>G	rrs_n.1401A>G	rrs_n.1401A>G	rrs_n.1401A>G	fabG1_c.-15C>T, inhA_p.Ile194Thr	-	-	-	-	-	-
ERR1034823	rpoB_p.Ser450Leu	fabG1_c.-1	pncA_p.Val125Gly	embA_c.-16C>T, e	gid_p.Ala80Pro	gyrA_p.Asp94Ala	gyrA_p.Asp94Ala	gyrA_p.Asp94Ala	gyrA_p.Asp94Ala	gyrA_p.Asp94Ala	rrs_n.1401A>G	rrs_n.1401A>G	rrs_n.1401A>G	rrs_n.1401A>G	fabG1_c.-15C>T, inhA_p.Ile194Thr	-	-	-	-	-	-
ERR1034852	rpoB_p.Ser450Leu	fabG1_c.-1	pncA_p.Phe13Leu	embA_c.-16C>G	rpsL_p.Lys43Arg	gyrA_p.Asp94Gly	gyrA_p.Asp94Gly	gyrA_p.Asp94Gly	gyrA_p.Asp94Gly	gyrA_p.Asp94Gly	rrs_n.1402C>A, rrs_n.1484G>T	rrs_n.1402C>A, rrs_n.1484G>T	rrs_n.1402C>A, rrs_n.1484G>T	rrs_n.1402C>A, rrs_n.1484G>T	fabG1_c.-15C>T, inhA_p.Ser94Ala	-	ald_c.897_898dupGA	-	-	-	-
ERR1034855	rpoB_p.Ser450Leu	fabG1_c.-1	pncA_p.Val125Gly	embA_c.-16C>T, e	gid_p.Ala80Pro	gyrA_p.Asp94Ala	gyrA_p.Asp94Ala	gyrA_p.Asp94Ala	gyrA_p.Asp94Ala	gyrA_p.Asp94Ala	rrs_n.1401A>G	rrs_n.1401A>G	rrs_n.1401A>G	rrs_n.1401A>G	fabG1_c.-15C>T, inhA_p.Ile194Thr	-	-	-	-	-	-
ERR1034873	rpoB_p.Ser450Leu	fabG1_c.-1	pncA_p.Val125Gly	embA_c.-16C>T, e	gid_p.Ala80Pro	gyrA_p.Asp94Ala	gyrA_p.Asp94Ala	gyrA_p.Asp94Ala	gyrA_p.Asp94Ala	gyrA_p.Asp94Ala	rrs_n.1401A>G	rrs_n.1401A>G	rrs_n.1401A>G	rrs_n.1401A>G	fabG1_c.-15C>T, inhA_p.Ile194Thr	-	-	-	-	-	-
ERR1034886	rpoB_p.Ser450Leu	fabG1_c.-1	pncA_p.Val125Gly	embA_c.-16C>T, e	gid_p.Ala80Pro	gyrA_p.Asp94Ala	gyrA_p.Asp94Ala	gyrA_p.Asp94Ala	gyrA_p.Asp94Ala	gyrA_p.Asp94Ala	rrs_n.1401A>G	rrs_n.1401A>G	rrs_n.1401A>G	rrs_n.1401A>G	fabG1_c.-15C>T, inhA_p.Ile194Thr	-	-	-	-	-	-
ERR1034902	rpoB_p.Ser450Leu	fabG1_c.-1	pncA_p.Val125Gly	embA_c.-16C>T, e	gid_p.Ala80Pro	gyrA_p.Asp94Ala	gyrA_p.Asp94Ala	gyrA_p.Asp94Ala	gyrA_p.Asp94Ala	gyrA_p.Asp94Ala	rrs_n.1401A>G	rrs_n.1401A>G	rrs_n.1401A>G	rrs_n.1401A>G	fabG1_c.-15C>T, inhA_p.Ile194Thr	-	-	-	-	-	-
ERR1034909	rpoB_p.Ser450Leu	fabG1_c.-1	pncA_p.Val125Gly	embA_c.-16C>T, e	gid_p.Ala80Pro	gyrA_p.Asp94Ala	gyrA_p.Asp94Ala	gyrA_p.Asp94Ala	gyrA_p.Asp94Ala	gyrA_p.Asp94Ala	rrs_n.1401A>G	rrs_n.1401A>G	rrs_n.1401A>G	rrs_n.1401A>G	fabG1_c.-15C>T, inhA_p.Ile194Thr	-	-	-	-	-	-
ERR1035176	rpoB_p.Ser450Leu	fabG1_c.-1	pncA_p.Val125Gly	embA_c.-16C>T, e	gid_p.Ala80Pro	gyrA_p.Asp94Ala	gyrA_p.Asp94Ala	gyrA_p.Asp94Ala	gyrA_p.Asp94Ala	gyrA_p.Asp94Ala	rrs_n.1401A>G	rrs_n.1401A>G	rrs_n.1401A>G	rrs_n.1401A>G	fabG1_c.-15C>T, inhA_p.Ile194Thr	-	-	-	-	-	-
ERR1035186	rpoB_p.Ser450Leu	fabG1_c.-1	pncA_p.Val125Gly	embA_c.-16C>T, e	gid_p.Ala80Pro	gyrA_p.Asp94Ala	gyrA_p.Asp94Ala	gyrA_p.Asp94Ala	gyrA_p.Asp94Ala	gyrA_p.Asp94Ala	rrs_n.1401A>G	rrs_n.1401A>G	rrs_n.1401A>G	rrs_n.1401A>G	fabG1_c.-15C>T, inhA_p.Ile194Thr	-	-	-	-	-	-
ERR1035194	rpoB_p.Ser450Leu	fabG1_c.-1	pncA_p.Val125Gly	embA_c.-16C>T, e	gid_p.Ala80Pro	gyrA_p.Asp94Ala	gyrA_p.Asp94Ala	gyrA_p.Asp94Ala	gyrA_p.Asp94Ala	gyrA_p.Asp94Ala	rrs_n.1401A>G	rrs_n.1401A>G	rrs_n.1401A>G	rrs_n.1401A>G	fabG1_c.-15C>T, inhA_p.Ile194Thr	-	ald_c.130dupG	-	-	-	-
ERR1035221	rpoB_p.Ser450Leu	fabG1_c.-1	pncA_p.Val125Gly	embA_c.-16C>T, e	gid_p.Ala80Pro	gyrA_p.Asp94Ala	gyrA_p.Asp94Ala	gyrA_p.Asp94Ala	gyrA_p.Asp94Ala	gyrA_p.Asp94Ala	rrs_n.1401A>G	rrs_n.1401A>G	rrs_n.1401A>G	rrs_n.1401A>G	fabG1_c.-15C>T, inhA_p.Ile194Thr	-	-	-	-	-	-
ERR1035225	rpoB_p.Ser450Leu	fabG1_c.-1	pncA_p.Val125Gly	embA_c.-16C>T, e	gid_p.Ala80Pro	gyrA_p.Asp94Ala	gyrA_p.Asp94Ala	gyrA_p.Asp94Ala	gyrA_p.Asp94Ala	gyrA_p.Asp94Ala	rrs_n.1401A>G	rrs_n.1401A>G	rrs_n.1401A>G	rrs_n.1401A>G	fabG1_c.-15C>T, inhA_p.Ile194Thr	-	-	-	-	-	-
ERR1035228	rpoB_p.Ser450Leu	fabG1_c.-1	pncA_p.Val125Gly	embA_c.-16C>T, e	gid_p.Ala80Pro	gyrA_p.Asp94Ala	gyrA_p.Asp94Ala	gyrA_p.Asp94Ala	gyrA_p.Asp94Ala	gyrA_p.Asp94Ala	rrs_n.1401A>G	rrs_n.1401A>G	rrs_n.1401A>G	rrs_n.1401A>G	fabG1_c.-15C>T, inhA_p.Ile194Thr	-	-	-	-	-	-
ERR1035237	rpoB_p.Ser450Leu	fabG1_c.-1	pncA_p.Val125Gly	embA_c.-16C>T, e	gid_p.Ala80Pro	gyrA_p.Asp94Ala	gyrA_p.Asp94Ala	gyrA_p.Asp94Ala	gyrA_p.Asp94Ala	gyrA_p.Asp94Ala	rrs_n.1401A>G	rrs_n.1401A>G	rrs_n.1401A>G	rrs_n.1401A>G	fabG1_c.-15C>T, inhA_p.Ile194Thr	-	-	-	-	-	-
ERR1036291	rpoB_p.Ser450Leu	fabG1_c.-1	pncA_p.Val125Gly	embA_c.-16C>T, e	gid_p.Ala80Pro	gyrA_p.Asp94Ala	gyrA_p.Asp94Ala	gyrA_p.Asp94Ala	gyrA_p.Asp94Ala	gyrA_p.Asp94Ala	rrs_n.1401A>G	rrs_n.1401A>G	rrs_n.1401A>G	rrs_n.1401A>G	fabG1_c.-15C>T, inhA_p.Ile194Thr	-	-	-	-	-	-
ERR1036295	rpoB_p.Ser450Leu	fabG1_c.-1	pncA_p.Val125Gly	embB_p.Met306Val	gid_p.Ala80Pro	gyrA_p.Asp94Val	gyrA_p.Asp94Val	gyrA_p.Asp94Val	gyrA_p.Asp94Val	gyrA_p.Asp94Val	-	-	-	-	fabG1_c.-15C>T, inhA_p.Ile194Thr	-	-	-	-	-	-
ERR1036296	rpoB_p.Ser450Leu	fabG1_c.-1	pncA_p.Phe13Leu	embA_c.-16C>G	rpsL_p.Lys43Arg	gyrA_p.Asp94Gly	gyrA_p.Asp94Gly	gyrA_p.Asp94Gly	gyrA_p.Asp94Gly	gyrA_p.Asp94Gly	rrs_n.1484G>T	rrs_n.1484G>T	rrs_n.1484G>T	rrs_n.1484G>T	fabG1_c.-15C>T, inhA_p.Ser94Ala	-	-	-	-	-	-
ERR067752	rpoB_p.Ser450Leu	fabG1_c.-1	pncA_p.Val155Met	embB_p.Gly406Asp	rpsL_p.Lys88Arg	gyrA_p.Asp94His	gyrA_p.Asp94His	gyrA_p.Asp94His	gyrA_p.Asp94His	gyrA_p.Asp94His	-	-	eis_c.-15C>G	-	fabG1_c.-15C>T	-	-	-	-	-	-
ERR133887	rpoB_p.Ser450Leu	fabG1_c.-1	pncA_c.480_481in	embB_p.Gln497Arg	rrs_n.514A>C	gyrA_p.Asp94Ala	gyrA_p.Asp94Ala	gyrA_p.Asp94Ala	gyrA_p.Asp94Ala	gyrA_p.Asp94Ala	rrs_n.1401A>G	rrs_n.1401A>G	rrs_n.1401A>G	rrs_n.1401A>G	ethA_c.672_673dupGC, fabG1_c.-15C>T	-	ald_c.436_437dupGC	-	-	-	-
ERR234669	rpoB_p.Ser450Leu	fabG1_c.-1	pncA_p.Val155Met	embB_p.Gly406Asp	rpsL_p.Lys88Arg	gyrA_p.Asp94Gly	gyrA_p.Asp94Gly	gyrA_p.Asp94Gly	gyrA_p.Asp94Gly	gyrA_p.Asp94Gly	-	-	eis_c.-15C>G	-	fabG1_c.-15C>T	-	-	-	-	-	-
ERR275182	rpoB_p.Ser450Leu	fabG1_c.-1	pncA_c.192_193in	embA_c.-11C>A, e	rpsL_p.Lys43Arg	gyrA_p.Ser91Pro	gyrA_p.Ser91Pro	gyrA_p.Ser91Pro	gyrA_p.Ser91Pro	gyrA_p.Ser91Pro	-	-	eis_c.-10G>A	tlyA_c.753_754dupGT	fabG1_c.-15C>T, inhA_p.Ser94Ala	thyX_c.-16C>T	alr_p.Met343Thr	-	-	-	-
ERR275184	rpoB_p.Ser450Leu	fabG1_c.-1	pncA_p.Val125Gly	embA_c.-16C>T, e	gid_p.Ala80Pro	gyrA_p.Asp94Ala	gyrA_p.Asp94Ala	gyrA_p.Asp94Ala	gyrA_p.Asp94Ala	gyrA_p.Asp94Ala	rrs_n.1401A>G	rrs_n.1401A>G	rrs_n.1401A>G	rrs_n.1401A>G	fabG1_c.-15C>T, inhA_p.Ile194Thr	-	ald_c.130dupG	-	-	-	-
ERR275207	rpoB_p.Ser450Leu	fabG1_c.-1	pncA_p.Val125Gly	embA_c.-16C>T, e	gid_p.Ala80Pro	gyrA_p.Asp94Ala	gyrA_p.Asp94Ala	gyrA_p.Asp94Ala	gyrA_p.Asp94Ala	gyrA_p.Asp94Ala	rrs_n.1401A>G	rrs_n.1401A>G	rrs_n.1401A>G	rrs_n.1401A>G	fabG1_c.-15C>T, inhA_p.Ile194Thr	-	-	-	-	-	-
ERR275212	rpoB_p.Ser450Leu	fabG1_c.-1	pncA_p.Val125Gly	embA_c.-16C>T, e	gid_p.Ala80Pro	gyrA_p.Asp94Ala	gyrA_p.Asp94Ala	gyrA_p.Asp94Ala	gyrA_p.Asp94Ala	gyrA_p.Asp94Ala	rrs_n.1401A>G	rrs_n.1401A>G	rrs_n.1401A>G	rrs_n.1401A>G	fabG1_c.-15C>T, inhA_p.Ile194Thr	-	-	-	-	-	-
ERR275217	rpoB_p.Ser450Leu	fabG1_c.-1	pncA_p.Val125Gly	embA_c.-16C>T, e	gid_p.Ala80Pro	gyrA_p.Asp94Ala	gyrA_p.Asp94Ala	gyrA_p.Asp94Ala	gyrA_p.Asp94Ala	gyrA_p.Asp94Ala	rrs_n.1401A>G	rrs_n.1401A>G	rrs_n.1401A>G	rrs_n.1401A>G	fabG1_c.-15C>T, inhA_p.Ile194Thr	-	-	-	-	-	-
ERR275219	rpoB_p.Ser450Leu	fabG1_c.-1	pncA_p.Val125Gly	embA_c.-16C>T, e	gid_p.Ala80Pro	gyrA_p.Asp94Ala	gyrA_p.Asp94Ala	gyrA_p.Asp94Ala	gyrA_p.Asp94Ala	gyrA_p.Asp94Ala	rrs_n.1401A>G	rrs_n.1401A>G	rrs_n.1401A>G	rrs_n.1401A>G	fabG1_c.-15C>T, inhA_p.Ile194Thr	-	-	-	-	-	-
ERR275224	rpoB_p.Ser450Leu	fabG1_c.-1	pncA_p.Val125Gly	embA_c.-16C>T, e	gid_p.Ala80Pro	gyrA_p.Asp94Ala	gyrA_p.Asp94Ala	gyrA_p.Asp94Ala	gyrA_p.Asp94Ala	gyrA_p.Asp94Ala	rrs_n.1401A>G	rrs_n.1401A>G	rrs_n.1401A>G	rrs_n.1401A>G	fabG1_c.-15C>T, inhA_p.Ile194Thr	-	-	-	-	-	-
SRR8651650	rpoB_p.Ser450Leu	fabG1_c.-1	pncA_c.419_420du	embB_p.Gln497Arg	-	gyrA_p.Asp94Gly	gyrA_p.Asp94Gly	gyrA_p.Asp94Gly	gyrA_p.Asp94Gly	gyrA_p.Asp94Gly	-	-	-	-	fabG1_c.-15C>T	-	-	-	-	-	-
ERR1034639	rpoB_p.Ser450Leu	ahpC_c.-48	pncA_p.Val180Ala	embB_p.Asp1024As	rpsL_p.Lys43Arg	gyrA_p.Asp94Gly	gyrA_p.Asp94Gly	gyrA_p.Asp94Gly	gyrA_p.Asp94Gly	gyrA_p.Asp94Gly	-	-	eis_c.-10G>A	-	ethA_c.597delC	-	-	-	-	-	-
ERR1035034	rpoB_p.His445Leu	katG_p.Ser	pncA_p.Cys72Tyr	embB_p.Met306Val	-	gyrA_p.Ala90Val	gyrA_p.Ala90Val	gyrA_p.Ala90Val	gyrA_p.Ala90Val	gyrA_p.Ala90Val	-	-	-	-	-	-	-	-	-	-	-
ERR2179657	rpoB_p.His445Asp	katG_p.Val	pncA_p.Ser164*	embB_p.Met306Ile	-	gyrA_p.Asp94Ala	gyrA_p.Asp94Ala	gyrA_p.Asp94Ala	gyrA_p.Asp94Ala	gyrA_p.Asp94Ala	-	-	-	-	ethA_c.479delC	-	-	-	-	-	-
SRR1723994	rpoB_p.His445Asp	katG_p.Val	pncA_p.Ser164*	embB_p.Met306Ile	-	gyrA_p.Asp94Ala	gyrA_p.Asp94Ala	gyrA_p.Asp94Ala	gyrA_p.Asp94Ala	gyrA_p.Asp94Ala	-	-	-	-	ethA_c.479delC	-	-	-	-	-	-
ERR1873518	rpoB_p.Asp435Val	katG_p.Ser	pncA_p.Phe13Leu	embB_p.Met306Ile	rpsL_p.Lys43Arg	gyrA_p.Asp94Asn	gyrA_p.Asp94Asn	gyrA_p.Asp94Asn	gyrA_p.Asp94Asn	gyrA_p.Asp94Asn	rrs_n.1401A>G	rrs_n.1401A>G	rrs_n.1401A>G	rrs_n.1401A>G	-	-	-	-	-	-	-
SRR1011452	rpoB_p.Asp435Gly, rpoB_p.Leu452Pro	fabG1_c.-8	pncA_c.456dupC	embB_p.Met306Val	-	gyrA_p.Ala90Val	gyrA_p.Ala90Val	gyrA_p.Ala90Val	gyrA_p.Ala90Val	gyrA_p.Ala90Val	rrs_n.1401A>G	rrs_n.1401A>G	rrs_n.1401A>G	rrs_n.1401A>G	ethA_c.-11A>G	-	-	-	-	-	-
SRR1011453	rpoB_p.Asp435Gly, rpoB_p.Leu452Pro	fabG1_c.-8	pncA_c.456dupC	embB_p.Met306Val	-	gyrA_p.Ala90Val	gyrA_p.Ala90Val	gyrA_p.Ala90Val	gyrA_p.Ala90Val	gyrA_p.Ala90Val	rrs_n.1401A>G	rrs_n.1401A>G	rrs_n.1401A>G	rrs_n.1401A>G	ethA_c.-11A>G	-	-	-	-	-	-
SRR1011454	rpoB_p.Asp435Gly, rpoB_p.Leu452Pro	fabG1_c.-8	pncA_c.456dupC	embB_p.Met306Val	-	gyrA_p.Ala90Val	gyrA_p.Ala90Val	gyrA_p.Ala90Val	gyrA_p.Ala90Val	gyrA_p.Ala90Val	rrs_n.1401A>G	rrs_n.1401A>G	rrs_n.1401A>G	rrs_n.1401A>G	ethA_c.-11A>G	-	-	-	-	-	-
SRR1011455	rpoB_p.Asp435Gly, rpoB_p.Leu452Pro	fabG1_c.-8	pncA_c.456dupC	embB_p.Met306Val	-	gyrA_p.Ala90Val	gyrA_p.Ala90Val	gyrA_p.Ala90Val	gyrA_p.Ala90Val	gyrA_p.Ala90Val	rrs_n.1401A>G	rrs_n.1401A>G	rrs_n.1401A>G	rrs_n.1401A>G	ethA_c.-11A>G	-	-	-	-	-	-
SRR1011456	rpoB_p.Asp435Gly, rpoB_p.Leu452Pro	fabG1_c.-8	pncA_c.456dupC	embB_p.Met306Val	-	gyrA_p.Ala90Val	gyrA_p.Ala90Val	gyrA_p.Ala90Val	gyrA_p.Ala90Val	gyrA_p.Ala90Val	rrs_n.1401A>G	rrs_n.1401A>G	rrs_n.1401A>G	rrs_n.1401A>G	ethA_c.-11A>G	-	-	-	-	-	-
SRR1011457	rpoB_p.Asp435Gly, rpoB_p.Leu452Pro	fabG1_c.-8	pncA_c.456dupC	embB_p.Met306Val	-	gyrA_p.Ala90Val	gyrA_p.Ala90Val	gyrA_p.Ala90Val	gyrA_p.Ala90Val	gyrA_p.Ala90Val	rrs_n.1401A>G	rrs_n.1401A>G	rrs_n.1401A>G	rrs_n.1401A>G	ethA_c.-11A>G	-	-	-	-	-	-
SRR1011458	rpoB_p.Asp435Gly, rpoB_p.Leu452Pro	fabG1_c.-8	pncA_c.456dupC	embB_p.Met306Val	-	gyrA_p.Ala90Val	gyrA_p.Ala90Val	gyrA_p.Ala90Val	gyrA_p.Ala90Val	gyrA_p.Ala90Val	rrs_n.1401A>G	rrs_n.1401A>G	rrs_n.1401A>G	rrs_n.1401A>G	ethA_c.-11A>G	-	-	-	-	-	-
SRR1011462	rpoB_p.Asp435Gly, rpoB_p.Leu452Pro	fabG1_c.-8	pncA_c.456dupC	embB_p.Met306Val	-	gyrA_p.Ala90Val	gyrA_p.Ala90Val	gyrA_p.Ala90Val	gyrA_p.Ala90Val	gyrA_p.Ala90Val	rrs_n.1401A>G	rrs_n.1401A>G	rrs_n.1401A>G	rrs_n.1401A>G	ethA_c.-11A>G	-	-	-	-	-	-
SRR1011463	rpoB_p.Asp435Gly, rpoB_p.Leu452Pro	fabG1_c.-8	pncA_c.456dupC	embB_p.Met306Val	-	gyrA_p.Ala90Val	gyrA_p.Ala90Val	gyrA_p.Ala90Val	gyrA_p.Ala90Val	gyrA_p.Ala90Val	rrs_n.1401A>G	rrs_n.1401A>G	rrs_n.1401A>G	rrs_n.1401A>G	ethA_c.-11A>G	-	ald_c.436_437dupGC	-	-	-	-
SRR1011466	rpoB_p.Asp435Gly, rpoB_p.Leu452Pro	fabG1_c.-8	pncA_c.456dupC	embB_p.Met306Val	-	gyrA_p.Ala90Val	gyrA_p.Ala90Val	gyrA_p.Ala90Val	gyrA_p.Ala90Val	gyrA_p.Ala90Val	rrs_n.1401A>G	rrs_n.1401A>G	rrs_n.1401A>G	rrs_n.1401A>G	ethA_c.-11A>G	-	-	-	-	-	-
SRR1011467	rpoB_p.Asp435Gly, rpoB_p.Leu452Pro	fabG1_c.-8	pncA_c.456dupC	embB_p.Met306Val	-	gyrA_p.Ala90Val	gyrA_p.Ala90Val	gyrA_p.Ala90Val	gyrA_p.Ala90Val	gyrA_p.Ala90Val	rrs_n.1401A>G	rrs_n.1401A>G	rrs_n.1401A>G	rrs_n.1401A>G	ethA_c.-11A>G	-	-	-	-	-	-
SRR1011468	rpoB_p.Asp435Gly, rpoB_p.Leu452Pro	fabG1_c.-8	pncA_c.456dupC	embB_p.Met306Val	-	gyrA_p.Ala90Val	gyrA_p.Ala90Val	gyrA_p.Ala90Val	gyrA_p.Ala90Val	gyrA_p.Ala90Val	rrs_n.1401A>G	rrs_n.1401A>G	rrs_n.1401A>G	rrs_n.1401A>G	ethA_c.-11A>G	-	ald_c.130dupG	-	-	-	-
SRR1011470	rpoB_p.Asp435Gly, rpoB_p.Leu452Pro	fabG1_c.-8	pncA_c.456dupC	embB_p.Met306Val	-	gyrA_p.Ala90Val	gyrA_p.Ala90Val	gyrA_p.Ala90Val	gyrA_p.Ala90Val	gyrA_p.Ala90Val	rrs_n.1401A>G	rrs_n.1401A>G	rrs_n.1401A>G	rrs_n.1401A>G	ethA_c.-11A>G	-	-	-	-	-	-
SRR1011471	rpoB_p.Asp435Gly, rpoB_p.Leu452Pro	fabG1_c.-8	pncA_c.456dupC	embB_p.Met306Val	-	gyrA_p.Ala90Val	gyrA_p.Ala90Val	gyrA_p.Ala90Val	gyrA_p.Ala90Val	gyrA_p.Ala90Val	rrs_n.1401A>G	rrs_n.1401A>G	rrs_n.1401A>G	rrs_n.1401A>G	ethA_c.-11A>G	-	-	-	-	-	-
SRR1011472	rpoB_p.Asp435Gly, rpoB_p.Leu452Pro	fabG1_c.-8	pncA_c.456dupC	embB_p.Met306Val	-	gyrA_p.Ala90Val	gyrA_p.Ala90Val	gyrA_p.Ala90Val	gyrA_p.Ala90Val	gyrA_p.Ala90Val	rrs_n.1401A>G	rrs_n.1401A>G	rrs_n.1401A>G	rrs_n.1401A>G	ethA_c.-11A>G	-	-	-	-	-	-
SRR1011474	rpoB_p.Asp435Gly, rpoB_p.Leu452Pro	fabG1_c.-8	pncA_c.456dupC	embB_p.Met306Val	-	gyrA_p.Ala90Val	gyrA_p.Ala90Val	gyrA_p.Ala90Val	gyrA_p.Ala90Val	gyrA_p.Ala90Val	rrs_n.1401A>G	rrs_n.1401A>G	rrs_n.1401A>G	rrs_n.1401A>G	ethA_c.-11A>G	-	ald_c.968_969dupAG	-	-	-	-
SRR1062822	rpoB_p.Asp435Gly, rpoB_p.Leu452Pro	fabG1_c.-8	pncA_c.456dupC	embB_p.Met306Val	-	gyrA_p.Ala90Val	gyrA_p.Ala90Val	gyrA_p.Ala90Val	gyrA_p.Ala90Val	gyrA_p.Ala90Val	rrs_n.1401A>G	rrs_n.1401A>G	rrs_n.1401A>G	rrs_n.1401A>G	ethA_c.-11A>G	-	-	-	-	-	-
SRR1062823	rpoB_p.Asp435Gly, rpoB_p.Leu452Pro	fabG1_c.-8	pncA_c.456dupC	embB_p.Met306Val	-	gyrA_p.Ala90Val	gyrA_p.Ala90Val	gyrA_p.Ala90Val	gyrA_p.Ala90Val	gyrA_p.Ala90Val	rrs_n.1401A>G	rrs_n.1401A>G	rrs_n.1401A>G	rrs_n.1401A>G	ethA_c.-11A>G	-	-	-	-	-	-
SRR1062824	rpoB_p.Asp435Gly, rpoB_p.Leu452Pro	fabG1_c.-8	pncA_c.456dupC	embB_p.Met306Val	-	gyrA_p.Ala90Val	gyrA_p.Ala90Val	gyrA_p.Ala90Val	gyrA_p.Ala90Val	gyrA_p.Ala90Val	rrs_n.1401A>G	rrs_n.1401A>G	rrs_n.1401A>G	rrs_n.1401A>G	ethA_c.-11A>G	-	-	-	-	-	-
SRR1062825	rpoB_p.Asp435Gly, rpoB_p.Leu452Pro	fabG1_c.-8	pncA_c.456dupC	embB_p.Met306Val	-	gyrA_p.Ala90Val	gyrA_p.Ala90Val	gyrA_p.Ala90Val	gyrA_p.Ala90Val	gyrA_p.Ala90Val	rrs_n.1401A>G	rrs_n.1401A>G	rrs_n.1401A>G	rrs_n.1401A>G	ethA_c.-11A>G	-	-	-	-	-	-
SRR1062826	rpoB_p.Asp435Gly, rpoB_p.Leu452Pro	fabG1_c.-8	pncA_c.456dupC	embB_p.Met306Val	-	gyrA_p.Ala90Val	gyrA_p.Ala90Val	gyrA_p.Ala90Val	gyrA_p.Ala90Val	gyrA_p.Ala90Val	rrs_n.1401A>G	rrs_n.1401A>G	rrs_n.1401A>G	rrs_n.1401A>G	ethA_c.-11A>G	-	-	-	-	-	-
SRR1062827	rpoB_p.Asp435Gly, rpoB_p.Leu452Pro	fabG1_c.-8	pncA_c.456dupC	embB_p.Met306Val	-	gyrA_p.Ala90Val	gyrA_p.Ala90Val	gyrA_p.Ala90Val	gyrA_p.Ala90Val	gyrA_p.Ala90Val	rrs_n.1401A>G	rrs_n.1401A>G	rrs_n.1401A>G	rrs_n.1401A>G	ethA_c.-11A>G	-	-	-	-	-	-
SRR1062828	rpoB_p.Asp435Gly, rpoB_p.Leu452Pro	fabG1_c.-8	pncA_c.456dupC	embB_p.Met306Val	-	gyrA_p.Ala90Val	gyrA_p.Ala90Val	gyrA_p.Ala90Val	gyrA_p.Ala90Val	gyrA_p.Ala90Val	rrs_n.1401A>G	rrs_n.1401A>G	rrs_n.1401A>G	rrs_n.1401A>G	ethA_c.-11A>G	-	-	-	-	-	-
SRR1062834	rpoB_p.Asp435Gly, rpoB_p.Leu452Pro	fabG1_c.-8	pncA_c.456dupC	embB_p.Met306Val	-	gyrA_p.Ala90Val	gyrA_p.Ala90Val	gyrA_p.Ala90Val	gyrA_p.Ala90Val	gyrA_p.Ala90Val	rrs_n.1401A>G	rrs_n.1401A>G	rrs_n.1401A>G	rrs_n.1401A>G	ethA_c.-11A>G	-	-	-	-	-	-
SRR1062835	rpoB_p.Asp435Gly, rpoB_p.Leu452Pro	fabG1_c.-8	pncA_c.456dupC	embB_p.Met306Val	-	gyrA_p.Ala90Val	gyrA_p.Ala90Val	gyrA_p.Ala90Val	gyrA_p.Ala90Val	gyrA_p.Ala90Val	rrs_n.1401A>G	rrs_n.1401A>G	rrs_n.1401A>G	rrs_n.1401A>G	ethA_c.-11A>G	-	ald_c.436_437dupGC	-	-	-	-
SRR1062839	rpoB_p.Asp435Gly, rpoB_p.Leu452Pro	fabG1_c.-8	pncA_c.456dupC	embB_p.Met306Val	-	gyrA_p.Ala90Val	gyrA_p.Ala90Val	gyrA_p.Ala90Val	gyrA_p.Ala90Val	gyrA_p.Ala90Val	rrs_n.1401A>G	rrs_n.1401A>G	rrs_n.1401A>G	rrs_n.1401A>G	ethA_c.-11A>G	-	-	-	-	-	-
SRR1062840	rpoB_p.Asp435Gly, rpoB_p.Leu452Pro	fabG1_c.-8	pncA_c.456dupC	embB_p.Met306Val	-	gyrA_p.Ala90Val	gyrA_p.Ala90Val	gyrA_p.Ala90Val	gyrA_p.Ala90Val	gyrA_p.Ala90Val	rrs_n.1401A>G	rrs_n.1401A>G	rrs_n.1401A>G	rrs_n.1401A>G	ethA_c.-11A>G	-	ald_c.130dupG	-	-	-	-
SRR1062842	rpoB_p.Asp435Gly, rpoB_p.Leu452Pro	fabG1_c.-8	pncA_c.456dupC	embB_p.Met306Val	-	gyrA_p.Ala90Val	gyrA_p.Ala90Val	gyrA_p.Ala90Val	gyrA_p.Ala90Val	gyrA_p.Ala90Val	rrs_n.1401A>G	rrs_n.1401A>G	rrs_n.1401A>G	rrs_n.1401A>G	ethA_c.-11A>G	-	-	-	-	-	-
SRR1062843	rpoB_p.Asp435Gly, rpoB_p.Leu452Pro	fabG1_c.-8	pncA_c.456dupC	embB_p.Met306Val	-	gyrA_p.Ala90Val	gyrA_p.Ala90Val	gyrA_p.Ala90Val	gyrA_p.Ala90Val	gyrA_p.Ala90Val	rrs_n.1401A>G	rrs_n.1401A>G	rrs_n.1401A>G	rrs_n.1401A>G	ethA_c.-11A>G	-	-	-	-	-	-
SRR1062844	rpoB_p.Asp435Gly, rpoB_p.Leu452Pro	fabG1_c.-8	pncA_c.456dupC	embB_p.Met306Val	-	gyrA_p.Ala90Val	gyrA_p.Ala90Val	gyrA_p.Ala90Val	gyrA_p.Ala90Val	gyrA_p.Ala90Val	rrs_n.1401A>G	rrs_n.1401A>G	rrs_n.1401A>G	rrs_n.1401A>G	ethA_c.-11A>G	-	-	-	-	-	-
SRR1062846	rpoB_p.Asp435Gly, rpoB_p.Leu452Pro	fabG1_c.-8	pncA_c.456dupC	embB_p.Met306Val	-	gyrA_p.Ala90Val	gyrA_p.Ala90Val	gyrA_p.Ala90Val	gyrA_p.Ala90Val	gyrA_p.Ala90Val	rrs_n.1401A>G	rrs_n.1401A>G	rrs_n.1401A>G	rrs_n.1401A>G	ethA_c.-11A>G	-	ald_c.968_969dupAG	-	-	-	-
SRR832991	rpoB_p.Asp435Gly, rpoB_p.Leu452Pro	fabG1_c.-8	pncA_c.456dupC	embB_p.Met306Val	-	gyrA_p.Ala90Val	gyrA_p.Ala90Val	gyrA_p.Ala90Val	gyrA_p.Ala90Val	gyrA_p.Ala90Val	rrs_n.1401A>G	rrs_n.1401A>G	rrs_n.1401A>G	rrs_n.1401A>G	ethA_c.-11A>G	-	-	-	-	-	-
SRR833013	rpoB_p.Asp435Gly, rpoB_p.Leu452Pro	fabG1_c.-8	pncA_c.456dupC	embB_p.Met306Val	-	gyrA_p.Ala90Val	gyrA_p.Ala90Val	gyrA_p.Ala90Val	gyrA_p.Ala90Val	gyrA_p.Ala90Val	rrs_n.1401A>G	rrs_n.1401A>G	rrs_n.1401A>G	rrs_n.1401A>G	ethA_c.-11A>G	-	-	-	-	-	-
SRR833024	rpoB_p.Asp435Gly, rpoB_p.Leu452Pro	fabG1_c.-8	pncA_c.456dupC	embB_p.Met306Val	-	gyrA_p.Ala90Val	gyrA_p.Ala90Val	gyrA_p.Ala90Val	gyrA_p.Ala90Val	gyrA_p.Ala90Val	rrs_n.1401A>G	rrs_n.1401A>G	rrs_n.1401A>G	rrs_n.1401A>G	ethA_c.-11A>G	-	-	-	-	-	-
SRR833105	rpoB_p.Asp435Gly, rpoB_p.Leu452Pro	fabG1_c.-8	pncA_c.456dupC	embB_p.Met306Val	-	gyrA_p.Ala90Val	gyrA_p.Ala90Val	gyrA_p.Ala90Val	gyrA_p.Ala90Val	gyrA_p.Ala90Val	rrs_n.1401A>G	rrs_n.1401A>G	rrs_n.1401A>G	rrs_n.1401A>G	ethA_c.-11A>G	-	-	-	-	-	-
SRR833121	rpoB_p.Asp435Gly, rpoB_p.Leu452Pro	fabG1_c.-8	pncA_c.456dupC	embB_p.Met306Val	-	gyrA_p.Ala90Val	gyrA_p.Ala90Val	gyrA_p.Ala90Val	gyrA_p.Ala90Val	gyrA_p.Ala90Val	rrs_n.1401A>G	rrs_n.1401A>G	rrs_n.1401A>G	rrs_n.1401A>G	ethA_c.-11A>G	-	-	-	-	-	-
SRR833130	rpoB_p.Asp435Gly, rpoB_p.Leu452Pro	fabG1_c.-8	pncA_c.456dupC	embB_p.Met306Val	-	gyrA_p.Ala90Val	gyrA_p.Ala90Val	gyrA_p.Ala90Val	gyrA_p.Ala90Val	gyrA_p.Ala90Val	rrs_n.1401A>G	rrs_n.1401A>G	rrs_n.1401A>G	rrs_n.1401A>G	ethA_c.-11A>G	-	-	-	-	-	-
SRR924692	rpoB_p.Asp435Gly, rpoB_p.Leu452Pro	fabG1_c.-8	pncA_c.456dupC	embB_p.Met306Val	-	gyrA_p.Ala90Val	gyrA_p.Ala90Val	gyrA_p.Ala90Val	gyrA_p.Ala90Val	gyrA_p.Ala90Val	rrs_n.1401A>G	rrs_n.1401A>G	rrs_n.1401A>G	rrs_n.1401A>G	ethA_c.-11A>G	-	-	-	-	-	-
SRR924694	rpoB_p.Asp435Gly, rpoB_p.Leu452Pro	fabG1_c.-8	pncA_c.456dupC	embB_p.Met306Val	-	gyrA_p.Ala90Val	gyrA_p.Ala90Val	gyrA_p.Ala90Val	gyrA_p.Ala90Val	gyrA_p.Ala90Val	rrs_n.1401A>G	rrs_n.1401A>G	rrs_n.1401A>G	rrs_n.1401A>G	ethA_c.-11A>G	-	-	-	-	-	-
SRR1019171	rpoB_p.Asp435Gly, rpoB_p.Leu452Pro	fabG1_c.-8	pncA_c.456dupC	embB_p.Met306Val	-	gyrA_p.Ala90Val	gyrA_p.Ala90Val	gyrA_p.Ala90Val	gyrA_p.Ala90Val	gyrA_p.Ala90Val	rrs_n.1401A>G	rrs_n.1401A>G	rrs_n.1401A>G	rrs_n.1401A>G	ethA_c.-11A>G	-	-	-	-	-	-
SRR1019172	rpoB_p.Asp435Gly, rpoB_p.Leu452Pro	fabG1_c.-8	pncA_c.456dupC	embB_p.Met306Val	-	gyrA_p.Ala90Val	gyrA_p.Ala90Val	gyrA_p.Ala90Val	gyrA_p.Ala90Val	gyrA_p.Ala90Val	rrs_n.1401A>G	rrs_n.1401A>G	rrs_n.1401A>G	rrs_n.1401A>G	ethA_c.-11A>G	-	-	-	-	-	-
SRR833058	rpoB_p.Asp435Gly, rpoB_p.Leu452Pro	fabG1_c.-8	pncA_c.456dupC	embB_p.Met306Val	-	gyrA_p.Ala90Val	gyrA_p.Ala90Val	gyrA_p.Ala90Val	gyrA_p.Ala90Val	gyrA_p.Ala90Val	rrs_n.1401A>G	rrs_n.1401A>G	rrs_n.1401A>G	rrs_n.1401A>G	ethA_c.-11A>G	-	-	-	-	-	-
SRR833059	rpoB_p.Asp435Gly, rpoB_p.Leu452Pro	fabG1_c.-8	pncA_c.456dupC	embB_p.Met306Val	-	gyrA_p.Ala90Val	gyrA_p.Ala90Val	gyrA_p.Ala90Val	gyrA_p.Ala90Val	gyrA_p.Ala90Val	rrs_n.1401A>G	rrs_n.1401A>G	rrs_n.1401A>G	rrs_n.1401A>G	ethA_c.-11A>G	-	-	-	-	-	-
SRR833064	rpoB_p.Asp435Gly, rpoB_p.Leu452Pro	fabG1_c.-8	pncA_c.456dupC	embB_p.Met306Val	-	gyrA_p.Ala90Val	gyrA_p.Ala90Val	gyrA_p.Ala90Val	gyrA_p.Ala90Val	gyrA_p.Ala90Val	rrs_n.1401A>G	rrs_n.1401A>G	rrs_n.1401A>G	rrs_n.1401A>G	ethA_c.-11A>G	-	-	-	-	-	-
SRR833077	rpoB_p.Asp435Gly, rpoB_p.Leu452Pro	fabG1_c.-8	pncA_c.456dupC	embB_p.Met306Val	-	gyrA_p.Ala90Val	gyrA_p.Ala90Val	gyrA_p.Ala90Val	gyrA_p.Ala90Val	gyrA_p.Ala90Val	rrs_n.1401A>G	rrs_n.1401A>G	rrs_n.1401A>G	rrs_n.1401A>G	ethA_c.-11A>G	-	-	-	-	-	-
SRR833078	rpoB_p.Asp435Gly, rpoB_p.Leu452Pro	fabG1_c.-8	pncA_c.456dupC	embB_p.Met306Val	-	gyrA_p.Ala90Val	gyrA_p.Ala90Val	gyrA_p.Ala90Val	gyrA_p.Ala90Val	gyrA_p.Ala90Val	rrs_n.1401A>G	rrs_n.1401A>G	rrs_n.1401A>G	rrs_n.1401A>G	ethA_c.-11A>G	-	-	-	-	-	-
SRR833086	rpoB_p.Asp435Gly, rpoB_p.Leu452Pro	fabG1_c.-8	pncA_c.456dupC	embB_p.Met306Val	-	gyrA_p.Ala90Val	gyrA_p.Ala90Val	gyrA_p.Ala90Val	gyrA_p.Ala90Val	gyrA_p.Ala90Val	rrs_n.1401A>G	rrs_n.1401A>G	rrs_n.1401A>G	rrs_n.1401A>G	ethA_c.-11A>G	-	-	-	-	-	-
SRR833115	rpoB_p.Asp435Gly, rpoB_p.Leu452Pro	fabG1_c.-8	pncA_c.456dupC	embB_p.Met306Val	-	gyrA_p.Ala90Val	gyrA_p.Ala90Val	gyrA_p.Ala90Val	gyrA_p.Ala90Val	gyrA_p.Ala90Val	rrs_n.1401A>G	rrs_n.1401A>G	rrs_n.1401A>G	rrs_n.1401A>G	ethA_c.-11A>G	-	-	-	-	-	-
SRR833173	rpoB_p.Asp435Gly, rpoB_p.Leu452Pro	fabG1_c.-8	pncA_c.456dupC	embB_p.Met306Val	-	gyrA_p.Ala90Val	gyrA_p.Ala90Val	gyrA_p.Ala90Val	gyrA_p.Ala90Val	gyrA_p.Ala90Val	rrs_n.1401A>G	rrs_n.1401A>G	rrs_n.1401A>G	rrs_n.1401A>G	ethA_c.-11A>G	-	-	-	-	-	-
SRR833191	rpoB_p.Asp435Gly, rpoB_p.Leu452Pro	fabG1_c.-8	pncA_c.456dupC	embB_p.Met306Val	-	gyrA_p.Ala90Val	gyrA_p.Ala90Val	gyrA_p.Ala90Val	gyrA_p.Ala90Val	gyrA_p.Ala90Val	rrs_n.1401A>G	rrs_n.1401A>G	rrs_n.1401A>G	rrs_n.1401A>G	ethA_c.-11A>G	-	-	-	-	-	-
SRR847787	rpoB_p.Asp435Gly, rpoB_p.Leu452Pro	fabG1_c.-8	pncA_c.456dupC	embB_p.Met306Val	-	gyrA_p.Ala90Val	gyrA_p.Ala90Val	gyrA_p.Ala90Val	gyrA_p.Ala90Val	gyrA_p.Ala90Val	rrs_n.1401A>G	rrs_n.1401A>G	rrs_n.1401A>G	rrs_n.1401A>G	ethA_c.-11A>G	-	-	-	-	-	-
SRR847796	rpoB_p.Asp435Gly, rpoB_p.Leu452Pro	fabG1_c.-8	pncA_c.456dupC	embB_p.Met306Val	-	gyrA_p.Ala90Val	gyrA_p.Ala90Val	gyrA_p.Ala90Val	gyrA_p.Ala90Val	gyrA_p.Ala90Val	rrs_n.1401A>G	rrs_n.1401A>G	rrs_n.1401A>G	rrs_n.1401A>G	ethA_c.-11A>G	-	-	-	-	-	-
SRR847800	rpoB_p.Asp435Gly, rpoB_p.Leu452Pro	fabG1_c.-8	pncA_c.456dupC	embB_p.Met306Val	-	gyrA_p.Ala90Val	gyrA_p.Ala90Val	gyrA_p.Ala90Val	gyrA_p.Ala90Val	gyrA_p.Ala90Val	rrs_n.1401A>G	rrs_n.1401A>G	rrs_n.1401A>G	rrs_n.1401A>G	ethA_c.-11A>G	-	-	-	-	-	-
SRR924205	rpoB_p.Asp435Gly, rpoB_p.Leu452Pro	fabG1_c.-8	pncA_c.456dupC	embB_p.Met306Val	-	gyrA_p.Ala90Val	gyrA_p.Ala90Val	gyrA_p.Ala90Val	gyrA_p.Ala90Val	gyrA_p.Ala90Val	rrs_n.1401A>G	rrs_n.1401A>G	rrs_n.1401A>G	rrs_n.1401A>G	ethA_c.-11A>G	-	-	-	-	-	-
SRR924206	rpoB_p.Asp435Gly, rpoB_p.Leu452Pro	fabG1_c.-8	pncA_c.456dupC	embB_p.Met306Val	-	gyrA_p.Ala90Val	gyrA_p.Ala90Val	gyrA_p.Ala90Val	gyrA_p.Ala90Val	gyrA_p.Ala90Val	rrs_n.1401A>G	rrs_n.1401A>G	rrs_n.1401A>G	rrs_n.1401A>G	ethA_c.-11A>G	-	-	-	-	-	-
SRR924207	rpoB_p.Asp435Gly, rpoB_p.Leu452Pro	fabG1_c.-8	pncA_c.456dupC	embB_p.Met306Val	-	gyrA_p.Ala90Val	gyrA_p.Ala90Val	gyrA_p.Ala90Val	gyrA_p.Ala90Val	gyrA_p.Ala90Val	rrs_n.1401A>G	rrs_n.1401A>G	rrs_n.1401A>G	rrs_n.1401A>G	ethA_c.-11A>G	-	-	-	-	-	-
SRR924212	rpoB_p.Asp435Gly, rpoB_p.Leu452Pro	fabG1_c.-8	pncA_c.456dupC	embB_p.Met306Val	-	gyrA_p.Ala90Val	gyrA_p.Ala90Val	gyrA_p.Ala90Val	gyrA_p.Ala90Val	gyrA_p.Ala90Val	rrs_n.1401A>G	rrs_n.1401A>G	rrs_n.1401A>G	rrs_n.1401A>G	ethA_c.-11A>G	-	-	-	-	-	-
SRR924213	rpoB_p.Asp435Gly, rpoB_p.Leu452Pro	fabG1_c.-8	pncA_c.456dupC	embB_p.Met306Val	-	gyrA_p.Ala90Val	gyrA_p.Ala90Val	gyrA_p.Ala90Val	gyrA_p.Ala90Val	gyrA_p.Ala90Val	rrs_n.1401A>G	rrs_n.1401A>G	rrs_n.1401A>G	rrs_n.1401A>G	ethA_c.-11A>G	-	-	-	-	-	-
SRR924214	rpoB_p.Asp435Gly, rpoB_p.Leu452Pro	fabG1_c.-8	pncA_c.456dupC	embB_p.Met306Val	-	gyrA_p.Ala90Val	gyrA_p.Ala90Val	gyrA_p.Ala90Val	gyrA_p.Ala90Val	gyrA_p.Ala90Val	rrs_n.1401A>G	rrs_n.1401A>G	rrs_n.1401A>G	rrs_n.1401A>G	ethA_c.-11A>G	-	-	-	-	-	-
SRR924215	rpoB_p.Asp435Gly, rpoB_p.Leu452Pro	fabG1_c.-8	pncA_c.456dupC	embB_p.Met306Val	-	gyrA_p.Ala90Val	gyrA_p.Ala90Val	gyrA_p.Ala90Val	gyrA_p.Ala90Val	gyrA_p.Ala90Val	rrs_n.1401A>G	rrs_n.1401A>G	rrs_n.1401A>G	rrs_n.1401A>G	ethA_c.-11A>G	-	-	-	-	-	-
SRR924216	rpoB_p.Asp435Gly, rpoB_p.Leu452Pro	fabG1_c.-8	pncA_c.456dupC	embB_p.Met306Val	-	gyrA_p.Ala90Val	gyrA_p.Ala90Val	gyrA_p.Ala90Val	gyrA_p.Ala90Val	gyrA_p.Ala90Val	rrs_n.1401A>G	rrs_n.1401A>G	rrs_n.1401A>G	rrs_n.1401A>G	ethA_c.-11A>G	-	-	-	-	-	-
SRR924697	rpoB_p.Asp435Gly, rpoB_p.Leu452Pro	fabG1_c.-8	pncA_c.456dupC	embB_p.Met306Val	-	gyrA_p.Ala90Val	gyrA_p.Ala90Val	gyrA_p.Ala90Val	gyrA_p.Ala90Val	gyrA_p.Ala90Val	rrs_n.1401A>G	rrs_n.1401A>G	rrs_n.1401A>G	rrs_n.1401A>G	ethA_c.-11A>G	-	-	-	-	-	-
SRR847776	rpoB_p.Asp435Gly, rpoB_p.Leu452Pro	fabG1_c.-8	pncA_c.456dupC	embB_p.Met306Val	-	gyrA_p.Ala90Val	gyrA_p.Ala90Val	gyrA_p.Ala90Val	gyrA_p.Ala90Val	gyrA_p.Ala90Val	rrs_n.1401A>G	rrs_n.1401A>G	rrs_n.1401A>G	rrs_n.1401A>G	ethA_c.-11A>G	-	-	-	-	-	-
SRR847777	rpoB_p.Asp435Gly, rpoB_p.Leu452Pro	fabG1_c.-8	pncA_c.456dupC	embB_p.Met306Val	-	gyrA_p.Ala90Val	gyrA_p.Ala90Val	gyrA_p.Ala90Val	gyrA_p.Ala90Val	gyrA_p.Ala90Val	rrs_n.1401A>G	rrs_n.1401A>G	rrs_n.1401A>G	rrs_n.1401A>G	ethA_c.-11A>G	-	-	-	-	-	-
SRR847778	rpoB_p.Asp435Gly, rpoB_p.Leu452Pro	fabG1_c.-8	pncA_c.456dupC	embB_p.Met306Val	-	gyrA_p.Ala90Val	gyrA_p.Ala90Val	gyrA_p.Ala90Val	gyrA_p.Ala90Val	gyrA_p.Ala90Val	rrs_n.1401A>G	rrs_n.1401A>G	rrs_n.1401A>G	rrs_n.1401A>G	ethA_c.-11A>G	-	-	-	-	-	-
SRR847779	rpoB_p.Asp435Gly, rpoB_p.Leu452Pro	fabG1_c.-8	pncA_c.456dupC	embB_p.Met306Val	-	gyrA_p.Ala90Val	gyrA_p.Ala90Val	gyrA_p.Ala90Val	gyrA_p.Ala90Val	gyrA_p.Ala90Val	rrs_n.1401A>G	rrs_n.1401A>G	rrs_n.1401A>G	rrs_n.1401A>G	ethA_c.-11A>G	-	ald_c.436_437dupGC	-	-	-	-
SRR847783	rpoB_p.Asp435Gly, rpoB_p.Leu452Pro	fabG1_c.-8	pncA_c.456dupC	embB_p.Met306Val	-	gyrA_p.Ala90Val	gyrA_p.Ala90Val	gyrA_p.Ala90Val	gyrA_p.Ala90Val	gyrA_p.Ala90Val	rrs_n.1401A>G	rrs_n.1401A>G	rrs_n.1401A>G	rrs_n.1401A>G	ethA_c.-11A>G	-	ald_c.436_437dupGC	-	-	-	-
SRR847785	rpoB_p.Asp435Gly, rpoB_p.Leu452Pro	fabG1_c.-8	pncA_c.456dupC	embB_p.Met306Val	-	gyrA_p.Ala90Val	gyrA_p.Ala90Val	gyrA_p.Ala90Val	gyrA_p.Ala90Val	gyrA_p.Ala90Val	rrs_n.1401A>G	rrs_n.1401A>G	rrs_n.1401A>G	rrs_n.1401A>G	ethA_c.-11A>G	-	-	-	-	-	-
SRR847788	rpoB_p.Asp435Gly, rpoB_p.Leu452Pro	fabG1_c.-8	pncA_c.456dupC	embB_p.Met306Val	-	gyrA_p.Ala90Val	gyrA_p.Ala90Val	gyrA_p.Ala90Val	gyrA_p.Ala90Val	gyrA_p.Ala90Val	rrs_n.1401A>G	rrs_n.1401A>G	rrs_n.1401A>G	rrs_n.1401A>G	ethA_c.-11A>G	-	-	-	-	-	-
SRR847789	rpoB_p.Asp435Gly, rpoB_p.Leu452Pro	fabG1_c.-8	pncA_c.456dupC	embB_p.Met306Val	-	gyrA_p.Ala90Val	gyrA_p.Ala90Val	gyrA_p.Ala90Val	gyrA_p.Ala90Val	gyrA_p.Ala90Val	rrs_n.1401A>G	rrs_n.1401A>G	rrs_n.1401A>G	rrs_n.1401A>G	ethA_c.-11A>G	-	ald_c.839_843dupCGACC	-	-	-	-
SRR847791	rpoB_p.Asp435Gly, rpoB_p.Leu452Pro	fabG1_c.-8	pncA_c.456dupC	embB_p.Met306Val	-	gyrA_p.Ala90Val	gyrA_p.Ala90Val	gyrA_p.Ala90Val	gyrA_p.Ala90Val	gyrA_p.Ala90Val	rrs_n.1401A>G	rrs_n.1401A>G	rrs_n.1401A>G	rrs_n.1401A>G	ethA_c.-11A>G	-	-	-	-	-	-
SRR847792	rpoB_p.Asp435Gly, rpoB_p.Leu452Pro	fabG1_c.-8	pncA_c.456dupC	embB_p.Met306Val	-	gyrA_p.Ala90Val	gyrA_p.Ala90Val	gyrA_p.Ala90Val	gyrA_p.Ala90Val	gyrA_p.Ala90Val	rrs_n.1401A>G	rrs_n.1401A>G	rrs_n.1401A>G	rrs_n.1401A>G	ethA_c.-11A>G	-	-	-	-	-	-
SRR847793	rpoB_p.Asp435Gly, rpoB_p.Leu452Pro	fabG1_c.-8	pncA_c.456dupC	embB_p.Met306Val	-	gyrA_p.Ala90Val	gyrA_p.Ala90Val	gyrA_p.Ala90Val	gyrA_p.Ala90Val	gyrA_p.Ala90Val	rrs_n.1401A>G	rrs_n.1401A>G	rrs_n.1401A>G	rrs_n.1401A>G	ethA_c.-11A>G	-	ald_c.839_843dupCGACC	-	-	-	-
SRR847794	rpoB_p.Asp435Gly, rpoB_p.Leu452Pro	fabG1_c.-8	pncA_c.456dupC	embB_p.Met306Val	-	gyrA_p.Ala90Val	gyrA_p.Ala90Val	gyrA_p.Ala90Val	gyrA_p.Ala90Val	gyrA_p.Ala90Val	rrs_n.1401A>G	rrs_n.1401A>G	rrs_n.1401A>G	rrs_n.1401A>G	ethA_c.-11A>G	-	-	-	-	-	-
SRR847801	rpoB_p.Asp435Gly, rpoB_p.Leu452Pro	fabG1_c.-8	pncA_c.456dupC	embB_p.Met306Val	rrs_n.888G>A	gyrA_p.Ala90Val	gyrA_p.Ala90Val	gyrA_p.Ala90Val	gyrA_p.Ala90Val	gyrA_p.Ala90Val	rrs_n.1401A>G	rrs_n.1401A>G	rrs_n.1401A>G	rrs_n.1401A>G	ethA_c.-11A>G	-	-	-	-	-	-
SRR924219	rpoB_p.Asp435Gly, rpoB_p.Leu452Pro	fabG1_c.-8	pncA_c.456dupC	embB_p.Met306Val	-	gyrA_p.Ala90Val	gyrA_p.Ala90Val	gyrA_p.Ala90Val	gyrA_p.Ala90Val	gyrA_p.Ala90Val	rrs_n.1401A>G	rrs_n.1401A>G	rrs_n.1401A>G	rrs_n.1401A>G	ethA_c.-11A>G	-	-	-	-	-	-
SRR924220	rpoB_p.Asp435Gly, rpoB_p.Leu452Pro	fabG1_c.-8	pncA_c.456dupC	embB_p.Met306Val	-	gyrA_p.Ala90Val	gyrA_p.Ala90Val	gyrA_p.Ala90Val	gyrA_p.Ala90Val	gyrA_p.Ala90Val	rrs_n.1401A>G	rrs_n.1401A>G	rrs_n.1401A>G	rrs_n.1401A>G	ethA_c.-11A>G	-	-	-	-	-	-
SRR924222	rpoB_p.Asp435Gly, rpoB_p.Leu452Pro	fabG1_c.-8	pncA_c.456dupC	embB_p.Met306Val	-	gyrA_p.Ala90Val	gyrA_p.Ala90Val	gyrA_p.Ala90Val	gyrA_p.Ala90Val	gyrA_p.Ala90Val	rrs_n.1401A>G	rrs_n.1401A>G	rrs_n.1401A>G	rrs_n.1401A>G	ethA_c.-11A>G	-	-	-	-	-	-
SRR924223	rpoB_p.Asp435Gly, rpoB_p.Leu452Pro	fabG1_c.-8	pncA_c.456dupC	embB_p.Met306Val	-	gyrA_p.Ala90Val	gyrA_p.Ala90Val	gyrA_p.Ala90Val	gyrA_p.Ala90Val	gyrA_p.Ala90Val	rrs_n.1401A>G	rrs_n.1401A>G	rrs_n.1401A>G	rrs_n.1401A>G	ethA_c.-11A>G	-	-	-	-	-	-
SRR924225	rpoB_p.Asp435Gly, rpoB_p.Leu452Pro	fabG1_c.-8	pncA_c.456dupC	embB_p.Met306Val	-	gyrA_p.Ala90Val	gyrA_p.Ala90Val	gyrA_p.Ala90Val	gyrA_p.Ala90Val	gyrA_p.Ala90Val	rrs_n.1401A>G	rrs_n.1401A>G	rrs_n.1401A>G	rrs_n.1401A>G	ethA_c.-11A>G	-	-	-	-	-	-
SRR924226	rpoB_p.Asp435Gly, rpoB_p.Leu452Pro	fabG1_c.-8	pncA_c.456dupC	embB_p.Met306Val	-	gyrA_p.Ala90Val	gyrA_p.Ala90Val	gyrA_p.Ala90Val	gyrA_p.Ala90Val	gyrA_p.Ala90Val	rrs_n.1401A>G	rrs_n.1401A>G	rrs_n.1401A>G	rrs_n.1401A>G	ethA_c.-11A>G	-	ald_c.839_843dupCGACC	-	-	-	-
SRR924227	rpoB_p.Asp435Gly, rpoB_p.Leu452Pro	fabG1_c.-8	pncA_c.456dupC	embB_p.Met306Val	-	gyrA_p.Ala90Val	gyrA_p.Ala90Val	gyrA_p.Ala90Val	gyrA_p.Ala90Val	gyrA_p.Ala90Val	rrs_n.1401A>G	rrs_n.1401A>G	rrs_n.1401A>G	rrs_n.1401A>G	ethA_c.-11A>G	-	ald_c.436_437dupGC	-	-	-	-
SRR924228	rpoB_p.Asp435Gly, rpoB_p.Leu452Pro	fabG1_c.-8	pncA_c.456dupC	embB_p.Met306Val	-	gyrA_p.Ala90Val	gyrA_p.Ala90Val	gyrA_p.Ala90Val	gyrA_p.Ala90Val	gyrA_p.Ala90Val	rrs_n.1401A>G	rrs_n.1401A>G	rrs_n.1401A>G	rrs_n.1401A>G	ethA_c.-11A>G	-	ald_c.436_437dupGC	-	-	-	-
SRR924230	rpoB_p.Asp435Gly, rpoB_p.Leu452Pro	fabG1_c.-8	pncA_c.456dupC	embB_p.Met306Val	-	gyrA_p.Ala90Val	gyrA_p.Ala90Val	gyrA_p.Ala90Val	gyrA_p.Ala90Val	gyrA_p.Ala90Val	rrs_n.1401A>G	rrs_n.1401A>G	rrs_n.1401A>G	rrs_n.1401A>G	ethA_c.-11A>G	-	-	-	-	-	-
SRR924231	rpoB_p.Asp435Gly, rpoB_p.Leu452Pro	fabG1_c.-8	pncA_c.456dupC	embB_p.Met306Val	-	gyrA_p.Ala90Val	gyrA_p.Ala90Val	gyrA_p.Ala90Val	gyrA_p.Ala90Val	gyrA_p.Ala90Val	rrs_n.1401A>G	rrs_n.1401A>G	rrs_n.1401A>G	rrs_n.1401A>G	ethA_c.-11A>G	-	-	-	-	-	-
SRR924232	rpoB_p.Asp435Gly, rpoB_p.Leu452Pro	fabG1_c.-8	pncA_c.456dupC	embB_p.Met306Val	rrs_n.888G>A	gyrA_p.Ala90Val	gyrA_p.Ala90Val	gyrA_p.Ala90Val	gyrA_p.Ala90Val	gyrA_p.Ala90Val	rrs_n.1401A>G	rrs_n.1401A>G	rrs_n.1401A>G	rrs_n.1401A>G	ethA_c.-11A>G	-	-	-	-	-	-
SRR924234	rpoB_p.Asp435Gly, rpoB_p.Leu452Pro	fabG1_c.-8	pncA_c.456dupC	embB_p.Met306Val	-	gyrA_p.Ala90Val	gyrA_p.Ala90Val	gyrA_p.Ala90Val	gyrA_p.Ala90Val	gyrA_p.Ala90Val	rrs_n.1401A>G	rrs_n.1401A>G	rrs_n.1401A>G	rrs_n.1401A>G	ethA_c.-11A>G	-	-	-	-	-	-
SRR8651637	rpoB_p.Asp435Asn, rpoB_p.Leu430Pro	katG_p.Ser	pncA_p.Thr47Pro	embB_p.Gln497Pro	rrs_n.514A>C	gyrA_p.Ala90Val	gyrA_p.Ala90Val, g	gyrA_p.Ala90Val, gyrB_p.Ala504Val	gyrA_p.Ala90Val, gyrB_p.Ala504Val	gyrA_p.Ala90Val, gyrB_p.Ala504Val	-	-	-	-	-	-	-	-	-	-	-
ERR1035291	rpoB_c.1306_1311delCAGAAC	ahpC_c.-74	pncA_p.Cys72Arg	embB_p.Arg507Lys	-	gyrA_p.Ala90Val	gyrA_p.Ala90Val, g	gyrA_p.Ala90Val, gyrA_p.Ser91Pro	gyrA_p.Ala90Val, gyrA_p.Ser91Pro	gyrA_p.Ala90Val, gyrA_p.Ser91Pro	-	-	-	-	-	-	-	-	-	-	-
ERR2706971	rpoB_p.Ser450Leu	-	pncA_p.Ala46Val	embB_p.Met306Val	-	-	-	-	-	-	-	-	-	-	-	-	-	-	-	-	-
ERR040126	rpoB_p.Ser450Leu	katG_p.Ser	pncA_p.Ile90Thr	embB_p.Met306Val	gid_c.386delG	-	-	-	-	-	-	-	-	-	-	-	-	-	-	-	-
ERR2245421	rpoB_p.Ser450Leu	katG_p.Ser	pncA_c.192_193in	embB_p.Met306Val	rpsL_p.Lys88Arg	-	-	-	-	-	-	-	-	-	ethA_c.858_999del	-	-	-	-	-	-
ERR688022	rpoB_p.Ser450Leu	katG_p.Ser	pncA_c.-1833_*32	embB_p.Gln497Arg	rpsL_p.Lys88Arg	gyrA_p.Asp94Gly	gyrA_p.Asp94Gly	gyrA_p.Asp94Gly	gyrA_p.Asp94Gly	gyrA_p.Asp94Gly	rrs_n.1401A>G	rrs_n.1401A>G	rrs_n.1401A>G	rrs_n.1401A>G	ethA_c.1018delA	folC_p.Ile43Ser	alr_p.Met343Thr	-	-	-	-
ERR688045	rpoB_p.Ser450Leu	katG_p.Ser	pncA_p.Tyr41*	embA_c.-16C>G, e	gid_c.102delG,	gyrA_p.Asp94Gly	gyrA_p.Asp94Gly	gyrA_p.Asp94Gly	gyrA_p.Asp94Gly	gyrA_p.Asp94Gly	rrs_n.1401A>G	rrs_n.1401A>G	rrs_n.1401A>G	rrs_n.1401A>G	-	-	-	-	-	-	-
SRR5341360	rpoB_p.Ser450Leu	katG_p.Ser	pncA_p.Val180Ala	embB_p.Gly406Ala	rpsL_p.Lys43Arg	gyrA_p.Ala90Val	gyrA_p.Ala90Val, g	gyrA_p.Ala90Val, gyrB_p.Ala504Val	gyrA_p.Ala90Val, gyrB_p.Ala504Val	gyrA_p.Ala90Val, gyrB_p.Ala504Val	-	-	-	tlyA_p.Lys69Glu	-	-	-	-	-	-	-
SRR5341371	rpoB_p.Ser450Leu	katG_p.Ser	pncA_p.Val180Ala	embB_p.Gly406Ala	rpsL_p.Lys43Arg	gyrA_p.Ala90Val	gyrA_p.Ala90Val, g	gyrA_p.Ala90Val, gyrB_p.Ala504Val	gyrA_p.Ala90Val, gyrB_p.Ala504Val	gyrA_p.Ala90Val, gyrB_p.Ala504Val	-	-	-	tlyA_p.Lys69Glu	-	-	-	-	-	-	-
SRR5341379	rpoB_p.Ser450Leu	katG_p.Ser	pncA_c.393dupC,	-	-	gyrA_p.Asp94Gly	gyrA_p.Asp94Gly	gyrA_p.Asp94Gly	gyrA_p.Asp94Gly	gyrA_p.Asp94Gly	-	-	eis_c.-10G>A	-	-	-	-	-	-	-	-
SRR5341441	rpoB_p.Ser450Leu	katG_p.Ser	pncA_p.Val180Ala	embB_p.Gly406Ala	rpsL_p.Lys43Arg	gyrA_p.Ala90Val	gyrA_p.Ala90Val, g	gyrA_p.Ala90Val, gyrB_p.Ala504Val	gyrA_p.Ala90Val, gyrB_p.Ala504Val	gyrA_p.Ala90Val, gyrB_p.Ala504Val	-	-	-	tlyA_p.Lys69Glu	-	-	-	-	-	-	-
SRR5341321	rpoB_p.Ser441Leu	katG_p.Ser	pncA_c.417dupG	embB_p.Met306Val	rrs_n.513C>T	gyrA_p.Asp94Tyr	gyrA_p.Asp94Tyr	gyrA_p.Asp94Tyr	gyrA_p.Asp94Tyr	gyrA_p.Asp94Tyr	-	-	-	-	-	-	-	-	-	-	-
ERR137216	-	katG_p.Ser	pncA_p.His82Arg	embB_p.Met306Ile	rpsL_p.Lys43Arg	-	-	-	-	-	-	-	-	-	-	-	-	-	-	-	-
SRR833170	-	katG_p.Ser	pncA_p.Ser104Arg	-	-	-	-	-	-	-	-	-	-	-	-	-	-	-	-	-	-
SRR833190	-	katG_p.Ser	pncA_p.Ser104Arg	-	-	-	-	-	-	-	-	-	-	-	-	-	-	-	-	-	-
SRR6367400	-	katG_p.Ser	pncA_p.Ser164*	-	rpsL_p.Lys43Arg	-	-	-	-	-	-	-	-	-	-	-	-	-	-	-	-
ERR1873508	-	fabG1_c.-1	pncA_c.459_466de	embB_p.Met306Val	rrs_n.514A>C	gyrA_p.Asp94Ala	gyrA_p.Asp94Ala	gyrA_p.Asp94Ala	gyrA_p.Asp94Ala	gyrA_p.Asp94Ala	rrs_n.1401A>G	rrs_n.1401A>G	rrs_n.1401A>G	rrs_n.1401A>G	ethA_c.65delA, ethR_p.Ala95Thr, fabG1_c.-15C>T	-	-	-	-	-	-
SRR6824451	rpoB_p.Ser450Phe	ahpC_c.-48	pncA_c.73_74dupG	embA_c.-16C>G, e	-	-	-	-	-	-	-	-	-	-	-	-	-	-	-	-	-
SRR1723539	rpoB_p.Ser450Phe	ahpC_c.-48	pncA_c.73_74dupG	embA_c.-16C>G, e	-	-	-	-	-	-	-	-	-	-	-	-	-	-	-	-	-
ERR029209	rpoB_p.Ser450Leu, rpoC_p.Phe452Ser	katG_p.Ser	pncA_c.185_186in	embB_p.Met306Val	rpsL_p.Lys43Arg	-	-	-	-	-	-	-	eis_c.-10G>A	-	-	-	-	-	-	-	-
ERR017788	rpoB_p.Ser450Leu, rpoC_p.Phe452Ser	katG_p.Ser	pncA_c.185_186in	embB_p.Met306Val	rpsL_p.Lys43Arg	-	-	-	-	-	-	-	eis_c.-10G>A	-	ethA_p.Thr61Met	-	-	-	-	-	-
ERR019862	rpoB_p.Ser450Leu, rpoC_p.Phe452Ser	katG_p.Ser	pncA_c.185_186in	embB_p.Met306Val	rpsL_p.Lys43Arg	-	-	-	-	-	-	-	eis_c.-10G>A	-	ethA_p.Thr61Met	-	-	-	-	-	-
ERR027452	rpoB_p.Ser450Leu, rpoC_p.Leu527Val	katG_p.Ser	pncA_c.-353_*207	embB_p.Met306Val	rpsL_p.Lys43Arg	-	-	-	-	-	-	-	eis_c.-10G>A	-	ethA_c.1010delT	-	-	-	-	-	-
ERR133927	rpoB_p.Ser450Leu, rpoC_p.Leu527Val	katG_p.Ser	pncA_p.Cys72Arg	embB_p.Asp354Ala	rrs_n.517C>T	-	-	-	-	-	-	-	eis_c.-10G>A	-	ethA_c.-7T>C	-	-	-	-	-	-
ERR137192	rpoB_p.Ser450Leu, rpoC_p.Leu527Val	katG_p.Ser	pncA_c.407dupA	embB_p.Met306Val	rpsL_p.Lys43Arg	-	-	-	-	-	-	-	-	-	ethA_c.1010delT	-	-	-	-	-	-
ERR229949	rpoB_p.Ser450Leu, rpoC_p.Leu527Val	katG_p.Ser	pncA_c.407dupA	embB_p.Met306Val	rpsL_p.Lys43Arg	-	-	-	-	-	-	-	-	-	ethA_c.1010delT	-	-	-	-	-	-
SRR1723561	rpoB_p.Ser450Leu, rpoC_p.Ile491Thr	katG_p.Ser	pncA_p.Leu116Arg	embB_p.Gly406Ala	rpsL_p.Lys88Arg	-	-	-	-	-	-	-	-	-	-	-	-	-	-	-	-
SRR10040413	rpoB_p.Ser450Leu, rpoC_p.Gly332Arg	katG_p.Ser	pncA_p.Phe94Ser	embB_p.Met306Ile	rpsL_p.Lys88Arg	-	-	-	-	-	rrs_n.1401A>G	rrs_n.1401A>G	rrs_n.1401A>G	rrs_n.1401A>G	-	-	-	-	-	-	-
SRR10040285	rpoB_p.Ser450Leu, rpoB_p.Thr400Ala	katG_p.Ser	pncA_p.Trp119Arg	embA_c.-16C>T, e	rpsL_p.Lys43Arg	-	-	-	-	-	-	-	-	-	-	-	-	-	-	-	-
ERR551304	rpoB_p.Ser450Leu	katG_p.Ser	pncA_p.Val125Gly	embB_p.Met306Ile	rpsL_p.Lys43Arg	-	-	-	-	-	-	-	-	-	-	-	-	-	-	-	-
ERR1036277	rpoB_p.Ser450Leu	katG_p.Ser	pncA_p.Tyr41*	embB_p.Met306Val	rpsL_p.Lys43Arg	-	-	-	-	-	rrs_n.1401A>G	rrs_n.1401A>G	rrs_n.1401A>G	rrs_n.1401A>G	ethA_c.672_673dupGC	-	-	-	-	-	-
ERR551417	rpoB_p.Ser450Leu	katG_p.Ser	pncA_p.Tyr99*	embB_p.Gly406Asp	rpsL_p.Lys43Arg	-	-	-	-	-	rrs_n.1401A>G	rrs_n.1401A>G	rrs_n.1401A>G	rrs_n.1401A>G	-	-	-	-	-	-	-
ERR551418	rpoB_p.Ser450Leu	katG_p.Ser	pncA_p.Tyr99*	embB_p.Gly406Asp	rpsL_p.Lys43Arg	-	-	-	-	-	rrs_n.1401A>G	rrs_n.1401A>G	rrs_n.1401A>G	rrs_n.1401A>G	-	-	-	-	-	-	-
ERR551922	rpoB_p.Ser450Leu	katG_p.Ser	pncA_p.Val44Gly	embB_p.Met306Ile	rpsL_p.Lys43Arg	-	-	-	-	-	-	eis_c.-14C>T	eis_c.-14C>T	-	-	-	-	-	-	-	-
ERR551923	rpoB_p.Ser450Leu	katG_p.Ser	pncA_p.Val44Gly	embB_p.Met306Ile	rpsL_p.Lys43Arg	-	-	-	-	-	-	eis_c.-14C>T	eis_c.-14C>T	-	-	-	-	-	-	-	-
ERR552007	rpoB_p.Ser450Leu	katG_p.Ser	pncA_p.Val21Gly	embB_p.Met306Ile	rpsL_p.Lys43Arg	-	-	-	-	-	-	eis_c.-14C>T	eis_c.-14C>T	-	-	-	-	-	-	-	-
ERR552008	rpoB_p.Ser450Leu	katG_p.Ser	pncA_p.Val21Gly	embB_p.Met306Ile	rpsL_p.Lys43Arg	-	-	-	-	-	-	eis_c.-14C>T	eis_c.-14C>T	-	-	-	-	-	-	-	-
ERR552064	rpoB_p.Ser450Leu	katG_p.Ser	pncA_p.Ala46Val	embB_p.Met306Ile	rpsL_p.Lys43Arg	-	-	-	-	-	rrs_n.1401A>G	rrs_n.1401A>G	rrs_n.1401A>G	rrs_n.1401A>G	ethA_p.Cys294*	-	-	-	-	-	-
ERR552065	rpoB_p.Ser450Leu	katG_p.Ser	pncA_p.Ala46Val	embB_p.Met306Ile	rpsL_p.Lys43Arg	-	-	-	-	-	rrs_n.1401A>G	rrs_n.1401A>G	rrs_n.1401A>G	rrs_n.1401A>G	ethA_p.Cys294*	-	-	-	-	-	-
ERR552067	rpoB_p.Ser450Leu	katG_p.Ser	pncA_p.Tyr64Asp	embB_p.Met306Ile	rpsL_p.Lys43Arg	-	-	-	-	-	-	-	-	-	-	-	-	-	-	-	-
ERR552068	rpoB_p.Ser450Leu	katG_p.Ser	pncA_p.Tyr64Asp	embB_p.Met306Ile	rpsL_p.Lys43Arg	-	-	-	-	-	-	-	-	-	-	-	-	-	-	-	-
ERR552101	rpoB_p.Ser450Leu	katG_p.Ser	pncA_c.47dupG	-	rpsL_p.Lys43Arg	-	-	-	-	-	-	-	eis_c.-10G>A	-	-	-	-	-	-	-	-
ERR552105	rpoB_p.Ser450Leu	katG_p.Ser	pncA_p.Val125Gly	embB_p.Met306Ile	rpsL_p.Lys43Arg	-	-	-	-	-	-	-	-	-	-	-	-	-	-	-	-
ERR552106	rpoB_p.Ser450Leu	katG_p.Ser	pncA_p.Val125Gly	embB_p.Met306Ile	rpsL_p.Lys43Arg	-	-	-	-	-	-	-	-	-	-	-	-	-	-	-	-
ERR552398	rpoB_p.Ser450Leu	katG_p.Ser	pncA_p.Asp8Glu,	embB_p.Met306Ile	rpsL_p.Lys43Arg	-	-	-	-	-	-	-	eis_c.-12C>T	-	-	-	-	-	-	-	-
ERR552530	rpoB_p.Ser450Leu	katG_p.Ser	pncA_c.185_186in	embB_p.Gln497Arg	rpsL_p.Lys43Arg	-	-	-	-	-	-	-	-	-	-	-	-	-	-	-	-
ERR552631	rpoB_p.Ser450Leu	katG_p.Ser	pncA_p.Lys48Glu	embB_p.Asp328Gly	rpsL_p.Lys43Arg	-	-	-	-	-	rrs_n.1401A>G	rrs_n.1401A>G	rrs_n.1401A>G	rrs_n.1401A>G	ethA_c.110delA	-	-	-	-	-	-
ERR553097	rpoB_p.Ser450Leu	katG_p.Ser	pncA_c.394_527de	embB_p.Met306Val	rpsL_p.Lys88Arg	-	-	-	-	-	-	-	eis_c.-10G>A	-	ethA_c.1351_1352dupTC	-	-	-	-	-	-
ERR551220	rpoB_p.Ser450Leu	katG_p.Ser	pncA_p.His51Pro,	embB_p.Met306Val	rpsL_p.Lys43Arg	-	-	-	-	-	rrs_n.1401A>G	rrs_n.1401A>G	rrs_n.1401A>G	rrs_n.1401A>G	-	-	-	-	-	-	-
ERR551221	rpoB_p.Ser450Leu	katG_p.Ser	pncA_p.His51Pro,	embB_p.Met306Val	rpsL_p.Lys43Arg	-	-	-	-	-	rrs_n.1401A>G	rrs_n.1401A>G	rrs_n.1401A>G	rrs_n.1401A>G	-	-	-	-	-	-	-
ERR551701	rpoB_p.Ser450Leu	katG_p.Ser	pncA_p.Lys96Gln,	embB_p.Met306Ile	rpsL_p.Lys43Arg	-	-	-	-	-	-	-	-	-	-	-	-	-	-	-	-
ERR552399	rpoB_p.Ser450Leu	katG_p.Ser	pncA_p.Cys72Tyr,	embB_p.Met306Ile	rpsL_p.Lys43Arg	-	-	-	-	-	-	-	eis_c.-12C>T	-	-	-	-	-	-	-	-
SRR5709817	rpoB_p.Ser450Leu	katG_p.Ser	pncA_p.Ile31Thr	embB_p.Gly406Asp	rpsL_p.Lys43Arg	-	-	-	-	-	-	-	-	-	ethA_c.639_640delGT	-	-	-	-	-	-
SRR5709951	rpoB_p.Ser450Leu	katG_p.Ser	pncA_p.Ile31Thr	embB_p.Gly406Asp	rpsL_p.Lys43Arg	-	-	-	-	-	-	-	-	-	ethA_c.639_640delGT	-	-	-	-	-	-
SRR5710007	rpoB_p.Ser450Leu	katG_p.Ser	pncA_p.Ile31Thr	embB_p.Gly406Asp	rpsL_p.Lys43Arg	-	-	-	-	-	-	-	-	-	ethA_c.639_640delGT	-	-	-	-	-	-
CRR027481	rpoB_p.Ser450Leu	katG_p.Ser	pncA_p.Trp119Arg	embB_p.Met306Val	rpsL_p.Lys43Arg	-	-	-	-	-	-	-	-	-	-	-	-	-	-	-	-
CRR027525	rpoB_p.Ser450Leu	katG_p.Ser	-	-	rrs_n.908A>G	-	-	-	-	-	-	-	-	-	-	-	-	-	-	-	-
CRR027538	rpoB_p.Ser450Leu	katG_p.Ser	pncA_p.Val139Leu	embB_p.Glu405Asp	rpsL_p.Lys43Arg	-	-	-	-	-	-	-	-	-	-	-	-	-	-	-	-
CRR027560	rpoB_p.Ser450Leu	katG_p.Ser	pncA_p.Val44Gly	embA_c.-12C>T, e	rpsL_p.Lys43Arg	-	-	-	-	-	-	-	-	-	ethA_c.805dupC	-	-	-	-	-	-
CRR027604	rpoB_p.Ser450Leu	katG_p.Ser	pncA_p.Lys48Glu	embB_p.Met306Val	rpsL_p.Lys43Arg	-	-	-	-	-	-	-	-	-	-	-	-	-	-	-	-
CRR027647	rpoB_p.Ser450Leu	katG_p.Ser	pncA_c.290dupG	embB_p.Gln497Arg	rpsL_p.Lys43Arg	-	-	-	-	-	-	-	-	-	-	-	-	-	-	-	-
CRR027665	rpoB_p.Ser450Leu	katG_p.Ser	pncA_p.Met175Thr	embA_c.-12C>T, e	rpsL_p.Lys43Arg	-	-	-	-	-	-	-	-	-	-	-	-	-	-	-	-
CRR027666	rpoB_p.Ser450Leu	katG_p.Ser	pncA_p.Met175Thr	embA_c.-12C>T, e	rpsL_p.Lys43Arg	-	-	-	-	-	-	-	-	-	-	-	-	-	-	-	-
SRR1723673	rpoB_p.Ser450Leu	katG_p.Ser	-	embB_p.Met306Val	gid_c.102delG,	-	-	-	-	-	-	-	-	-	-	-	-	-	-	-	-
SRR1723832	rpoB_p.Ser450Leu	katG_p.Ser	pncA_p.Lys48Glu	embB_p.Met306Val	rpsL_p.Lys43Arg	-	-	-	-	-	-	-	-	-	-	-	-	-	-	-	-
SRR1723886	rpoB_p.Ser450Leu	katG_p.Ser	pncA_p.Trp119Arg	embB_p.Met306Val	rpsL_p.Lys43Arg	-	-	-	-	-	-	-	-	-	-	-	-	-	-	-	-
SRR6824406	rpoB_p.Ser450Leu	katG_p.Ser	pncA_p.Met175Thr	embA_c.-12C>T, e	rpsL_p.Lys43Arg	-	-	-	-	-	-	-	-	-	-	-	-	-	-	-	-
SRR6824571	rpoB_p.Ser450Leu	katG_p.Ser	pncA_p.Lys48Glu	embB_p.Met306Val	rpsL_p.Lys43Arg	-	-	-	-	-	-	-	-	-	-	-	-	-	-	-	-
SRR6824639	rpoB_p.Ser450Leu	katG_p.Ser	pncA_c.290dupG	embB_p.Gln497Arg	rpsL_p.Lys43Arg	-	-	-	-	-	-	-	-	-	-	-	-	-	-	-	-
ERR067581	rpoB_p.Ser450Leu	katG_p.Ser	pncA_p.Cys72Arg	embB_p.Asp354Ala	rrs_n.517C>T	-	-	-	-	-	-	-	eis_c.-10G>A	-	ethA_c.-7T>C	-	-	-	-	-	-
ERR108515	rpoB_p.Ser450Leu	katG_p.Ser	pncA_p.Lys48Glu	embB_p.Met306Val	rpsL_p.Lys43Arg	-	-	-	-	-	-	eis_c.-14C>T	eis_c.-14C>T	-	-	-	-	-	-	-	-
ERR133861	rpoB_p.Ser450Leu	katG_p.Ser	pncA_p.Leu182Trp	embB_p.Tyr319Cys	rrs_n.514A>C	-	-	-	-	-	rrs_n.1401A>G	rrs_n.1401A>G	rrs_n.1401A>G	rrs_n.1401A>G	-	folC_p.Ser150Gly	-	-	-	-	-
SRR5709930	rpoB_p.Ser450Leu	katG_p.Ser	pncA_p.Ile31Thr	embB_p.Gly406Asp	rpsL_p.Lys43Arg	-	-	-	-	-	-	-	-	-	ethA_c.639_640delGT	-	-	-	-	-	-
ERR019552	rpoB_p.Ser450Leu	katG_p.Ser	pncA_p.Val44Gly	embB_p.Met306Val	rrs_n.517C>T	-	-	-	-	-	-	-	eis_c.-12C>T	-	ethA_c.1323dupC	-	-	-	-	-	-
ERR108477	rpoB_p.Ser450Leu	katG_p.Ser	pncA_p.Asp8Glu	embA_c.-16C>T, e	rpsL_p.Lys43Arg	-	-	-	-	-	rrs_n.1401A>G	rrs_n.1401A>G	rrs_n.1401A>G	rrs_n.1401A>G	ethA_c.110delA, ethA_c.509delA	-	-	-	-	-	-
ERR067598	rpoB_p.Ser450Leu	katG_p.Ser	pncA_p.Trp68*	embB_p.Gln497Lys	rpsL_p.Lys43Arg	-	-	-	-	-	-	-	-	-	ethA_c.110delA	-	-	-	-	-	-
ERR067641	rpoB_p.Ser450Leu	katG_p.Ser	pncA_c.185delC	embB_p.Met306Val	rpsL_p.Lys43Arg	-	-	-	-	-	-	-	-	-	-	-	-	-	-	-	-
ERR067668	rpoB_p.Ser450Leu	katG_p.Ser	pncA_p.Pro54Gln	embA_c.-12C>T, e	rpsL_p.Lys43Arg	-	-	-	-	-	-	-	eis_c.-10G>A, eis_c.-12C>T	-	ethA_c.1010delT	-	-	-	-	-	-
ERR108421	rpoB_p.Ser450Leu	katG_p.Ser	pncA_p.Asp8Glu	embA_c.-16C>T, e	rpsL_p.Lys43Arg	-	-	-	-	-	-	-	-	-	ethA_c.110delA	-	-	-	-	-	-
ERR137234	rpoB_p.Ser450Leu	katG_p.Ser	pncA_p.His82Arg	embB_p.Met306Ile	rpsL_p.Lys43Arg	-	-	-	-	-	rrs_n.1401A>G	rrs_n.1401A>G	rrs_n.1401A>G	rrs_n.1401A>G	-	-	-	-	-	-	-
ERR137265	rpoB_p.Ser450Leu	katG_p.Ser	pncA_p.His51Tyr	embB_p.Met306Val	rpsL_p.Lys43Arg	-	-	-	-	-	-	eis_c.-14C>T	eis_c.-14C>T	-	-	-	-	-	-	-	-
ERR144560	rpoB_p.Ser450Leu	katG_p.Ser	pncA_c.185delC	embB_p.Met306Val	rpsL_p.Lys43Arg	-	-	-	-	-	-	-	-	-	-	-	-	-	-	-	-
ERR144607	rpoB_p.Ser450Leu	katG_p.Ser	pncA_p.Pro54Gln	embB_p.Gly406Ala	rpsL_p.Lys43Arg	-	-	-	-	-	-	-	eis_c.-10G>A	-	-	-	-	-	-	-	-
SRR5709769	rpoB_p.Ser450Leu	katG_p.Ser	pncA_p.Ile31Thr	embB_p.Gly406Asp	rpsL_p.Lys43Arg	-	-	-	-	-	-	-	-	-	ethA_c.639_640delGT	-	-	-	-	-	-
SRR5709775	rpoB_p.Ser450Leu	katG_p.Ser	pncA_p.Ile31Thr	embB_p.Gly406Asp	rpsL_p.Lys43Arg	-	-	-	-	-	-	-	-	-	ethA_c.639_640delGT	-	-	-	-	-	-
SRR5709807	rpoB_p.Ser450Leu	katG_p.Ser	pncA_p.Ile31Thr	embB_p.Gly406Asp	rpsL_p.Lys43Arg	-	-	-	-	-	-	-	-	-	ethA_c.639_640delGT	-	-	-	-	-	-
SRR5709811	rpoB_p.Ser450Leu	katG_p.Ser	pncA_p.Ile31Thr	embB_p.Gly406Asp	rpsL_p.Lys43Arg	-	-	-	-	-	-	-	-	-	ethA_c.639_640delGT	-	-	-	-	-	-
SRR5709812	rpoB_p.Ser450Leu	katG_p.Ser	pncA_p.Ile31Thr	embB_p.Gly406Asp	rpsL_p.Lys43Arg	-	-	-	-	-	-	-	-	-	ethA_c.639_640delGT	-	-	-	-	-	-
SRR5709965	rpoB_p.Ser450Leu	katG_p.Ser	pncA_p.Ile31Thr	embB_p.Gly406Asp	rpsL_p.Lys43Arg	-	-	-	-	-	-	-	-	-	ethA_c.639_640delGT	-	-	-	-	-	-
SRR5837706	rpoB_p.Ser450Leu	katG_p.Ser	pncA_p.Ile31Thr	embB_p.Gly406Asp	rpsL_p.Lys43Arg	-	-	-	-	-	-	-	-	-	ethA_c.639_640delGT	-	-	-	-	-	-
SRR5709808	rpoB_p.Ser450Leu	katG_p.Ser	pncA_c.446delA,	embB_p.Met306Val	rpsL_p.Lys43Arg	-	-	-	-	-	-	-	-	-	ethA_c.639_640delGT	-	-	-	-	-	-
ERR227981	rpoB_p.Ser450Leu	katG_p.Ser	pncA_c.407dupA	embB_p.Met306Ile	rpsL_p.Lys88Arg	-	-	-	-	-	-	-	-	-	ethA_c.479delC	-	-	-	-	-	-
ERR234671	rpoB_p.Ser450Leu	katG_p.Ser	pncA_p.His82Arg	embB_p.Met306Ile	rpsL_p.Lys43Arg	-	-	-	-	-	-	-	-	-	-	-	-	-	-	-	-
SRR5709844	rpoB_p.Ser450Leu	katG_p.Ser	pncA_p.Ile31Thr	embB_p.Gly406Asp	rpsL_p.Lys43Arg	-	-	-	-	-	-	-	-	-	ethA_c.639_640delGT	-	-	-	-	-	-
SRR5709879	rpoB_p.Ser450Leu	katG_p.Ser	pncA_p.Ile31Thr	embB_p.Gly406Asp	rpsL_p.Lys43Arg	-	-	-	-	-	-	-	-	-	ethA_c.639_640delGT	-	-	-	-	-	-
SRR5837707	rpoB_p.Ser450Leu	katG_p.Ser	pncA_p.Ile31Thr	embB_p.Gly406Asp	rpsL_p.Lys43Arg	-	-	-	-	-	-	-	-	-	ethA_c.639_640delGT	-	-	-	-	-	-
SRR2024980	rpoB_p.Ser450Leu	katG_p.Ser	pncA_p.Val44Gly	-	rpsL_p.Lys88Arg	-	-	-	-	-	-	-	-	-	-	-	-	-	-	-	-
SRR2024986	rpoB_p.Ser450Leu	katG_p.Ser	pncA_p.Val44Gly	-	rpsL_p.Lys88Arg	-	-	-	-	-	-	-	-	-	-	-	-	-	-	-	-
ERR275215	rpoB_p.Ser450Leu	katG_p.Ser	pncA_p.Tyr41*	embB_p.Met306Val	rpsL_p.Lys43Arg	-	-	-	-	-	rrs_n.1401A>G	rrs_n.1401A>G	rrs_n.1401A>G	rrs_n.1401A>G	ethA_c.341delA, ethA_c.672_673dupGC	-	-	-	-	-	-
SRR5709753	rpoB_p.Ser450Leu	katG_p.Ser	pncA_p.Ile31Thr	embB_p.Gly406Asp	rpsL_p.Lys43Arg	-	-	-	-	-	-	-	-	-	ethA_c.639_640delGT	-	-	-	-	-	-
SRR10040172	rpoB_p.Ser450Leu	katG_p.Ser	pncA_p.Ala46Glu	embB_p.Met306Ile	rpsL_p.Lys43Arg	-	-	-	-	-	-	-	-	-	-	-	-	-	-	-	-
SRR10040183	rpoB_p.Ser450Leu	katG_p.Ser	pncA_p.His82Arg	embB_p.Gly406Asp	rpsL_p.Lys43Arg	-	-	-	-	-	rrs_n.1401A>G	rrs_n.1401A>G	rrs_n.1401A>G	rrs_n.1401A>G	-	-	-	-	-	-	-
SRR10040289	rpoB_p.Ser450Leu	katG_p.Ser	pncA_p.Ile31Thr	embB_p.Met306Val	rpsL_p.Lys88Arg	-	-	-	-	-	-	-	-	-	-	-	-	-	-	-	-
SRR10040350	rpoB_p.Ser450Leu	katG_p.Ser	pncA_c.-1451_*70	embB_p.Asp354Ala	rpsL_p.Lys43Arg	-	-	-	-	-	-	-	-	-	-	-	-	-	-	-	-
SRR10040407	rpoB_p.Ser450Leu	katG_p.Ser	pncA_p.Pro54Gln	embB_p.Met306Val	-	-	-	-	-	-	-	-	-	-	-	-	-	-	-	-	-
SRR10040515	rpoB_p.Ser450Leu	katG_p.Ser	pncA_p.Val139Leu	embB_p.Met306Val	rpsL_p.Lys43Arg	-	-	-	-	-	-	-	-	-	-	-	-	-	-	-	-
SRR10040353	rpoB_p.Ser450Leu	katG_p.Ser	pncA_p.Cys72Tyr	-	rpsL_p.Lys43Arg	-	-	-	-	-	-	-	-	-	-	-	-	-	-	-	-
SRR1140916	rpoB_p.Ser450Leu	katG_p.Ser	pncA_p.Cys14Arg	embB_p.Gln497Lys	gid_p.Leu79Ser,	-	-	-	-	-	-	-	-	-	ethA_p.Ala381Pro	-	-	-	-	-	-
SRR1140947	rpoB_p.Ser450Leu	katG_p.Ser	pncA_p.Cys14Arg	embB_p.Gln497Lys	gid_p.Leu79Ser,	-	-	-	-	-	-	-	-	-	ethA_p.Ala381Pro	-	-	-	-	-	-
SRR5817478	rpoB_p.Ser450Leu	katG_p.Ser	pncA_p.Ser104Arg	embB_p.Gly406Asp	rpsL_p.Lys43Arg	-	-	-	-	-	-	-	-	-	ethA_c.825dupG	-	-	-	-	-	-
CRR027521	rpoB_p.Ser450Leu	katG_p.Ala	-	-	-	-	-	-	-	-	-	-	-	-	-	-	-	-	-	-	-
R84	rpoB_p.Ser450Leu	fabG1_c.-8	pncA_p.Trp119Arg	embB_p.Met306Val	-	-	-	-	-	-	-	-	-	-	-	-	-	-	-	-	-
ERR1035010	rpoB_p.Ser450Leu	fabG1_c.-1	pncA_p.Gln10*	embB_p.Met306Val	-	-	-	-	-	-	-	-	-	-	ethR_p.Ala95Thr, fabG1_c.-15C>T	-	-	-	-	-	-
ERR1873545	rpoB_p.Ser450Leu	fabG1_c.-1	pncA_c.459_466de	embB_p.Met306Val	rrs_n.514A>C	-	-	-	-	-	rrs_n.1401A>G	rrs_n.1401A>G	rrs_n.1401A>G	rrs_n.1401A>G	ethA_c.65delA, ethR_p.Ala95Thr, fabG1_c.-15C>T	-	-	-	-	-	-
SRR6079940	rpoB_p.Ser450Leu	fabG1_c.-1	pncA_p.Tyr103Asp	embB_p.Met306Val	rpsL_p.Lys43Arg	-	-	-	-	-	-	-	-	-	fabG1_c.-15C>T	-	-	-	-	-	-
SRR6079966	rpoB_p.Ser450Leu	fabG1_c.-1	pncA_p.Asp12Glu	embB_p.Met306Val	rpsL_p.Lys43Arg	-	-	-	-	-	-	-	-	-	fabG1_c.-15C>T	-	-	-	-	-	-
SRR6117329	rpoB_p.Ser450Leu	fabG1_c.-1	pncA_p.Tyr103Asp	embB_p.Met306Val	rpsL_p.Lys43Arg	-	-	-	-	-	-	-	-	-	fabG1_c.-15C>T	-	-	-	-	-	-
SRR6117348	rpoB_p.Ser450Leu	fabG1_c.-1	pncA_p.Tyr103Asp	embB_p.Met306Val	rpsL_p.Lys43Arg	-	-	-	-	-	-	-	-	-	fabG1_c.-15C>T	-	-	-	-	-	-
SRR6079915	rpoB_p.Ser450Leu	fabG1_c.-1	pncA_p.Tyr103Asp	embB_p.Met306Val	rpsL_p.Lys43Arg	-	-	-	-	-	-	-	-	-	fabG1_c.-15C>T	-	-	-	-	-	-
SRR6079931	rpoB_p.Ser450Leu	fabG1_c.-1	pncA_p.Tyr103Asp	embB_p.Met306Val	rpsL_p.Lys43Arg	-	-	-	-	-	-	-	-	-	fabG1_c.-15C>T	-	-	-	-	-	-
SRR6117325	rpoB_p.Ser450Leu	fabG1_c.-1	pncA_p.Tyr103Asp	embB_p.Met306Val	rpsL_p.Lys43Arg	-	-	-	-	-	-	-	-	-	fabG1_c.-15C>T	-	-	-	-	-	-
R68	rpoB_p.Ser450Leu	fabG1_c.-1	pncA_c.231dupC	embB_p.Met306Val	rpsL_p.Lys43Arg	-	-	-	-	-	-	-	-	-	ethA_c.1290delC, fabG1_c.-15C>T	-	-	-	-	-	-
SRR10040139	rpoB_p.Ser450Leu	fabG1_c.-1	pncA_p.Trp68*	embB_p.Met306Val	rpsL_p.Lys43Arg	-	-	-	-	-	-	-	-	-	fabG1_c.-15C>T	-	-	-	-	-	-
SRR10040206	rpoB_p.Ser450Leu	fabG1_c.-1	pncA_p.Leu19Pro	embA_c.-12C>T, e	rpsL_p.Lys43Arg	-	-	-	-	-	-	-	-	-	fabG1_c.-15C>T	-	-	-	-	-	-
SRR5525996	rpoB_p.Ser450Leu	fabG1_c.-1	pncA_p.Tyr103Asp	embB_p.Met306Val	rpsL_p.Lys43Arg	-	-	-	-	-	-	-	-	-	fabG1_c.-15C>T	-	-	-	-	-	-
SRR5527179	rpoB_p.Ser450Leu	fabG1_c.-1	pncA_p.Tyr103Asp	embB_p.Met306Val	rpsL_p.Lys43Arg	-	-	-	-	-	-	-	-	-	fabG1_c.-15C>T	-	-	-	-	-	-
SRR5527199	rpoB_p.Ser450Leu	fabG1_c.-1	pncA_p.Tyr103Asp	embB_p.Met306Val	rpsL_p.Lys43Arg	-	-	-	-	-	-	-	-	-	fabG1_c.-15C>T	-	-	-	-	-	-
SRR5533130	rpoB_p.Ser450Leu	fabG1_c.-1	pncA_p.Tyr103Asp	embB_p.Met306Val	rpsL_p.Lys43Arg	-	-	-	-	-	-	-	-	-	fabG1_c.-15C>T	-	-	-	-	-	-
SRR5550936	rpoB_p.Ser450Leu	fabG1_c.-1	pncA_p.Tyr103Asp	embB_p.Met306Val	rpsL_p.Lys43Arg	-	-	-	-	-	-	-	-	-	fabG1_c.-15C>T	-	-	-	-	-	-
SRR5551225	rpoB_p.Ser450Leu	fabG1_c.-1	pncA_p.Tyr103Asp	embB_p.Met306Val	rpsL_p.Lys43Arg	-	-	-	-	-	-	-	-	-	fabG1_c.-15C>T	-	-	-	-	-	-
SRR5551477	rpoB_p.Ser450Leu	fabG1_c.-1	pncA_p.Tyr103Asp	embB_p.Met306Val	rpsL_p.Lys43Arg	-	-	-	-	-	-	-	-	-	fabG1_c.-15C>T	-	-	-	-	-	-
SRR5551664	rpoB_p.Ser450Leu	fabG1_c.-1	pncA_p.Tyr103Asp	embB_p.Met306Val	rpsL_p.Lys43Arg	-	-	-	-	-	-	-	-	-	fabG1_c.-15C>T	-	-	-	-	-	-
SRR5551666	rpoB_p.Ser450Leu	fabG1_c.-1	pncA_p.Tyr103Asp	embB_p.Met306Val	rpsL_p.Lys43Arg	-	-	-	-	-	-	-	-	-	fabG1_c.-15C>T	-	-	-	-	-	-
SRR5552561	rpoB_p.Ser450Leu	fabG1_c.-1	pncA_p.Asp12Glu	embB_p.Met306Val	rpsL_p.Lys43Arg	-	-	-	-	-	-	-	-	-	fabG1_c.-15C>T	-	-	-	-	-	-
SRR10040422	rpoB_p.Ser450Leu	ahpC_c.-52	pncA_p.Lys48Thr	-	rpsL_p.Lys43Arg	-	-	-	-	-	-	-	-	-	-	-	-	-	-	-	-
SRR5709824	rpoB_p.Ser450Gln	katG_p.Ser	pncA_p.Leu19Pro	embB_p.Met306Ile	-	-	-	-	-	-	-	-	-	-	-	-	-	-	-	-	-
ERR551642	rpoB_p.Leu452Pro	katG_p.Ser	pncA_p.Pro54Gln	embB_p.Met306Val	rpsL_p.Lys43Arg	-	-	-	-	-	rrs_n.1401A>G	rrs_n.1401A>G	rrs_n.1401A>G	rrs_n.1401A>G	-	-	-	-	-	-	-
ERR551643	rpoB_p.Leu452Pro	katG_p.Ser	pncA_p.Pro54Gln	embB_p.Met306Val	rpsL_p.Lys43Arg	-	-	-	-	-	rrs_n.1401A>G	rrs_n.1401A>G	rrs_n.1401A>G	rrs_n.1401A>G	-	-	-	-	-	-	-
ERR552458	rpoB_p.Leu452Pro	katG_p.Ser	pncA_p.Ala46Glu,	embB_p.Gln497Arg	rpsL_p.Lys43Arg	-	-	-	-	-	-	-	-	-	-	-	-	-	-	-	-
ERR552503	rpoB_p.Leu452Pro	katG_p.Ser	pncA_p.Pro54Gln	embB_p.Met306Val	rpsL_p.Lys43Arg	-	-	-	-	-	rrs_n.1401A>G	rrs_n.1401A>G	rrs_n.1401A>G	rrs_n.1401A>G	-	-	-	-	-	-	-
ERR552504	rpoB_p.Leu452Pro	katG_p.Ser	pncA_p.Pro54Gln	embB_p.Met306Val	rpsL_p.Lys43Arg	-	-	-	-	-	rrs_n.1401A>G	rrs_n.1401A>G	rrs_n.1401A>G	rrs_n.1401A>G	-	-	-	-	-	-	-
SRR1710099	rpoB_p.Leu452Pro	katG_p.Ser	pncA_p.Val155Met	-	rpsL_p.Lys88Arg	-	-	-	-	-	-	-	-	-	-	-	-	-	-	-	-
SRR1723776	rpoB_p.Leu452Pro	ahpC_c.-57	pncA_p.Ser88*, p	embB_p.Gly406Ala	rpsL_p.Lys43Arg	-	-	-	-	-	-	-	-	-	ethA_c.1341delC, ethA_p.Gln73*	-	-	-	-	-	-
ERR144596	rpoB_p.Leu430Pro, rpoB_p.Met434Val	katG_p.Ser	pncA_c.-1452_*33	embB_p.Met306Val	rpsL_p.Lys43Arg	-	-	-	-	-	rrs_n.1401A>G	rrs_n.1401A>G	rrs_n.1401A>G	rrs_n.1401A>G	-	-	-	-	-	-	-
SRR10040184	rpoB_p.Leu430Pro	katG_p.Ser	pncA_c.464dupT	-	rpsL_p.Lys43Arg	-	-	-	-	-	-	-	-	-	-	-	-	-	-	-	-
SRR833085	rpoB_p.His445Tyr	katG_p.Ser	pncA_p.Gly105Val	embB_p.Asp354Ala	rpsL_p.Lys88Arg	-	-	-	-	-	-	-	-	-	-	-	-	-	-	-	-
SRR833147	rpoB_p.His445Tyr	katG_p.Ser	pncA_p.Gly105Val	embB_p.Asp354Ala	rpsL_p.Lys88Arg	-	-	-	-	-	-	-	-	-	-	-	-	-	-	-	-
ERR158606	rpoB_p.His445Tyr	katG_p.Ser	pncA_p.Asp12Asn	-	rpsL_p.Lys43Arg	-	-	-	-	-	-	-	eis_c.-10G>A	-	ethA_c.703delT	-	-	-	-	-	-
ERR144572	rpoB_p.His445Leu	katG_p.Ser	pncA_c.462_463du	embB_p.Met306Val	rpsL_p.Lys43Arg	-	-	-	-	-	-	eis_c.-14C>T	eis_c.-14C>T	-	-	-	-	-	-	-	-
SRR1710108	rpoB_p.His445Cys	katG_p.Ser	pncA_p.Asp63His	embB_p.Gly406Asp	rpsL_p.Lys43Arg	-	-	-	-	-	-	-	-	-	ethA_c.299delT	-	-	-	-	-	-
SRR5709875	rpoB_p.His445Asp, rpoB_p.Ser450Leu	katG_p.Ser	pncA_p.Thr76Ile	embA_c.-11C>A, e	rpsL_p.Lys43Arg	-	-	-	-	-	-	-	-	-	ethA_c.639_640delGT	-	-	-	-	-	-
CRR027570	rpoB_p.His445Asp	katG_p.Ser	pncA_p.Asp49Glu,	embB_p.Met306Ile	rpsL_p.Lys43Arg	-	-	-	-	-	-	-	-	-	-	-	-	-	-	-	-
CRR027571	rpoB_p.His445Asp	katG_p.Ser	pncA_p.Asp49Glu,	embB_p.Met306Ile	rpsL_p.Lys43Arg	-	-	-	-	-	-	-	-	-	-	-	-	-	-	-	-
SRR2024879	rpoB_p.His445Asp	katG_p.Ser	pncA_c.34dupG	-	rpsL_p.Lys88Arg	-	-	-	-	-	-	-	-	-	-	-	-	-	-	-	-
SRR2024942	rpoB_p.His445Asp	katG_p.Ser	pncA_c.34dupG	-	rpsL_p.Lys88Arg	-	-	-	-	-	-	-	-	-	-	-	-	-	-	-	-
SRR671816	rpoB_p.His445Asp	katG_p.Ser	pncA_c.34dupG	embB_p.Gly406Asp	rpsL_p.Lys88Arg	-	-	-	-	-	-	-	-	-	-	-	-	-	-	-	-
SRR671817	rpoB_p.His445Asp	katG_p.Ser	pncA_c.34dupG	-	rpsL_p.Lys88Arg	-	-	-	-	-	-	-	-	-	-	-	-	-	-	-	-
SRR10040342	rpoB_p.His445Asn	katG_p.Ser	pncA_p.Tyr64Asp	-	-	-	-	-	-	-	-	-	-	-	-	-	-	-	-	-	-
ERR027450	rpoB_p.Glu761Asp, rpoB_p.Ser450Leu	katG_p.Ser	pncA_p.Trp119Arg	embB_p.Asp354Ala	rrs_n.517C>T	-	-	-	-	-	-	-	eis_c.-37G>T	-	ethA_c.-7T>C	-	-	-	-	-	-
ERR234637	rpoB_p.Glu761Asp, rpoB_p.Ser450Leu	katG_p.Ser	pncA_p.His51Pro	embA_c.-12C>T, e	rrs_n.517C>T	-	-	-	-	-	-	-	eis_c.-37G>T	-	ethA_c.-7T>C	-	-	-	-	-	-
ERR108484	rpoB_p.Glu761Asp, rpoB_p.Ser450Leu	katG_p.Ser	pncA_p.His82Arg	embB_p.Asp354Ala	rpsL_p.Lys43Arg	-	-	-	-	-	-	-	eis_c.-37G>T	-	ethA_c.-7T>C	-	-	-	-	-	-
ERR228012	rpoB_p.Glu761Asp, rpoB_p.Ser450Leu	katG_p.Ser	pncA_c.407dupA	embB_p.Asp354Ala	rrs_n.517C>T	-	-	-	-	-	-	-	eis_c.-37G>T	-	ethA_c.-7T>C	-	-	-	-	-	-
ERR1035027	rpoB_p.Glu761Asp, rpoB_p.Ser450Leu	fabG1_c.-1	pncA_c.459_466de	embB_p.Met306Val	rrs_n.514A>C	-	-	-	-	-	rrs_n.1401A>G	rrs_n.1401A>G	rrs_n.1401A>G	rrs_n.1401A>G	ethA_c.65delA, ethR_p.Ala95Thr, fabG1_c.-15C>T	-	-	-	-	-	-
CRR027620	rpoB_p.Gln432Pro, rpoB_p.Ser428Arg	ahpC_c.-48	pncA_p.Ala3Glu	embB_p.Asp328Gly	rpsL_p.Lys43Arg	-	-	-	-	-	-	-	-	-	-	-	-	-	-	-	-
CRR027617	rpoB_p.Gln432Pro	katG_p.Ser	pncA_p.Ala3Glu,	embB_p.Asp328Gly	rpsL_p.Lys43Arg	-	-	-	-	-	-	-	-	-	-	-	-	-	-	-	-
SRR6824459	rpoB_p.Gln432Pro	katG_p.Ser	pncA_p.Ala3Glu,	embB_p.Asp328Gly	rpsL_p.Lys43Arg	-	-	-	-	-	-	-	-	-	-	-	-	-	-	-	-
SRR1723804	rpoB_p.Gln432Pro	katG_p.Ser	pncA_p.Ala3Glu,	embB_p.Asp328Gly	rpsL_p.Lys43Arg	-	-	-	-	-	-	-	-	-	-	-	-	-	-	-	-
ERR1035088	rpoB_p.Asp435Val	katG_p.Ser	pncA_p.Cys72Arg	embB_p.Met306Val	rpsL_p.Lys43Arg	-	-	-	-	-	-	-	-	-	-	-	-	-	-	-	-
SRR5709948	rpoB_p.Asp435Val	katG_p.Ser	pncA_p.Val44Gly	embA_c.-16C>T	rrs_n.907A>T	-	-	-	-	-	-	-	-	-	-	-	-	-	-	-	-
SRR1723669	rpoB_p.Asp435Val	katG_p.Ser	pncA_p.Lys48Glu	embB_p.Asp1024As	rpsL_p.Lys43Arg	-	-	-	-	-	-	-	-	-	-	-	-	-	-	-	-
SRR8651590	rpoB_p.Asp435Val	katG_p.Ser	pncA_p.Tyr41*	embB_p.Met306Val	rpsL_p.Lys43Arg	-	-	-	-	-	rrs_n.1401A>G	rrs_n.1401A>G	rrs_n.1401A>G	rrs_n.1401A>G	-	-	-	-	-	-	-
CRR027515	rpoB_p.Asp435Val	fabG1_c.-8	pncA_p.Lys48Glu	embB_p.Asp1024As	rpsL_p.Lys43Arg	-	-	-	-	-	-	-	-	-	fabG1_c.-8T>C	-	-	-	-	-	-
CRR027516	rpoB_p.Asp435Val	fabG1_c.-8	pncA_p.Lys48Glu	embB_p.Asp1024As	rpsL_p.Lys43Arg	-	-	-	-	-	-	-	-	-	fabG1_c.-8T>C	-	-	-	-	-	-
SRR5709961	rpoB_p.Asp435Tyr, rpoB_p.Leu430Val, rpoB_p.Ser450Leu	katG_p.Ser	pncA_p.Ile31Thr	embB_p.Gln497Arg	rpsL_p.Lys43Arg	-	-	-	-	-	-	-	-	-	ethA_c.639_640delGT	-	-	-	-	-	-
SRR5709864	rpoB_p.Asp435Tyr	katG_p.Ser	pncA_p.Trp68*	embB_p.Gln497Arg	rpsL_p.Lys43Arg	-	-	-	-	-	-	-	-	-	ethA_c.1392dupC, ethA_p.Thr342Lys	-	-	-	-	-	-
R75	rpoB_p.Asp435Tyr	katG_p.Ser	pncA_p.Ala46Val,	-	-	-	-	-	-	-	-	-	-	-	ethA_c.581_582delTG, ethA_p.Gln347*	-	-	-	-	-	-
SRR1180259	rpoB_p.Asp435Tyr	katG_p.Ser	pncA_p.Ser104Arg	-	-	-	-	-	-	-	-	-	-	-	-	-	-	-	-	-	-
SRR1180378	rpoB_p.Asp435Tyr	katG_p.Ser	pncA_p.Ser104Arg	-	-	-	-	-	-	-	-	-	-	-	-	-	-	-	-	-	-
SRR1181061	rpoB_p.Asp435Tyr	katG_p.Ser	pncA_p.Ser104Arg	-	-	-	-	-	-	-	-	-	-	-	-	-	-	-	-	-	-
SRR1184014	rpoB_p.Asp435Tyr	katG_p.Ser	pncA_p.Ser104Arg	-	-	-	-	-	-	-	-	-	-	-	-	-	-	-	-	-	-
SRR1723633	rpoB_p.Ala286Val, rpoB_p.Ser450Leu	katG_p.Ser	pncA_p.Gly132Asp	embB_p.Met306Ile	rpsL_p.Lys88Arg	-	-	-	-	-	-	-	-	-	-	thyA_p.Arg235Pro	-	-	-	-	-
SRR10040252	rpoB_p.Ala286Val, rpoB_p.Ser450Leu	katG_p.Ser	pncA_p.Gly132Asp	embB_p.Met306Ile	rpsL_p.Lys88Arg	-	-	-	-	-	-	-	-	-	-	thyA_p.Arg235Pro	-	-	-	-	-
SRR10040464	rpoB_p.Ala286Val, rpoB_p.Ser450Leu	katG_p.Ser	pncA_p.Gly132Asp	embB_p.Met306Ile	rpsL_p.Lys88Arg	-	-	-	-	-	-	-	-	-	-	thyA_p.Arg235Pro	-	-	-	-	-
R50	rpoB_p.Ala286Val, rpoB_p.Ser450Leu	fabG1_c.-1	pncA_p.Thr76Ile	embB_p.Met306Val	rrs_n.514A>C	-	-	-	-	-	-	-	-	-	fabG1_c.-15C>T	thyA_c.-6726_*1073del	-	-	-	-	-
ERR1873451	rpoB_p.Ser450Leu, rpoC_p.Leu527Val	fabG1_c.-1	pncA_p.Ile5Ser,	embB_p.Met306Val	-	gyrA_p.Ala90Val	gyrA_p.Ala90Val	gyrA_p.Ala90Val	gyrA_p.Ala90Val	gyrA_p.Ala90Val	rrs_n.1401A>G	rrs_n.1401A>G	rrs_n.1401A>G	rrs_n.1401A>G	ethR_p.Ala95Thr, fabG1_c.-15C>T, inhA_p.Ile194Thr	-	-	-	-	-	-
ERR137231	rpoB_p.Ser450Leu, rpoC_p.Ile491Thr	katG_p.Ser	pncA_p.Lys48Glu	embB_p.Met306Val	rpsL_p.Lys43Arg	gyrA_p.Ala90Val	gyrA_p.Ala90Val	gyrA_p.Ala90Val	gyrA_p.Ala90Val	gyrA_p.Ala90Val	-	-	eis_c.-10G>A	-	ethA_c.1010delT	-	-	-	-	-	-
SRR5709903	rpoB_p.Ser450Leu, rpoC_p.Ile491Thr	katG_p.Ser	pncA_p.Ser104Arg	embB_p.Met306Val	rpsL_p.Lys43Arg	gyrA_p.Ala90Val	gyrA_p.Ala90Val, g	gyrA_p.Ala90Val, gyrA_p.Asp94Ala	gyrA_p.Ala90Val, gyrA_p.Asp94Ala	gyrA_p.Ala90Val, gyrA_p.Asp94Ala	-	-	eis_c.-10G>A	-	ethA_p.Gln359*	-	-	-	-	-	-
SRR5709863	rpoB_p.Ser450Leu, rpoC_p.Ile491Thr	katG_p.Ser	pncA_p.Ser104Arg	embB_p.Met306Val	rpsL_p.Lys43Arg	gyrA_p.Ala90Val	gyrA_p.Ala90Val, g	gyrA_p.Ala90Val, gyrA_p.Asp94Ala	gyrA_p.Ala90Val, gyrA_p.Asp94Ala	gyrA_p.Ala90Val, gyrA_p.Asp94Ala	-	-	eis_c.-10G>A	-	ethA_p.Gln359*	-	-	-	-	-	-
ERR1035012	rpoB_p.Ser450Leu, rpoC_p.Ile491Thr	fabG1_c.-1	pncA_p.Thr168Pro	embB_p.Met306Val	rpsL_p.Lys88Arg	gyrA_p.Asp94Gly	gyrA_p.Asp94Gly	gyrA_p.Asp94Gly	gyrA_p.Asp94Gly	gyrA_p.Asp94Gly	-	-	-	-	ethR_p.Ala95Thr, fabG1_c.-15C>T	-	-	-	-	-	-
SRR2024927	rpoB_p.Ser450Leu, rpoC_p.Asp485Asn	katG_p.Ser	pncA_p.Thr76Ile	embB_p.Gly406Cys	rpsL_p.Lys43Arg	gyrA_p.Asp94Ala	gyrA_p.Asp94Ala	gyrA_p.Asp94Ala	gyrA_p.Asp94Ala	gyrA_p.Asp94Ala	-	-	-	-	-	-	-	-	-	-	-
SRR1723760	rpoB_p.Ser450Leu, rpoB_p.Thr400Ala	katG_p.Ser	pncA_p.Val139Leu	embB_p.Glu405Asp	rpsL_p.Lys43Arg	gyrA_p.Ala90Val	gyrA_p.Ala90Val	gyrA_p.Ala90Val	gyrA_p.Ala90Val	gyrA_p.Ala90Val	-	-	-	-	ethA_c.1307delC	-	-	-	-	-	-
CRR027541	rpoB_p.Ser450Leu, rpoB_p.Thr400Ala	katG_p.Ser	pncA_p.Val139Leu	embB_p.Glu405Asp	rpsL_p.Lys43Arg	gyrA_p.Ala90Val	gyrA_p.Ala90Val	gyrA_p.Ala90Val	gyrA_p.Ala90Val	gyrA_p.Ala90Val	-	-	-	-	ethA_c.1307delC	-	-	-	-	-	-
ERR550681	rpoB_p.Ser450Leu	katG_p.Ser	pncA_p.Lys48Glu	embB_p.Asp328Gly	rpsL_p.Lys43Arg	gyrA_p.Ala90Val	gyrA_p.Ala90Val	gyrA_p.Ala90Val	gyrA_p.Ala90Val	gyrA_p.Ala90Val	rrs_n.1401A>G	rrs_n.1401A>G	rrs_n.1401A>G	rrs_n.1401A>G	ethA_c.110delA	-	-	-	-	-	-
ERR550682	rpoB_p.Ser450Leu	katG_p.Ser	pncA_p.Lys48Glu	embB_p.Asp328Gly	rpsL_p.Lys43Arg	gyrA_p.Ala90Val	gyrA_p.Ala90Val	gyrA_p.Ala90Val	gyrA_p.Ala90Val	gyrA_p.Ala90Val	rrs_n.1401A>G	rrs_n.1401A>G	rrs_n.1401A>G	rrs_n.1401A>G	ethA_c.110delA	-	-	-	-	-	-
ERR551861	rpoB_p.Ser450Leu	katG_p.Ser	pncA_p.Cys72Arg,	embB_p.Met306Val	rpsL_p.Lys43Arg	gyrA_p.Ala90Val	gyrA_p.Ala90Val, g	gyrA_p.Ala90Val, gyrA_p.Asp94Gly	gyrA_p.Ala90Val, gyrA_p.Asp94Gly	gyrA_p.Ala90Val, gyrA_p.Asp94Gly	-	-	eis_c.-10G>A	-	-	-	-	-	-	-	-
ERR551862	rpoB_p.Ser450Leu	katG_p.Ser	pncA_p.Cys72Arg,	embB_p.Met306Val	rpsL_p.Lys43Arg	gyrA_p.Ala90Val	gyrA_p.Ala90Val, g	gyrA_p.Ala90Val, gyrA_p.Asp94Gly	gyrA_p.Ala90Val, gyrA_p.Asp94Gly	gyrA_p.Ala90Val, gyrA_p.Asp94Gly	-	-	eis_c.-10G>A	-	-	-	-	-	-	-	-
ERR1035098	rpoB_p.Ser450Leu	katG_p.Ser	pncA_p.Val44Gly	embB_p.Met306Val	rpsL_p.Lys43Arg	gyrA_p.Ala90Val	gyrA_p.Ala90Val, g	gyrA_p.Ala90Val, gyrB_p.Asp461Ala	gyrA_p.Ala90Val, gyrB_p.Asp461Ala	gyrA_p.Ala90Val, gyrB_p.Asp461Ala	rrs_n.1401A>G	rrs_n.1401A>G	rrs_n.1401A>G	rrs_n.1401A>G	-	folC_p.Ser150Gly	-	-	-	-	-
SRR5709756	rpoB_p.Ser450Leu	katG_p.Ser	pncA_p.His51Pro	embB_p.Pro404Ser	rpsL_p.Lys43Arg	gyrA_p.Ala90Val	gyrA_p.Ala90Val	gyrA_p.Ala90Val	gyrA_p.Ala90Val	gyrA_p.Ala90Val	-	-	-	-	ethA_c.639_640delGT	-	-	-	-	-	-
SRR5709867	rpoB_p.Ser450Leu	katG_p.Ser	pncA_p.Ile31Thr	embB_p.Gly406Asp	rpsL_p.Lys43Arg	gyrA_p.Ala90Val	gyrA_p.Ala90Val	gyrA_p.Ala90Val	gyrA_p.Ala90Val	gyrA_p.Ala90Val	-	-	-	-	ethA_c.639_640delGT	-	-	-	-	-	-
CRR027553	rpoB_p.Ser450Leu	katG_p.Ser	pncA_c.417dupG	embB_p.Met306Val	rpsL_p.Lys43Arg	gyrA_p.Ala90Val	gyrA_p.Ala90Val	gyrA_p.Ala90Val	gyrA_p.Ala90Val	gyrA_p.Ala90Val	rrs_n.1401A>G	rrs_n.1401A>G	rrs_n.1401A>G	rrs_n.1401A>G	-	-	-	-	-	-	-
CRR027667	rpoB_p.Ser450Leu	katG_p.Ser	pncA_p.Gln10His	embB_p.Gly406Asp	rrs_n.514A>C	gyrA_p.Ala90Val	gyrA_p.Ala90Val	gyrA_p.Ala90Val	gyrA_p.Ala90Val	gyrA_p.Ala90Val	-	-	-	-	-	-	-	-	-	-	-
SRR1723552	rpoB_p.Ser450Leu	katG_p.Ser	pncA_p.Gln10His	embB_p.Gly406Asp	rrs_n.514A>C	gyrA_p.Ala90Val	gyrA_p.Ala90Val	gyrA_p.Ala90Val	gyrA_p.Ala90Val	gyrA_p.Ala90Val	-	-	-	-	-	-	-	-	-	-	-
SRR6824407	rpoB_p.Ser450Leu	katG_p.Ser	pncA_p.Gln10His	embB_p.Gly406Asp	rrs_n.514A>C	gyrA_p.Ala90Val	gyrA_p.Ala90Val	gyrA_p.Ala90Val	gyrA_p.Ala90Val	gyrA_p.Ala90Val	-	-	-	-	-	-	-	-	-	-	-
SRR5709754	rpoB_p.Ser450Leu	katG_p.Ser	pncA_p.Ile31Thr	embB_p.Gly406Asp	rpsL_p.Lys43Arg	gyrA_p.Asp94Gly	gyrA_p.Asp94Gly	gyrA_p.Asp94Gly	gyrA_p.Asp94Gly	gyrA_p.Asp94Gly	-	-	-	-	ethA_c.639_640delGT	-	-	-	-	-	-
ERR234601	rpoB_p.Ser450Leu	katG_p.Ser	pncA_p.His51Pro	embB_p.Met306Val	rpsL_p.Lys43Arg	gyrA_p.Asp94Ala	gyrA_p.Asp94Ala	gyrA_p.Asp94Ala	gyrA_p.Asp94Ala	gyrA_p.Asp94Ala	-	eis_c.-14C>T	eis_c.-14C>T	-	-	folC_p.Ile43Thr	-	-	-	-	-
ERR403244	rpoB_p.Ser450Leu	katG_p.Ser	pncA_c.255_256du	embB_p.Met306Ile	rpsL_p.Lys43Arg	gyrA_p.Asp94Ala	gyrA_p.Asp94Ala	gyrA_p.Asp94Ala	gyrA_p.Asp94Ala	gyrA_p.Asp94Ala	-	-	-	-	-	-	-	-	-	-	-
SRR6367395	rpoB_p.Ser450Leu	katG_p.Ser	pncA_c.241_242in	embB_p.Met306Ile	-	gyrA_p.Asp94Gly	gyrA_p.Asp94Gly	gyrA_p.Asp94Gly	gyrA_p.Asp94Gly	gyrA_p.Asp94Gly	-	-	-	-	-	-	-	-	-	-	-
SRR2024917	rpoB_p.Ser450Leu	katG_p.Ser	pncA_p.Val180Ala	embB_p.Asp354Ala	rrs_n.514A>C	gyrA_p.Ala90Val	gyrA_p.Ala90Val	gyrA_p.Ala90Val	gyrA_p.Ala90Val	gyrA_p.Ala90Val	-	-	-	-	ethA_c.706delA	-	-	-	-	-	-
SRR2024941	rpoB_p.Ser450Leu	katG_p.Ser	pncA_p.Val180Ala	embB_p.Asp354Ala	rrs_n.514A>C	gyrA_p.Ala90Val	gyrA_p.Ala90Val	gyrA_p.Ala90Val	gyrA_p.Ala90Val	gyrA_p.Ala90Val	-	-	-	-	ethA_c.706delA	-	-	-	-	-	-
SRR2024952	rpoB_p.Ser450Leu	katG_p.Ser	pncA_p.Lys96Gln	embB_p.Gln497Arg	rpsL_p.Lys43Arg	gyrA_p.Asp94Ala	gyrA_p.Asp94Ala	gyrA_p.Asp94Ala	gyrA_p.Asp94Ala	gyrA_p.Asp94Ala	-	-	-	-	-	-	-	-	-	-	-
ERR117454	rpoB_p.Ser450Leu	katG_p.Ser	pncA_p.Asp8Glu	embA_c.-16C>T, e	rpsL_p.Lys43Arg	gyrA_p.Asp94Gly	gyrA_p.Asp94Gly	gyrA_p.Asp94Gly	gyrA_p.Asp94Gly	gyrA_p.Asp94Gly	rrs_n.1401A>G	rrs_n.1401A>G	rrs_n.1401A>G	rrs_n.1401A>G	ethA_c.110delA	-	-	-	-	-	-
ERR158587	rpoB_p.Ser450Leu	katG_p.Ser	pncA_p.Pro54Gln	embA_c.-12C>T, e	rpsL_p.Lys43Arg	gyrA_p.Ala90Val	gyrA_p.Ala90Val, g	gyrA_p.Ala90Val, gyrA_p.Asp94Gly	gyrA_p.Ala90Val, gyrA_p.Asp94Gly	gyrA_p.Ala90Val, gyrA_p.Asp94Gly	-	-	eis_c.-10G>A	-	-	-	-	-	-	-	-
ERR1873532	rpoB_p.Ser450Leu	katG_p.Ser	pncA_p.Asp8Asn	embB_p.Met306Val	rpsL_p.Lys43Arg	gyrA_p.Asp94Gly	gyrA_p.Asp94Gly	gyrA_p.Asp94Gly	gyrA_p.Asp94Gly	gyrA_p.Asp94Gly	rrs_n.1401A>G	rrs_n.1401A>G	rrs_n.1401A>G	rrs_n.1401A>G	-	-	-	-	-	-	-
SRR5709839	rpoB_p.Ser450Leu	katG_p.Ser	pncA_p.Tyr41*	-	rpsL_p.Lys43Arg	gyrA_p.Ala90Val	gyrA_p.Ala90Val, g	gyrA_p.Ala90Val, gyrA_p.Asp94Gly, gyrB_p.Ala504Val, gyrB_p.Glu501Asp	gyrA_p.Ala90Val, gyrA_p.Asp94Gly, gyrB_p.Ala504Val, gyrB_p.Glu501Asp	gyrA_p.Ala90Val, gyrA_p.Asp94Gly, gyrB_p.Ala504Val, gyrB_p.Glu501Asp	-	-	-	-	-	-	-	-	-	-	-
SRR5709993	rpoB_p.Ser450Leu	katG_p.Ser	pncA_c.-11A>C	embB_p.Met306Val	rpsL_p.Lys43Arg	gyrA_p.Ala90Val	gyrA_p.Ala90Val	gyrA_p.Ala90Val	gyrA_p.Ala90Val	gyrA_p.Ala90Val	-	-	-	-	ethA_c.639_640delGT	-	-	-	-	-	-
SRR5710014	rpoB_p.Ser450Leu	katG_p.Ser	pncA_c.-11A>G, p	embB_p.Met306Val	-	gyrA_p.Ser91Pro	gyrA_p.Ser91Pro	gyrA_p.Ser91Pro	gyrA_p.Ser91Pro	gyrA_p.Ser91Pro	-	-	-	-	-	-	-	-	-	-	-
ERR137208	rpoB_p.Ser450Leu	katG_p.Ser	pncA_c.349dupC	embB_p.Met306Val	rpsL_p.Lys43Arg	gyrA_p.Asp94Ala	gyrA_p.Asp94Ala	gyrA_p.Asp94Ala	gyrA_p.Asp94Ala	gyrA_p.Asp94Ala	rrs_n.1401A>G	rrs_n.1401A>G	rrs_n.1401A>G	rrs_n.1401A>G	ethA_p.Gln347*	-	-	-	-	-	-
SRR5709843	rpoB_p.Ser450Leu	katG_p.Ser	pncA_p.Ile31Thr	embB_p.Gly406Asp	rpsL_p.Lys43Arg	gyrA_p.Ala90Val	gyrA_p.Ala90Val	gyrA_p.Ala90Val	gyrA_p.Ala90Val	gyrA_p.Ala90Val	-	-	-	-	ethA_c.639_640delGT	-	-	-	-	-	-
ERR1873477	rpoB_p.Ser450Leu	katG_p.Ser	pncA_p.Asp8Asn	embB_p.Met306Val	rpsL_p.Lys43Arg	gyrA_p.Asp94Gly	gyrA_p.Asp94Gly	gyrA_p.Asp94Gly	gyrA_p.Asp94Gly	gyrA_p.Asp94Gly	rrs_n.1401A>G	rrs_n.1401A>G	rrs_n.1401A>G	rrs_n.1401A>G	-	-	-	-	-	-	-
SRR5709911	rpoB_p.Ser450Leu	katG_p.Ser	pncA_p.Thr47Pro	embB_p.Met306Val	rpsL_p.Lys43Arg	gyrA_p.Gly88Ala	gyrA_p.Gly88Ala	gyrA_p.Gly88Ala	gyrA_p.Gly88Ala	gyrA_p.Gly88Ala	rrs_n.1401A>G	rrs_n.1401A>G	rrs_n.1401A>G	rrs_n.1401A>G	-	thyX_c.-16C>T	-	-	-	-	-
SRR10040303	rpoB_p.Ser450Leu	katG_p.Ser	pncA_p.Val139Leu	embB_p.Met306Ile	rpsL_p.Lys88Arg	gyrA_p.Ala90Val	gyrA_p.Ala90Val	gyrA_p.Ala90Val	gyrA_p.Ala90Val	gyrA_p.Ala90Val	-	-	-	-	ethA_p.Gln359*	-	-	-	-	-	-
SRR10040361	rpoB_p.Ser450Leu	katG_p.Ser	pncA_p.Ser104Arg	embB_p.Gln497Arg	rpsL_p.Lys43Arg	gyrA_p.Ala90Val	gyrA_p.Ala90Val	gyrA_p.Ala90Val	gyrA_p.Ala90Val	gyrA_p.Ala90Val	-	-	-	-	-	-	-	-	-	-	-
SRR10040325	rpoB_p.Ser450Leu	katG_p.Ser	pncA_p.Ala46Glu,	embB_p.Gln497Arg	rpsL_p.Lys43Arg	gyrA_p.Ala90Val	gyrA_p.Ala90Val	gyrA_p.Ala90Val	gyrA_p.Ala90Val	gyrA_p.Ala90Val	-	-	-	-	-	-	-	-	-	-	-
SRR8651645	rpoB_p.Ser450Leu	katG_p.Ser	pncA_p.Tyr41*	-	rpsL_p.Lys43Arg	gyrA_p.Ala90Val	gyrA_p.Ala90Val	gyrA_p.Ala90Val	gyrA_p.Ala90Val	gyrA_p.Ala90Val	-	-	-	-	-	-	-	-	-	-	-
SRR8651649	rpoB_p.Ser450Leu	katG_p.Ser	pncA_p.Tyr41*	-	rpsL_p.Lys43Arg	gyrA_p.Ala90Val	gyrA_p.Ala90Val, g	gyrA_p.Ala90Val, gyrA_p.Asp94His	gyrA_p.Ala90Val, gyrA_p.Asp94His	gyrA_p.Ala90Val, gyrA_p.Asp94His	-	-	-	-	-	-	-	-	-	-	-
SRR8651583	rpoB_p.Ser450Leu	katG_p.Ser	pncA_p.Val139Leu	embB_p.Met306Val	rpsL_p.Lys43Arg	gyrA_p.Asp94Gly	gyrA_p.Asp94Gly	gyrA_p.Asp94Gly	gyrA_p.Asp94Gly	gyrA_p.Asp94Gly	rrs_n.1401A>G	rrs_n.1401A>G	rrs_n.1401A>G	rrs_n.1401A>G	-	-	-	-	-	-	-
SRR8651593	rpoB_p.Ser450Leu	katG_p.Ser	pncA_c.510_*135d	embB_p.Gly406Asp	rpsL_p.Lys43Arg	gyrA_p.Asp94Gly	gyrA_p.Asp94Gly	gyrA_p.Asp94Gly	gyrA_p.Asp94Gly	gyrA_p.Asp94Gly	-	-	-	-	ethA_c.11dupA	-	-	-	-	-	-
SRR8651597	rpoB_p.Ser450Leu	katG_p.Ser	pncA_p.Met175Thr	embB_p.Met306Ile	gid_c.115delC,	gyrA_p.Asp94Ala	gyrA_p.Asp94Ala	gyrA_p.Asp94Ala	gyrA_p.Asp94Ala	gyrA_p.Asp94Ala	-	-	-	-	ethA_p.Ala341Val	folC_p.Ile43Thr	-	-	-	-	-
SRR8651611	rpoB_p.Ser450Leu	katG_p.Ser	pncA_p.Val131Phe	embB_p.Met306Val	-	gyrA_p.Asp94Gly	gyrA_p.Asp94Gly	gyrA_p.Asp94Gly	gyrA_p.Asp94Gly	gyrA_p.Asp94Gly	-	-	-	-	-	-	-	-	-	-	-
T2425	rpoB_p.Ser450Leu	katG_p.Ser	pncA_p.Gly17Asp	embB_p.Met306Ile	gid_c.326delG	gyrA_p.Ala90Val	gyrA_p.Ala90Val	gyrA_p.Ala90Val	gyrA_p.Ala90Val	gyrA_p.Ala90Val	-	-	-	-	-	-	-	-	-	-	-
T2653	rpoB_p.Ser450Leu	katG_p.Ser	pncA_p.Gly17Asp	embB_p.Met306Ile	gid_c.326delG	gyrA_p.Ala90Val	gyrA_p.Ala90Val	gyrA_p.Ala90Val	gyrA_p.Ala90Val	gyrA_p.Ala90Val	-	-	-	-	-	-	-	-	-	-	-
SRR2024951	rpoB_p.Ser450Leu	katG_p.Gln	pncA_p.Lys96Gln	embB_p.Gln497Arg	rpsL_p.Lys43Arg	gyrA_p.Asp94Gly	gyrA_p.Asp94Gly	gyrA_p.Asp94Gly	gyrA_p.Asp94Gly	gyrA_p.Asp94Gly	-	-	-	-	-	-	-	-	-	-	-
SRR2024971	rpoB_p.Ser450Leu	katG_p.Gln	pncA_c.464dupT	embB_p.Tyr319Cys	-	gyrA_p.Asp94Ala	gyrA_p.Asp94Ala	gyrA_p.Asp94Ala	gyrA_p.Asp94Ala	gyrA_p.Asp94Ala	-	-	-	-	ethA_c.32delG	-	-	-	-	-	-
SRR8651596	rpoB_p.Ser450Leu	inhA_c.-15	pncA_p.Val139Leu	embB_p.Met306Val	rpsL_p.Lys43Arg	gyrA_p.Ala90Val	gyrA_p.Ala90Val, g	gyrA_p.Ala90Val, gyrA_p.Asp94Tyr	gyrA_p.Ala90Val, gyrA_p.Asp94Tyr	gyrA_p.Ala90Val, gyrA_p.Asp94Tyr	-	-	-	-	ethA_p.Ala341Val, inhA_c.-154G>A	folC_p.Ile43Thr	-	-	-	-	-
ERR1035069	rpoB_p.Ser450Leu	fabG1_c.-1	pncA_c.459_466de	embB_p.Met306Val	rpsL_p.Lys43Thr	gyrA_p.Ala90Val	gyrA_p.Ala90Val, g	gyrA_p.Ala90Val, gyrA_p.Asp94Ala	gyrA_p.Ala90Val, gyrA_p.Asp94Ala	gyrA_p.Ala90Val, gyrA_p.Asp94Ala	rrs_n.1401A>G	rrs_n.1401A>G	rrs_n.1401A>G	rrs_n.1401A>G	ethA_c.65delA, ethR_p.Ala95Thr, fabG1_c.-15C>T	-	-	-	-	-	-
SRR1723842	rpoB_p.Ser450Leu	fabG1_c.-1	pncA_p.Gln10*	embB_p.Met306Val	rpsL_p.Lys88Arg	gyrA_p.Asp94Ala	gyrA_p.Asp94Ala, g	gyrA_p.Asp94Ala, gyrB_p.Asn499Thr	gyrA_p.Asp94Ala, gyrB_p.Asn499Thr	gyrA_p.Asp94Ala, gyrB_p.Asn499Thr	-	-	-	-	ethA_c.672_673dupGC, fabG1_c.-15C>T	-	-	-	-	-	-
ERR1873458	rpoB_p.Ser450Leu	fabG1_c.-1	pncA_c.459_466de	embB_p.Met306Val	rrs_n.514A>C	gyrA_p.Ser91Pro	gyrA_p.Ser91Pro	gyrA_p.Ser91Pro	gyrA_p.Ser91Pro	gyrA_p.Ser91Pro	rrs_n.1401A>G	rrs_n.1401A>G	rrs_n.1401A>G	rrs_n.1401A>G	ethA_c.65delA, ethR_p.Ala95Thr, fabG1_c.-15C>T	-	-	-	-	-	-
ERR1873478	rpoB_p.Ser450Leu	fabG1_c.-1	pncA_c.-425_*161	embB_p.Met306Val	-	gyrA_p.Asp94Ala	gyrA_p.Asp94Ala	gyrA_p.Asp94Ala	gyrA_p.Asp94Ala	gyrA_p.Asp94Ala	rrs_n.1401A>G	rrs_n.1401A>G	rrs_n.1401A>G	rrs_n.1401A>G	ethR_p.Ala95Thr, fabG1_c.-15C>T	-	-	-	-	-	-
ERR158602	rpoB_p.Ser450Leu	fabG1_c.-1	pncA_p.Pro62Ser	embB_p.Met306Val	rpsL_p.Lys43Arg	gyrA_p.Asp94Ala	gyrA_p.Asp94Ala	gyrA_p.Asp94Ala	gyrA_p.Asp94Ala	gyrA_p.Asp94Ala	-	eis_c.-14C>T	eis_c.-14C>T	-	ethA_c.341delA, fabG1_c.-15C>T	-	-	-	-	-	-
ERR158607	rpoB_p.Ser450Leu	fabG1_c.-1	pncA_p.Gly132Asp	embA_c.-12C>T, e	rpsL_p.Lys88Arg	gyrA_p.Asp94Gly	gyrA_p.Asp94Gly	gyrA_p.Asp94Gly	gyrA_p.Asp94Gly	gyrA_p.Asp94Gly	rrs_n.1401A>G	rrs_n.1401A>G	rrs_n.1401A>G	rrs_n.1401A>G	fabG1_c.-15C>T	-	-	-	-	-	-
SRR5527175	rpoB_p.Ser450Leu	fabG1_c.-1	pncA_p.Tyr103Asp	embB_p.Met306Val	rpsL_p.Lys43Arg	gyrA_p.Ala90Val	gyrA_p.Ala90Val	gyrA_p.Ala90Val	gyrA_p.Ala90Val	gyrA_p.Ala90Val	-	-	-	-	fabG1_c.-15C>T	-	-	-	-	-	-
SRR10040284	rpoB_p.Ser450Leu	fabG1_c.-1	pncA_c.407dupA	embA_c.-16C>G, e	rpsL_p.Lys43Arg	gyrA_p.Asp94Asn	gyrA_p.Asp94Asn	gyrA_p.Asp94Asn	gyrA_p.Asp94Asn	gyrA_p.Asp94Asn	rrs_n.1401A>G	rrs_n.1401A>G	rrs_n.1401A>G	rrs_n.1401A>G	ethA_c.299delT, fabG1_c.-15C>T	folC_p.Ile43Thr	-	-	-	-	-
SRR10040287	rpoB_p.Ser450Leu	fabG1_c.-1	pncA_p.Phe106Ser	embB_p.Asp354Ala	-	gyrA_p.Asp94Ala	gyrA_p.Asp94Ala	gyrA_p.Asp94Ala	gyrA_p.Asp94Ala	gyrA_p.Asp94Ala	-	-	-	-	fabG1_c.-15C>T	-	-	-	-	-	-
SRR8651566	rpoB_p.Ser450Leu	fabG1_c.-1	pncA_c.528delC	-	rpsL_p.Lys43Arg	gyrA_p.Ala90Val	gyrA_p.Ala90Val, g	gyrA_p.Ala90Val, gyrA_p.Asp94Ala	gyrA_p.Ala90Val, gyrA_p.Asp94Ala	gyrA_p.Ala90Val, gyrA_p.Asp94Ala	-	-	-	-	ethA_c.1114delA, fabG1_c.-15C>T	-	-	-	-	-	-
SRR5526639	rpoB_p.Ser450Leu	fabG1_c.-1	pncA_p.Tyr103Asp	embB_p.Met306Val	rpsL_p.Lys43Arg	gyrA_p.Asp94Ala	gyrA_p.Asp94Ala	gyrA_p.Asp94Ala	gyrA_p.Asp94Ala	gyrA_p.Asp94Ala	-	-	-	-	fabG1_c.-15C>T	-	-	-	-	-	-
SRR5526844	rpoB_p.Ser450Leu	fabG1_c.-1	pncA_p.Tyr103Asp	embB_p.Met306Val	rpsL_p.Lys43Arg	gyrA_p.Asp94Gly	gyrA_p.Asp94Gly	gyrA_p.Asp94Gly	gyrA_p.Asp94Gly	gyrA_p.Asp94Gly	-	-	-	tlyA_c.397dupC	fabG1_c.-15C>T	-	-	-	-	-	-
SRR5526915	rpoB_p.Ser450Leu	fabG1_c.-1	pncA_p.Tyr103Asp	embB_p.Met306Val	rpsL_p.Lys43Arg	gyrA_p.Asp94Gly	gyrA_p.Asp94Gly	gyrA_p.Asp94Gly	gyrA_p.Asp94Gly	gyrA_p.Asp94Gly	rrs_n.1484G>T	rrs_n.1484G>T	rrs_n.1484G>T	rrs_n.1484G>T, tlyA_c.397dupC	fabG1_c.-15C>T	-	-	-	-	-	-
SRR5527202	rpoB_p.Ser450Leu	fabG1_c.-1	pncA_p.Tyr103Asp	embB_p.Met306Val	rpsL_p.Lys43Arg	gyrA_p.Asp94Gly	gyrA_p.Asp94Gly	gyrA_p.Asp94Gly	gyrA_p.Asp94Gly	gyrA_p.Asp94Gly	-	-	-	tlyA_c.397dupC	fabG1_c.-15C>T	-	-	-	-	-	-
SRR5533152	rpoB_p.Ser450Leu	fabG1_c.-1	pncA_p.Tyr103Asp	embB_p.Met306Val	rpsL_p.Lys43Arg	gyrA_p.Asp94Ala	gyrA_p.Asp94Ala	gyrA_p.Asp94Ala	gyrA_p.Asp94Ala	gyrA_p.Asp94Ala	-	-	-	-	fabG1_c.-15C>T	-	-	-	-	-	-
T2660	rpoB_p.Ser450Leu	fabG1_c.-1	pncA_p.Glu15*	-	rrs_n.514A>C	gyrA_p.Ala90Val	gyrA_p.Ala90Val, g	gyrA_p.Ala90Val, gyrA_p.Asp94Tyr	gyrA_p.Ala90Val, gyrA_p.Asp94Tyr	gyrA_p.Ala90Val, gyrA_p.Asp94Tyr	-	-	-	-	fabG1_c.-15C>T, inhA_p.Ser94Ala	-	-	-	-	-	-
SRR671726	rpoB_p.Ser450Leu	ahpC_c.-74	pncA_p.Cys72Tyr	embB_p.Met306Val	rrs_n.514A>C	gyrA_p.Asp94Tyr	gyrA_p.Asp94Tyr	gyrA_p.Asp94Tyr	gyrA_p.Asp94Tyr	gyrA_p.Asp94Tyr	rrs_n.1401A>G	rrs_n.1401A>G	rrs_n.1401A>G	rrs_n.1401A>G	ethA_c.1021_1022dupGC, inhA_c.-154G>A	thyA_p.Thr22Ala	-	-	-	-	-
T463	rpoB_p.Ser450Leu	-	pncA_p.Ile31Thr	embB_p.Gln497Lys	-	gyrA_p.Ala90Val	gyrA_p.Ala90Val	gyrA_p.Ala90Val	gyrA_p.Ala90Val	gyrA_p.Ala90Val	-	-	-	-	-	-	-	-	-	-	-
SRR5709935	rpoB_p.Ser441Leu	katG_p.Ser	pncA_p.Thr76Ile	-	rpsL_p.Lys43Arg	gyrA_p.Asp94Gly	gyrA_p.Asp94Gly	gyrA_p.Asp94Gly	gyrA_p.Asp94Gly	gyrA_p.Asp94Gly	rrs_n.1401A>G	rrs_n.1401A>G	rrs_n.1401A>G	rrs_n.1401A>G	ethA_c.639_640delGT	folC_p.Glu153Gly	-	-	-	-	-
SRR5341243	rpoB_p.Leu452Pro	katG_p.Ser	pncA_p.His82Arg	-	-	gyrA_p.Ala90Val	gyrA_p.Ala90Val	gyrA_p.Ala90Val	gyrA_p.Ala90Val	gyrA_p.Ala90Val	-	-	-	-	-	-	-	-	-	-	-
R111	rpoB_p.Leu430Pro	katG_p.Ser	pncA_p.Gly108Arg	embB_p.Met306Ile	rpsL_p.Lys43Arg	gyrA_p.Ala90Val	gyrA_p.Ala90Val	gyrA_p.Ala90Val	gyrA_p.Ala90Val	gyrA_p.Ala90Val	rrs_n.1401A>G	rrs_n.1401A>G	rrs_n.1401A>G	rrs_n.1401A>G	-	-	-	-	-	-	-
R28	rpoB_p.Leu430Pro	katG_p.Ser	pncA_p.Gly108Arg	embB_p.Met306Ile	rpsL_p.Lys43Arg	gyrA_p.Asp94Gly	gyrA_p.Asp94Gly	gyrA_p.Asp94Gly	gyrA_p.Asp94Gly	gyrA_p.Asp94Gly	rrs_n.1401A>G	rrs_n.1401A>G	rrs_n.1401A>G	rrs_n.1401A>G	-	-	-	-	-	-	-
ERR1035099	rpoB_p.His445Tyr	katG_p.Ser	pncA_p.Ser164*	embB_p.Gly406Ser	rpsL_p.Lys43Arg	gyrA_p.Asp94Gly	gyrA_p.Asp94Gly	gyrA_p.Asp94Gly	gyrA_p.Asp94Gly	gyrA_p.Asp94Gly	-	-	-	-	-	folC_p.Ile43Ser	-	-	-	-	-
ERR1952141	rpoB_p.His445Tyr	katG_p.Ser	pncA_p.Asp12Asn	-	rpsL_p.Lys43Arg	gyrB_p.Asn499Th	gyrB_p.Asn499Thr	gyrB_p.Asn499Thr	gyrB_p.Asn499Thr	gyrB_p.Asn499Thr	-	-	eis_c.-10G>A	-	ethA_c.703delT	-	-	-	-	-	-
SRR5709909	rpoB_p.His445Tyr	katG_p.Ser	pncA_c.459delC	embB_p.Met306Val	rpsL_p.Lys43Arg	gyrA_p.Ala90Val	gyrA_p.Ala90Val	gyrA_p.Ala90Val	gyrA_p.Ala90Val	gyrA_p.Ala90Val	-	-	-	-	-	folC_p.Ser150Gly	-	-	-	-	-
SRR671839	rpoB_p.His445Tyr	fabG1_c.-8	pncA_p.Cys72Arg	embA_c.-16C>T, e	rpsL_p.Lys43Arg	gyrA_p.Ala90Val	gyrA_p.Ala90Val	gyrA_p.Ala90Val	gyrA_p.Ala90Val	gyrA_p.Ala90Val	-	-	-	-	-	-	-	-	-	-	-
SRR5709760	rpoB_p.His445Leu	katG_p.Ser	pncA_c.493_496du	embB_p.Gly406Ala	-	gyrA_p.Asp94Gly	gyrA_p.Asp94Gly	gyrA_p.Asp94Gly	gyrA_p.Asp94Gly	gyrA_p.Asp94Gly	-	-	-	-	-	-	-	-	-	-	-
SRR671828	rpoB_p.His445Asp	fabG1_c.-8	pncA_p.Tyr99*	embB_p.Gln497Arg	-	gyrA_p.Asp94Gly	gyrA_p.Asp94Gly	gyrA_p.Asp94Gly	gyrA_p.Asp94Gly	gyrA_p.Asp94Gly	-	-	-	-	-	-	-	-	-	-	-
SRR8651615	rpoB_p.His445Asp	fabG1_c.-1	pncA_c.417_424du	embB_p.Met306Val	-	gyrA_p.Ala90Val	gyrA_p.Ala90Val	gyrA_p.Ala90Val	gyrA_p.Ala90Val	gyrA_p.Ala90Val	-	-	-	-	fabG1_c.-15C>T	-	alr_p.Leu113Arg	-	-	-	-
ERR403284	rpoB_p.Glu761Asp, rpoB_p.Ser450Leu, rpoC_p.Ile491Thr	katG_p.Ser	pncA_p.Trp119Arg	embB_p.Asp354Ala	rpsL_p.Lys43Arg	gyrA_p.Asp94Gly	gyrA_p.Asp94Gly	gyrA_p.Asp94Gly	gyrA_p.Asp94Gly	gyrA_p.Asp94Gly	-	-	eis_c.-10G>A, eis_c.-37G>T	-	ethA_c.-7T>C, ethA_c.1010delT	-	-	-	-	-	-
ERR067750	rpoB_p.Glu761Asp, rpoB_p.Ser450Leu	katG_p.Ser	pncA_p.Ala3Glu	embB_p.Asp354Ala	rrs_n.517C>T	gyrA_p.Asp94Asn	gyrA_p.Asp94Asn	gyrA_p.Asp94Asn	gyrA_p.Asp94Asn	gyrA_p.Asp94Asn	-	-	eis_c.-37G>T	-	ethA_c.-7T>C	-	-	-	-	-	-
ERR027463	rpoB_p.Glu761Asp, rpoB_p.Ser450Leu	katG_p.Ser	pncA_p.Tyr103Asp	embB_p.Asp354Ala	rrs_n.517C>T	gyrA_p.Ala90Val	gyrA_p.Ala90Val	gyrA_p.Ala90Val	gyrA_p.Ala90Val	gyrA_p.Ala90Val	-	-	eis_c.-37G>T	-	ethA_c.-7T>C	-	-	-	-	-	-
ERR027467	rpoB_p.Glu761Asp, rpoB_p.Ser450Leu	katG_p.Ser	pncA_p.Ala3Glu	embB_p.Asp354Ala	rrs_n.517C>T	gyrA_p.Asp94Ala	gyrA_p.Asp94Ala	gyrA_p.Asp94Ala	gyrA_p.Asp94Ala	gyrA_p.Asp94Ala	-	-	eis_c.-37G>T	-	ethA_c.-7T>C	-	-	-	-	-	-
ERR137223	rpoB_p.Glu761Asp, rpoB_p.Ser450Leu	katG_p.Ser	pncA_p.His51Pro	embA_c.-12C>T, e	rrs_n.517C>T	gyrA_p.Asp94Gly	gyrA_p.Asp94Gly	gyrA_p.Asp94Gly	gyrA_p.Asp94Gly	gyrA_p.Asp94Gly	-	-	eis_c.-37G>T	-	ethA_c.-7T>C	-	-	-	-	-	-
ERR144636	rpoB_p.Glu761Asp, rpoB_p.Ser450Leu	katG_p.Ser	pncA_p.Tyr103Asp	embB_p.Asp354Ala	rrs_n.517C>T	gyrA_p.Ala90Val	gyrA_p.Ala90Val	gyrA_p.Ala90Val	gyrA_p.Ala90Val	gyrA_p.Ala90Val	-	-	eis_c.-37G>T	-	ethA_c.-7T>C	-	-	-	-	-	-
SRR5709823	rpoB_p.Glu460Gly, rpoB_p.Ser441Leu	katG_p.Ser	pncA_c.139delA	embB_p.Met306Ile	rrs_n.907A>C	gyrA_p.Ser91Pro	gyrA_p.Ser91Pro	gyrA_p.Ser91Pro	gyrA_p.Ser91Pro	gyrA_p.Ser91Pro	-	-	-	-	-	folC_p.Ile43Thr	-	-	-	-	-
SRR5709748	rpoB_p.Gln432Pro, rpoC_p.Gly332Arg	katG_p.Ser	pncA_p.Gly105Asp	embB_p.Met306Ile	gid_c.351delG,	gyrA_p.Asp94His	gyrA_p.Asp94His, g	gyrA_p.Asp94His, gyrA_p.Ser91Pro	gyrA_p.Asp94His, gyrA_p.Ser91Pro	gyrA_p.Asp94His, gyrA_p.Ser91Pro	-	-	-	-	-	-	-	-	-	-	-
SRR2024970	rpoB_p.Gln432Pro, rpoB_p.Ser450Leu	fabG1_c.-1	pncA_c.419_420du	embB_p.Asp1024As	rpsL_p.Lys43Arg	gyrA_p.Asp94Ala	gyrA_p.Asp94Ala	gyrA_p.Asp94Ala	gyrA_p.Asp94Ala	gyrA_p.Asp94Ala	-	-	-	-	fabG1_c.-15C>T	-	-	-	-	-	-
SRR10040264	rpoB_p.Asp435Gly, rpoB_p.Leu430Pro	katG_p.Ser	pncA_c.393dupC	embB_p.Gly406Ala	rpsL_p.Lys88Arg	gyrA_p.Asp94Ala	gyrA_p.Asp94Ala	gyrA_p.Asp94Ala	gyrA_p.Asp94Ala	gyrA_p.Asp94Ala	rrs_n.1401A>G	rrs_n.1401A>G	rrs_n.1401A>G	rrs_n.1401A>G	ethA_c.1242delT	-	-	-	-	-	-
SRR10040311	rpoB_p.Asp435Gly, rpoB_p.Leu430Pro	katG_p.Ser	pncA_c.315_316du	embB_p.Gly406Ser	rpsL_p.Lys43Arg	gyrA_p.Asp94Gly	gyrA_p.Asp94Gly	gyrA_p.Asp94Gly	gyrA_p.Asp94Gly	gyrA_p.Asp94Gly	-	-	-	-	ethA_c.825delG	-	-	-	-	-	-
SRR1723783	rpoB_p.Ser450Leu	-	pncA_p.Met175Thr	embA_c.-12C>T	rpsL_p.Lys43Arg	-	-	-	-	-	-	-	-	-	-	-	-	-	-	-	-
SRR6397630	rpoB_p.His445Tyr	-	pncA_c.426_*2909	-	rpsL_p.Lys43Arg	-	-	-	-	-	-	-	-	-	-	-	-	-	-	-	-
SRR1723815	rpoB_p.Gln432Lys	-	pncA_p.Asp8Ala	-	rrs_n.514A>C	-	-	-	-	-	-	-	-	-	-	-	-	-	-	-	-
R1	rpoB_p.Gln432Lys	-	pncA_p.Ala46Val	embB_p.Met306Ile	-	-	-	-	-	-	-	-	-	-	-	-	-	-	-	-	-
CRR027534	rpoB_p.Gln432Lys	-	pncA_p.Asp8Ala	-	rrs_n.514A>C	-	-	-	-	-	-	-	-	-	-	-	-	-	-	-	-
SRR5709858	-	katG_p.Ser	pncA_c.475delC	-	rpsL_p.Lys43Arg	-	-	-	-	-	-	-	-	-	-	-	-	-	-	-	-
ERR688038	rpoB_p.Ser450Leu	katG_p.Ser	pncA_p.Met175Thr	-	gid_c.115delC	-	-	-	-	-	-	-	-	-	-	-	-	-	-	-	-
SRR6153236	-	-	pncA_p.Ser104Arg	-	-	-	-	-	-	-	-	-	-	-	ethA_p.Thr232Ala	-	-	-	-	-	-
ERR688020	rpoB_p.Ser450Leu, rpoC_p.Gly332Arg	katG_p.Ser	pncA_p.Pro62Ser	embB_p.Gly406Ala	gid_c.102delG,	gyrA_p.Asp94Gly	gyrA_p.Asp94Gly	gyrA_p.Asp94Gly	gyrA_p.Asp94Gly	gyrA_p.Asp94Gly	-	-	-	-	-	-	-	-	-	-	-
ERR688042	rpoB_p.Ser450Leu, rpoC_p.Gly332Arg	katG_p.Ser	pncA_p.Pro62Ser	embB_p.Gly406Ala	gid_c.102delG,	gyrA_p.Asp94Gly	gyrA_p.Asp94Gly	gyrA_p.Asp94Gly	gyrA_p.Asp94Gly	gyrA_p.Asp94Gly	rrs_n.1401A>G	rrs_n.1401A>G	rrs_n.1401A>G	rrs_n.1401A>G	-	-	-	-	-	-	-
SRR5341359	rpoB_p.Ser450Leu	fabG1_c.-1	pncA_p.Thr47Pro	embB_p.Gly406Ser	rrs_n.878G>A	gyrA_p.Ala90Val	gyrA_p.Ala90Val	gyrA_p.Ala90Val	gyrA_p.Ala90Val	gyrA_p.Ala90Val	-	-	-	-	fabG1_c.-15C>T	-	-	-	-	-	-
SRR5341244	rpoB_p.Leu452Pro	katG_p.Ser	pncA_p.His82Arg	-	gid_c.102delG	gyrA_p.Ala90Val	gyrA_p.Ala90Val	gyrA_p.Ala90Val	gyrA_p.Ala90Val	gyrA_p.Ala90Val	-	-	-	-	-	-	-	-	-	-	-
SRR10040141	rpoB_p.Ser450Leu	katG_p.Ser	pncA_p.Val139Ala	embB_p.Gly406Asp	-	-	-	-	-	-	-	-	-	-	-	-	-	-	-	-	-
ERR2706928	rpoB_p.Ser450Leu	katG_p.Ser	pncA_p.Leu172Pro	-	rpsL_p.Lys88Gln	-	-	-	-	-	-	-	-	-	ethA_p.Tyr143*	thyA_c.-3915_*2062del	-	-	-	-	-
ERR2707015	rpoB_p.Ser450Leu	katG_p.Ser	pncA_c.391dupG	embA_c.-12C>T, e	rpsL_p.Lys88Arg	-	-	-	-	-	-	-	-	-	-	-	-	-	-	-	-
ERR2706950	rpoB_p.Ser450Ile	katG_p.Ser	pncA_p.Val180Gly	embA_c.-16C>T	rrs_n.517C>T	-	-	-	-	-	-	-	-	-	-	folC_p.Glu153Gly	-	-	-	-	-
ERR2706978	rpoB_p.Asp435Tyr	katG_p.Ser	pncA_p.Tyr103*	embA_c.-12C>T, e	rpsL_p.Lys88Arg	-	-	-	-	-	-	-	-	-	-	folC_p.Ser150Gly	-	-	-	-	-
ERR1034631	-	katG_p.Asn	pncA_p.Leu4Ser	-	-	-	-	-	-	-	-	-	-	-	ethR_p.Phe110Leu	-	-	-	-	-	-
ERR1034719	-	fabG1_c.-1	pncA_p.His51Arg	-	-	-	-	-	-	-	-	-	-	-	fabG1_c.-15C>T	-	-	-	-	-	-
ERR144598	-	fabG1_c.-1	pncA_p.Val128Gly	-	-	-	-	-	-	-	-	-	-	-	fabG1_c.-15C>T	-	-	-	-	-	-
ERR216923	-	ahpC_c.-48	pncA_p.Gln141*	embB_p.Met306Val	-	-	-	-	-	-	-	-	-	-	-	-	-	-	-	-	-
ERR1034659	rpoB_p.Val170Phe	katG_c.132	pncA_c.384_385du	embB_p.Met306Ile	-	-	-	-	-	-	-	-	-	-	-	-	-	-	-	-	-
SRR1723983	rpoB_p.Val170Phe	ahpC_c.-57	pncA_c.-11A>G, p	embB_p.Met306Val	-	-	-	-	-	-	-	-	-	-	-	-	-	-	-	-	-
CRR027488	rpoB_p.Val170Phe	ahpC_c.-57	pncA_p.Asp63Ala	embB_p.Met306Val	-	-	-	-	-	-	-	-	-	-	-	-	-	-	-	-	-
SRR1723955	rpoB_p.Val170Phe	ahpC_c.-54	pncA_p.Gln122*	embB_p.Met306Ile	rpsL_p.Lys43Arg	-	-	-	-	-	-	-	-	-	fabG1_c.-17G>T	-	-	-	-	-	-
ERR2433003	rpoB_p.Val170Phe	ahpC_c.-52	pncA_p.Lys96Arg	embB_p.Met306Ile	rpsL_p.Lys43Arg	-	-	-	-	-	-	-	-	-	-	-	-	-	-	-	-
SRR833048	rpoB_p.Ser450Trp	katG_p.Ser	pncA_p.His51Asp	embB_p.Asp1024As	-	-	-	-	-	-	-	-	-	-	ethA_c.-11A>G	-	-	-	-	-	-
SRR833080	rpoB_p.Ser450Trp	katG_p.Ser	pncA_p.His51Asp	embB_p.Asp1024As	-	-	-	-	-	-	-	-	-	-	ethA_c.-11A>G	-	-	-	-	-	-
SRR833097	rpoB_p.Ser450Trp	katG_p.Ser	pncA_p.His51Asp	embB_p.Asp1024As	-	-	-	-	-	-	-	-	-	-	ethA_c.-11A>G	-	-	-	-	-	-
SRR833177	rpoB_p.Ser450Trp	katG_p.Ser	pncA_p.His51Asp	embB_p.Asp1024As	-	-	-	-	-	-	-	-	-	-	ethA_c.-11A>G	-	-	-	-	-	-
SRR847798	rpoB_p.Ser450Trp	katG_p.Ser	pncA_p.Val139Ala	embB_p.Tyr319Ser	rrs_n.517C>T	-	-	-	-	-	-	-	-	-	-	-	-	-	-	-	-
SRR924237	rpoB_p.Ser450Trp	katG_p.Ser	pncA_p.Val139Ala	embB_p.Tyr319Ser	rrs_n.517C>T	-	-	-	-	-	-	-	-	-	-	-	-	-	-	-	-
ERR1679656	rpoB_p.Ser450Trp	katG_c.100	pncA_p.Thr135Pro	embB_p.Gly406Ala	-	-	-	-	-	-	-	-	-	-	-	-	-	-	-	-	-
ERR2707135	rpoB_p.Ser450Leu, rpoC_p.Phe452Ser	katG_p.Ser	pncA_c.-7T>C, pn	embB_p.Met306Val	-	-	-	-	-	-	-	-	-	-	ethA_c.796dupA	-	-	-	-	-	-
ERR1873506	rpoB_p.Ser450Leu, rpoC_p.Leu527Val	katG_p.Ser	pncA_p.Cys14Arg	-	-	-	-	-	-	-	-	-	-	-	-	-	-	-	-	-	-
ERR760867	rpoB_p.Ser450Leu, rpoC_p.Leu527Val	katG_p.Ser	pncA_p.Gln10Pro	embB_p.Gly406Ala	gid_c.329_330de	-	-	-	-	-	rrs_n.1401A>G	rrs_n.1401A>G	rrs_n.1401A>G	rrs_n.1401A>G	-	-	-	-	-	-	-
ERR760742	rpoB_p.Ser450Leu, rpoC_p.Ile491Thr	katG_p.Ser	pncA_p.Gln10Pro	embB_p.Gly406Ala	gid_c.329_330de	-	-	-	-	-	rrs_n.1401A>G	rrs_n.1401A>G	rrs_n.1401A>G	rrs_n.1401A>G	-	-	-	-	-	-	-
ERR2446183	rpoB_p.Ser450Leu, rpoC_p.Asp747Ala	inhA_p.Ser	pncA_p.Trp68Gly	embB_p.Met306Val	rrs_n.514A>C	-	-	-	-	-	-	-	-	-	ethA_c.1054delG, inhA_p.Ser94Ala	-	-	-	-	-	-
ERR1034630	rpoB_p.Ser450Leu	katG_p.Ser	pncA_p.Pro54Leu	-	-	-	-	-	-	-	-	-	-	-	-	-	-	-	-	-	-
ERR1035281	rpoB_p.Ser450Leu	katG_p.Ser	pncA_p.Asp12Ala	embB_p.Met306Val	-	-	-	-	-	-	-	-	-	-	-	-	-	-	-	-	-
ERR1035307	rpoB_p.Ser450Leu	katG_p.Ser	pncA_p.Thr76Pro	embB_p.Met306Val	-	-	-	-	-	-	-	-	-	-	-	-	-	-	-	-	-
ERR1035310	rpoB_p.Ser450Leu	katG_p.Ser	pncA_p.Thr76Pro	embB_p.Met306Val	-	-	-	-	-	-	-	-	-	-	-	-	-	-	-	-	-
ERR1035324	rpoB_p.Ser450Leu	katG_p.Ser	pncA_p.Thr76Pro	embB_p.Met306Val	-	-	-	-	-	-	-	-	-	-	-	-	-	-	-	-	-
ERR1034677	rpoB_p.Ser450Leu	katG_p.Ser	pncA_p.Asp12Ala,	-	rpsL_p.Lys88Arg	-	-	-	-	-	-	-	-	-	-	thyX_c.-16C>T	-	-	-	-	-
ERR1034715	rpoB_p.Ser450Leu	katG_p.Ser	pncA_p.Pro62Leu	-	-	-	-	-	-	-	-	-	-	-	-	-	-	-	-	-	-
ERR1034725	rpoB_p.Ser450Leu	katG_p.Ser	pncA_p.Asp12Ala	embB_p.Met306Ile	gid_c.180delA	-	-	-	-	-	-	-	-	-	-	-	-	-	-	-	-
ERR1034726	rpoB_p.Ser450Leu	katG_p.Ser	pncA_p.Asp12Ala	embB_p.Met306Ile	gid_c.180delA	-	-	-	-	-	-	-	-	-	-	-	-	-	-	-	-
ERR1035193	rpoB_p.Ser450Leu	katG_p.Ser	pncA_p.Tyr103*	embB_p.Met306Val	rpsL_p.Lys43Arg	-	-	-	-	-	-	-	-	-	-	-	-	-	-	-	-
SRR1062850	rpoB_p.Ser450Leu	katG_p.Ser	pncA_p.Tyr34Asp	embB_p.Met306Val	rpsL_p.Lys43Arg	-	-	-	-	-	-	-	-	-	-	-	-	-	-	-	-
SRR1011480	rpoB_p.Ser450Leu	katG_p.Ser	pncA_p.Ser59Pro	embB_p.Met306Val	rpsL_p.Lys43Arg	-	-	-	-	-	-	-	-	-	-	-	-	-	-	-	-
SRR1011481	rpoB_p.Ser450Leu	katG_p.Ser	pncA_p.Ser59Pro	embB_p.Met306Val	rpsL_p.Lys43Arg	-	-	-	-	-	-	-	-	-	-	-	-	-	-	-	-
SRR1062851	rpoB_p.Ser450Leu	katG_p.Ser	pncA_p.Ser59Pro	embB_p.Met306Val	rpsL_p.Lys43Arg	-	-	-	-	-	-	-	-	-	-	-	-	-	-	-	-
SRR1062852	rpoB_p.Ser450Leu	katG_p.Ser	pncA_p.Ser59Pro	embB_p.Met306Val	rpsL_p.Lys43Arg	-	-	-	-	-	-	-	-	-	-	-	-	-	-	-	-
ERR176629	rpoB_p.Ser450Leu	katG_p.Ser	pncA_p.Gln141Pro	embA_c.-16C>T	rrs_n.513C>T	-	-	-	-	-	-	-	-	-	-	-	-	-	-	-	-
ERR221616	rpoB_p.Ser450Leu	katG_p.Ser	pncA_p.Gln141Pro	embA_c.-16C>T	rrs_n.513C>T	-	-	-	-	-	-	-	-	-	-	-	-	-	-	-	-
ERR037486	rpoB_p.Ser450Leu	katG_p.Ser	pncA_p.Gln141Pro	embA_c.-16C>T	rrs_n.513C>T	-	-	-	-	-	-	-	-	-	-	-	-	-	-	-	-
ERR221617	rpoB_p.Ser450Leu	katG_p.Ser	pncA_p.Gln141Pro	embA_c.-16C>T, e	rrs_n.513C>T	-	-	-	-	-	-	-	-	-	-	-	-	-	-	-	-
ERR221618	rpoB_p.Ser450Leu	katG_p.Ser	pncA_p.Gln141Pro	embA_c.-16C>T, e	rrs_n.513C>T	-	-	-	-	-	-	-	-	-	-	-	-	-	-	-	-
ERR190370	rpoB_p.Ser450Leu	katG_p.Ser	pncA_p.Gln141Pro	embA_c.-16C>T	rrs_n.513C>T	-	-	-	-	-	-	-	-	-	-	-	-	-	-	-	-
ERR040115	rpoB_p.Ser450Leu	katG_p.Ser	pncA_p.Gly17Asp,	embB_p.Met306Ile	rpsL_p.Lys43Arg	-	-	-	-	-	-	-	-	-	-	-	-	-	-	-	-
ERR163958	rpoB_p.Ser450Leu	katG_p.Ser	pncA_p.Gln141Pro	embA_c.-16C>T	rrs_n.513C>T	-	-	-	-	-	-	-	-	-	-	-	-	-	-	-	-
ERR040134	rpoB_p.Ser450Leu	katG_p.Ser	pncA_p.His71Arg	embB_p.Gly406Asp	-	-	-	-	-	-	-	-	-	-	ethA_c.422_794del, ethA_p.Tyr140*	-	-	-	-	-	-
ERR038739	rpoB_p.Ser450Leu	katG_p.Ser	pncA_p.Asp12Ala	embA_c.-12C>T, e	-	-	-	-	-	-	-	-	-	-	ethA_p.Trp109*	-	-	-	-	-	-
ERR2706918	rpoB_p.Ser450Leu	katG_p.Ser	pncA_p.Asp12Ala	embB_p.Met306Val	-	-	-	-	-	-	-	-	-	-	-	-	-	-	-	-	-
SRR5341253	rpoB_p.Ser450Leu	katG_p.Ser	pncA_p.Val155Gly	embB_p.Met306Ile	-	-	-	-	-	-	-	-	-	-	-	-	-	-	-	-	-
ERR181986	rpoB_p.Ser450Leu	katG_p.Ser	pncA_p.Gln141Pro	embA_c.-16C>T	rrs_n.513C>T	-	-	-	-	-	-	-	-	-	-	-	-	-	-	-	-
ERR038748	rpoB_p.Ser450Leu	katG_p.Ser	pncA_p.Asp12Ala	embA_c.-12C>T, e	-	-	-	-	-	-	-	-	-	-	ethA_p.Trp109*	-	-	-	-	-	-
ERR2706937	rpoB_p.Ser450Leu	katG_p.Ser	pncA_p.Asp12Ala	embB_p.Met306Val	-	-	-	-	-	-	-	-	-	-	-	-	-	-	-	-	-
ERR2706946	rpoB_p.Ser450Leu	katG_p.Ser	pncA_p.Asp12Ala	embB_p.Met306Val	-	-	-	-	-	-	-	-	-	-	-	-	-	-	-	-	-
ERR2706956	rpoB_p.Ser450Leu	katG_p.Ser	pncA_p.Lys96Thr	embB_p.Met306Val	-	-	-	-	-	-	-	-	-	-	ethA_p.Gln165Pro	-	-	-	-	-	-
ERR2706958	rpoB_p.Ser450Leu	katG_p.Ser	pncA_p.Lys96Thr	embB_p.Met306Val	-	-	-	-	-	-	-	-	-	-	ethA_p.Gln165Pro	-	-	-	-	-	-
ERR2706963	rpoB_p.Ser450Leu	katG_p.Ser	pncA_p.Asp12Ala	embB_p.Met306Val	-	-	-	-	-	-	-	-	-	-	-	-	-	-	-	-	-
ERR2706976	rpoB_p.Ser450Leu	katG_p.Ser	pncA_p.Lys96Thr	embB_p.Met306Val	-	-	-	-	-	-	-	-	-	-	ethA_p.Gln165Pro	-	-	-	-	-	-
ERR2706919	rpoB_p.Ser450Leu	katG_p.Ser	pncA_p.Gln141Pro	embB_p.Met306Ile	-	-	-	-	-	-	-	-	-	-	-	-	-	-	-	-	-
ERR2706925	rpoB_p.Ser450Leu	katG_p.Ser	pncA_p.Gln141Pro	embB_p.Met306Ile	-	-	-	-	-	-	-	-	-	-	-	-	-	-	-	-	-
ERR2706990	rpoB_p.Ser450Leu	katG_p.Ser	pncA_p.Gln141Pro	embB_p.Met306Ile	-	-	-	-	-	-	-	-	-	-	-	-	-	-	-	-	-
ERR038754	rpoB_p.Ser450Leu	katG_p.Ser	pncA_c.390_391du	embB_p.Met306Ile	-	-	-	-	-	-	-	-	-	-	-	-	-	-	-	-	-
CRR027489	rpoB_p.Ser450Leu	katG_p.Ser	pncA_p.His51Arg	-	gid_c.471delG	-	-	-	-	-	-	-	-	-	-	-	-	-	-	-	-
CRR027490	rpoB_p.Ser450Leu	katG_p.Ser	pncA_p.His51Arg	-	gid_c.471delG	-	-	-	-	-	-	-	-	-	-	-	-	-	-	-	-
ERR2706997	rpoB_p.Ser450Leu	katG_p.Ser	pncA_p.Pro54Leu	embB_p.Met306Val	-	-	-	-	-	-	-	-	-	-	ethA_p.Gln165Pro	-	-	-	-	-	-
ERR2707025	rpoB_p.Ser450Leu	katG_p.Ser	pncA_p.Gln141Pro	embB_p.Gln497Arg	-	-	-	-	-	-	-	-	-	-	ethA_c.706delA	-	-	-	-	-	-
ERR2707028	rpoB_p.Ser450Leu	katG_p.Ser	pncA_p.Lys96Thr	embB_p.Met306Val	-	-	-	-	-	-	-	-	-	-	ethA_p.Gln165Pro	-	-	-	-	-	-
ERR2707032	rpoB_p.Ser450Leu	katG_p.Ser	pncA_p.Asp12Ala	embB_p.Met306Val	-	-	-	-	-	-	-	-	-	-	-	-	-	-	-	-	-
ERR2707034	rpoB_p.Ser450Leu	katG_p.Ser	pncA_p.Asp12Ala	embB_p.Met306Val	-	-	-	-	-	-	-	-	-	-	-	-	-	-	-	-	-
ERR2707081	rpoB_p.Ser450Leu	katG_p.Ser	pncA_p.Ser59Pro	embB_p.Met306Val	rpsL_p.Lys43Arg	-	-	-	-	-	-	-	-	-	ethA_c.626_627delCC	-	-	-	-	-	-
ERR2707013	rpoB_p.Ser450Leu	katG_p.Ser	pncA_c.50delG, p	embB_p.Met306Ile	rpsL_p.Lys43Arg	-	-	-	-	-	-	-	-	-	ethA_c.626_627delCC	-	-	-	-	-	-
ERR2707012	rpoB_p.Ser450Leu	katG_p.Ser	pncA_p.Gln141Pro	embB_p.Met306Ile	-	-	-	-	-	-	-	-	-	-	-	-	-	-	-	-	-
ERR2707020	rpoB_p.Ser450Leu	katG_p.Ser	pncA_p.Gln141Pro	embB_p.Met306Ile	-	-	-	-	-	-	-	-	-	-	ethA_c.1047delT	-	-	-	-	-	-
ERR2707024	rpoB_p.Ser450Leu	katG_p.Ser	pncA_p.Gln141Pro	embB_p.Met306Ile	-	-	-	-	-	-	-	-	-	-	ethA_c.1047delT	-	-	-	-	-	-
ERR2707026	rpoB_p.Ser450Leu	katG_p.Ser	pncA_p.Gln141Pro	embB_p.Met306Ile	-	-	-	-	-	-	-	-	-	-	ethA_c.1047delT	-	-	-	-	-	-
ERR2707070	rpoB_p.Ser450Leu	katG_p.Ser	pncA_p.Gln141Pro	embB_p.Met306Ile	-	-	-	-	-	-	-	-	-	-	ethA_c.754_755dupGC	-	-	-	-	-	-
ERR2707005	rpoB_p.Ser450Leu	katG_p.Ser	pncA_p.Leu4Ser	embB_p.Met306Ile	gid_c.351dupG	-	-	-	-	-	-	-	-	-	-	-	-	-	-	-	-
ERR2707090	rpoB_p.Ser450Leu	katG_p.Ser	pncA_p.Pro54Leu	embB_p.Met306Val	-	-	-	-	-	-	-	-	-	-	ethA_p.Gln165Pro	-	-	-	-	-	-
ERR2707093	rpoB_p.Ser450Leu	katG_p.Ser	pncA_p.Asp12Ala	embB_p.Met306Val	-	-	-	-	-	-	-	-	-	-	-	-	-	-	-	-	-
ERR2707107	rpoB_p.Ser450Leu	katG_p.Ser	pncA_p.Ser59Pro	embB_p.Met306Val	rpsL_p.Lys43Arg	-	-	-	-	-	-	-	-	-	ethA_c.626_627delCC	-	-	-	-	-	-
ERR2707118	rpoB_p.Ser450Leu	katG_p.Ser	pncA_p.Asp12Ala	embB_p.Met306Val	-	-	-	-	-	-	-	-	-	-	-	-	-	-	-	-	-
ERR2707130	rpoB_p.Ser450Leu	katG_p.Ser	pncA_p.Thr160Pro	embB_p.Met306Val	-	-	-	-	-	-	-	-	-	-	ethA_p.Gln165Pro	-	-	-	-	-	-
ERR2707136	rpoB_p.Ser450Leu	katG_p.Ser	pncA_p.Ser59Pro	embB_p.Met306Val	rpsL_p.Lys43Arg	-	-	-	-	-	-	-	-	-	ethA_c.626_627delCC	-	-	-	-	-	-
ERR2707140	rpoB_p.Ser450Leu	katG_p.Ser	pncA_p.Asp12Ala	embB_p.Met306Val	-	-	-	-	-	-	-	-	-	-	-	-	-	-	-	-	-
ERR2707143	rpoB_p.Ser450Leu	katG_p.Ser	pncA_p.Ser59Phe	embB_p.Met306Val	-	-	-	-	-	-	-	-	-	-	-	folC_p.Ile43Ser	-	-	-	-	-
ERR2707156	rpoB_p.Ser450Leu	katG_p.Ser	pncA_c.391dupG	-	gid_c.115delC	-	-	-	-	-	-	-	-	-	-	-	-	-	-	-	-
ERR2707164	rpoB_p.Ser450Leu	katG_p.Ser	pncA_p.Asp12Ala	embB_p.Met306Val	-	-	-	-	-	-	-	-	-	-	-	-	-	-	-	-	-
ERR2707153	rpoB_p.Ser450Leu	katG_p.Ser	pncA_c.391dupG,	embB_p.Met306Val	rpsL_p.Lys88Arg	-	-	-	-	-	-	-	-	-	-	-	-	-	-	-	-
ERR2707101	rpoB_p.Ser450Leu	katG_p.Ser	pncA_p.Thr160Pro	embA_c.-12C>T, e	-	-	-	-	-	-	-	-	-	-	-	-	-	-	-	-	-
ERR2707132	rpoB_p.Ser450Leu	katG_p.Ser	pncA_p.Gln141Pro	embB_p.Met306Ile	-	-	-	-	-	-	-	-	-	-	ethA_c.754_755dupGC	-	-	-	-	-	-
ERR067603	rpoB_p.Ser450Leu	katG_p.Ser	pncA_p.Trp68Gly	embB_p.Met306Val	rpsL_p.Lys43Arg	-	-	-	-	-	-	-	eis_c.-12C>T	-	-	-	-	-	-	-	-
ERR067697	rpoB_p.Ser450Leu	katG_p.Ser	pncA_p.Trp68Gly	embB_p.Met306Val	rpsL_p.Lys43Arg	-	-	-	-	-	-	-	eis_c.-12C>T	-	-	-	-	-	-	-	-
ERR133800	rpoB_p.Ser450Leu	katG_p.Ser	pncA_p.Trp68Gly	embB_p.Met306Val	rpsL_p.Lys43Arg	-	-	-	-	-	rrs_n.1401A>G	rrs_n.1401A>G	eis_c.-12C>T, rrs_n.1401A>G	rrs_n.1401A>G	-	-	-	-	-	-	-
ERR133878	rpoB_p.Ser450Leu	katG_p.Ser	pncA_p.Trp68Gly	embB_p.Met306Val	rpsL_p.Lys43Arg	-	-	-	-	-	-	-	eis_c.-12C>T	-	-	-	-	-	-	-	-
SRR832978	rpoB_p.Ser450Leu	katG_p.Ser	pncA_p.Lys96Arg	embB_p.Met306Ile	-	-	-	-	-	-	-	-	-	-	-	-	-	-	-	-	-
SRR833000	rpoB_p.Ser450Leu	katG_p.Ser	pncA_p.Lys96Arg	embB_p.Met306Ile	-	-	-	-	-	-	-	-	-	-	-	-	-	-	-	-	-
SRR833081	rpoB_p.Ser450Leu	katG_p.Ser	pncA_p.Lys96Arg	embB_p.Met306Ile	-	-	-	-	-	-	-	-	-	-	-	-	-	-	-	-	-
SRR833120	rpoB_p.Ser450Leu	katG_p.Ser	pncA_p.Lys96Arg	embB_p.Met306Ile	-	-	-	-	-	-	-	-	-	-	-	-	-	-	-	-	-
SRR833119	rpoB_p.Ser450Leu	katG_p.Ser	pncA_p.Tyr34Asp	embB_p.Met306Val	rpsL_p.Lys43Arg	-	-	-	-	-	-	-	-	-	-	-	-	-	-	-	-
SRR2024937	rpoB_p.Ser450Leu	katG_p.Ser	pncA_p.Cys138Tyr	-	-	-	-	-	-	-	-	-	-	-	ethA_c.245_246dupTC	-	-	-	-	-	-
SRR1723925	rpoB_p.Ser450Leu	katG_p.Ser	pncA_p.His51Arg	-	gid_c.471delG	-	-	-	-	-	-	-	-	-	-	-	-	-	-	-	-
ERR2707172	rpoB_p.Ser450Leu	katG_p.Ser	pncA_p.Ser59Pro	embB_p.Met306Val	rpsL_p.Lys43Arg	-	-	-	-	-	-	-	-	-	ethA_c.626_627delCC	-	-	-	-	-	-
ERR2707182	rpoB_p.Ser450Leu	katG_p.Ser	pncA_p.Pro54Leu	embB_p.Met306Val	-	-	-	-	-	-	-	-	-	-	ethA_p.Gln165Pro	-	-	-	-	-	-
ERR2707190	rpoB_p.Ser450Leu	katG_p.Ser	pncA_p.Ala146Thr	embB_p.Met306Val	-	-	-	-	-	-	-	-	-	-	-	-	-	-	-	-	-
ERR2707191	rpoB_p.Ser450Leu	katG_p.Ser	pncA_p.Thr76Pro	embB_p.Met306Val	-	-	-	-	-	-	-	-	-	-	-	-	-	-	-	-	-
ERR2707204	rpoB_p.Ser450Leu	katG_p.Ser	pncA_p.Ser59Pro	embB_p.Met306Val	rpsL_p.Lys43Arg	-	-	-	-	-	-	-	-	-	ethA_c.626_627delCC	-	-	-	-	-	-
ERR2707210	rpoB_p.Ser450Leu	katG_p.Ser	pncA_p.Ser59Pro	embB_p.Met306Val	rpsL_p.Lys43Arg	-	-	-	-	-	rrs_n.1401A>G	rrs_n.1401A>G	rrs_n.1401A>G	rrs_n.1401A>G	ethA_c.626_627delCC	-	-	-	-	-	-
ERR181861	rpoB_p.Ser450Leu	katG_p.Ser	pncA_p.Gln141Pro	embA_c.-16C>T	rrs_n.513C>T	-	-	-	-	-	-	-	-	-	-	-	-	-	-	-	-
ERR108474	rpoB_p.Ser450Leu	katG_p.Ser	pncA_p.Trp68Gly	embB_p.Met306Val	rpsL_p.Lys43Arg	-	-	-	-	-	-	-	eis_c.-12C>T	-	-	-	-	-	-	-	-
ERR108482	rpoB_p.Ser450Leu	katG_p.Ser	pncA_p.Leu85Pro	embB_p.Met306Ile	rpsL_p.Lys43Arg	-	-	-	-	-	-	-	-	-	-	-	-	-	-	-	-
ERR133942	rpoB_p.Ser450Leu	katG_p.Ser	pncA_p.Trp68Gly	embB_p.Met306Val	rpsL_p.Lys43Arg	-	-	-	-	-	rrs_n.1401A>G	rrs_n.1401A>G	eis_c.-12C>T, rrs_n.1401A>G	rrs_n.1401A>G	-	-	-	-	-	-	-
SRR832988	rpoB_p.Ser450Leu	katG_p.Ser	pncA_p.Tyr34Asp	embB_p.Met306Ile	rpsL_p.Lys43Arg	-	-	-	-	-	-	-	-	-	-	-	-	-	-	-	-
SRR833148	rpoB_p.Ser450Leu	katG_p.Ser	pncA_p.Tyr34Asp	embB_p.Met306Ile	rpsL_p.Lys43Arg	-	-	-	-	-	-	-	-	-	-	-	-	-	-	-	-
ERR2707214	rpoB_p.Ser450Leu	katG_p.Ser	pncA_p.Asp8Glu	embB_p.Gly406Ala	-	-	-	-	-	-	-	-	-	-	-	-	-	-	-	-	-
ERR2707225	rpoB_p.Ser450Leu	katG_p.Ser	pncA_p.Ser59Pro	embB_p.Met306Val	rpsL_p.Lys43Arg	-	-	-	-	-	-	-	-	-	ethA_c.626_627delCC	-	-	-	-	-	-
ERR2707222	rpoB_p.Ser450Leu	katG_p.Ser	pncA_p.Gln10Arg,	embB_p.Gln497Arg	rrs_n.906A>G	-	-	-	-	-	-	-	-	-	-	-	-	-	-	-	-
ERR229927	rpoB_p.Ser450Leu	katG_p.Ser	pncA_c.381_382du	-	-	-	-	-	-	-	-	-	-	-	ethA_p.Trp21*	-	-	-	-	-	-
SRR833134	rpoB_p.Ser450Leu	katG_p.Ser	pncA_p.Tyr34Asp	embB_p.Met306Val	rpsL_p.Lys43Arg	-	-	-	-	-	-	-	-	-	-	-	-	-	-	-	-
SRR833135	rpoB_p.Ser450Leu	katG_p.Ser	pncA_p.Tyr34Asp	embB_p.Met306Val	rpsL_p.Lys43Arg	-	-	-	-	-	-	-	-	-	-	-	-	-	-	-	-
SRR847795	rpoB_p.Ser450Leu	katG_p.Ser	pncA_p.Tyr34Asp	embB_p.Met306Val	rpsL_p.Lys43Arg	-	-	-	-	-	-	-	-	-	-	-	-	-	-	-	-
SRR847802	rpoB_p.Ser450Leu	katG_p.Ser	pncA_p.Tyr34Asp	embB_p.Met306Val	rpsL_p.Lys43Arg	-	-	-	-	-	-	-	-	-	-	-	-	-	-	-	-
SRR924236	rpoB_p.Ser450Leu	katG_p.Ser	pncA_p.Tyr34Asp	embB_p.Met306Val	rpsL_p.Lys43Arg	-	-	-	-	-	-	-	-	-	-	-	-	-	-	-	-
SRR924241	rpoB_p.Ser450Leu	katG_p.Ser	pncA_p.Tyr34Asp	embB_p.Met306Val	rpsL_p.Lys43Arg	-	-	-	-	-	-	-	-	-	-	-	-	-	-	-	-
SRR671725	rpoB_p.Ser450Leu	katG_p.Ser	pncA_p.His57Arg	embA_c.-16C>G	-	-	-	-	-	-	-	-	-	-	ethA_c.774delG	-	-	-	-	-	-
SRR671861	rpoB_p.Ser450Leu	katG_p.Ser	pncA_p.His57Arg	embA_c.-16C>G	-	-	-	-	-	-	-	-	-	-	ethA_c.774delG	-	-	-	-	-	-
ERR1750880	rpoB_p.Ser450Leu	katG_p.Ser	pncA_p.Tyr34Asp	embB_p.Met306Val	rpsL_p.Lys43Arg	-	-	-	-	-	rrs_n.1402C>A	rrs_n.1402C>A	rrs_n.1402C>A	rrs_n.1402C>A	-	-	-	-	-	-	-
ERR757145	rpoB_p.Ser450Leu	katG_p.Ser	pncA_p.Gln10Pro	embB_p.Gly406Ala	gid_c.329_330de	-	-	-	-	-	rrs_n.1401A>G	rrs_n.1401A>G	rrs_n.1401A>G	rrs_n.1401A>G	-	-	-	-	-	-	-
ERR757146	rpoB_p.Ser450Leu	katG_p.Ser	pncA_p.Gln10Pro	embB_p.Gly406Ala	gid_c.329_330de	-	-	-	-	-	rrs_n.1401A>G	rrs_n.1401A>G	rrs_n.1401A>G	rrs_n.1401A>G	-	-	-	-	-	-	-
ERR757147	rpoB_p.Ser450Leu	katG_p.Ser	pncA_p.Gln10Pro	embB_p.Gly406Ala	gid_c.329_330de	-	-	-	-	-	rrs_n.1401A>G	rrs_n.1401A>G	rrs_n.1401A>G	rrs_n.1401A>G	-	-	-	-	-	-	-
ERR757148	rpoB_p.Ser450Leu	katG_p.Ser	pncA_p.Gln10Pro	embB_p.Gly406Ala	gid_c.329_330de	-	-	-	-	-	rrs_n.1401A>G	rrs_n.1401A>G	rrs_n.1401A>G	rrs_n.1401A>G	-	-	-	-	-	-	-
ERR757151	rpoB_p.Ser450Leu	katG_p.Ser	pncA_p.Gln10Pro	embB_p.Gly406Ala	gid_c.329_330de	-	-	-	-	-	rrs_n.1401A>G	rrs_n.1401A>G	rrs_n.1401A>G	rrs_n.1401A>G	-	-	-	-	-	-	-
ERR757152	rpoB_p.Ser450Leu	katG_p.Ser	pncA_p.Gln10Pro	embB_p.Gly406Ala	gid_c.329_330de	-	-	-	-	-	rrs_n.1401A>G	rrs_n.1401A>G	rrs_n.1401A>G	rrs_n.1401A>G	-	-	-	-	-	-	-
ERR757159	rpoB_p.Ser450Leu	katG_p.Ser	pncA_p.Gln10Pro	embB_p.Gly406Ala	gid_c.329_330de	-	-	-	-	-	rrs_n.1401A>G	rrs_n.1401A>G	rrs_n.1401A>G	rrs_n.1401A>G	-	-	-	-	-	-	-
ERR757161	rpoB_p.Ser450Leu	katG_p.Ser	pncA_p.Gln10Pro	embB_p.Gly406Ala	gid_c.329_330de	-	-	-	-	-	rrs_n.1401A>G	rrs_n.1401A>G	rrs_n.1401A>G	rrs_n.1401A>G	-	-	-	-	-	-	-
ERR757162	rpoB_p.Ser450Leu	katG_p.Ser	pncA_p.Gln10Pro	embB_p.Gly406Ala	gid_c.329_330de	-	-	-	-	-	rrs_n.1401A>G	rrs_n.1401A>G	rrs_n.1401A>G	rrs_n.1401A>G	-	-	-	-	-	-	-
ERR757164	rpoB_p.Ser450Leu	katG_p.Ser	pncA_p.Gln10Pro	embB_p.Gly406Ala	gid_c.329_330de	-	-	-	-	-	rrs_n.1401A>G	rrs_n.1401A>G	rrs_n.1401A>G	rrs_n.1401A>G	-	-	-	-	-	-	-
ERR757167	rpoB_p.Ser450Leu	katG_p.Ser	pncA_p.Gln10Pro	embB_p.Gly406Ala	gid_c.329_330de	-	-	-	-	-	rrs_n.1401A>G	rrs_n.1401A>G	rrs_n.1401A>G	rrs_n.1401A>G	-	-	-	-	-	-	-
ERR757168	rpoB_p.Ser450Leu	katG_p.Ser	pncA_p.Gln10Pro	embB_p.Gly406Ala	gid_c.329_330de	-	-	-	-	-	rrs_n.1401A>G	rrs_n.1401A>G	rrs_n.1401A>G	rrs_n.1401A>G	-	-	-	-	-	-	-
ERR757169	rpoB_p.Ser450Leu	katG_p.Ser	pncA_p.Gln10Pro	embB_p.Gly406Ala	gid_c.329_330de	-	-	-	-	-	rrs_n.1401A>G	rrs_n.1401A>G	rrs_n.1401A>G	rrs_n.1401A>G	ethA_p.Tyr140*	-	-	-	-	-	-
ERR757171	rpoB_p.Ser450Leu	katG_p.Ser	pncA_p.Gln10Pro	embB_p.Gly406Ala	gid_c.329_330de	-	-	-	-	-	rrs_n.1401A>G	rrs_n.1401A>G	rrs_n.1401A>G	rrs_n.1401A>G	-	-	-	-	-	-	-
ERR757172	rpoB_p.Ser450Leu	katG_p.Ser	pncA_p.Gln10Pro	embB_p.Gly406Ala	gid_c.329_330de	-	-	-	-	-	rrs_n.1401A>G	rrs_n.1401A>G	rrs_n.1401A>G	rrs_n.1401A>G	-	-	-	-	-	-	-
ERR757173	rpoB_p.Ser450Leu	katG_p.Ser	pncA_p.Gln10Pro	embB_p.Gly406Ala	gid_c.329_330de	-	-	-	-	-	rrs_n.1401A>G	rrs_n.1401A>G	rrs_n.1401A>G	rrs_n.1401A>G	-	-	-	-	-	-	-
ERR757174	rpoB_p.Ser450Leu	katG_p.Ser	pncA_p.Gln10Pro	embB_p.Gly406Ala	gid_c.329_330de	-	-	-	-	-	rrs_n.1401A>G	rrs_n.1401A>G	rrs_n.1401A>G	rrs_n.1401A>G	-	-	-	-	-	-	-
ERR757175	rpoB_p.Ser450Leu	katG_p.Ser	pncA_p.Gln10Pro	embB_p.Gly406Ala	gid_c.329_330de	-	-	-	-	-	rrs_n.1401A>G	rrs_n.1401A>G	rrs_n.1401A>G	rrs_n.1401A>G	-	-	-	-	-	-	-
ERR757176	rpoB_p.Ser450Leu	katG_p.Ser	pncA_p.Gln10Pro	embB_p.Gly406Ala	gid_c.329_330de	-	-	-	-	-	rrs_n.1401A>G	rrs_n.1401A>G	rrs_n.1401A>G	rrs_n.1401A>G	-	-	-	-	-	-	-
ERR757178	rpoB_p.Ser450Leu	katG_p.Ser	pncA_p.Gln10Pro	embB_p.Gly406Ala	gid_c.329_330de	-	-	-	-	-	rrs_n.1401A>G	rrs_n.1401A>G	rrs_n.1401A>G	rrs_n.1401A>G	-	-	-	-	-	-	-
ERR757179	rpoB_p.Ser450Leu	katG_p.Ser	pncA_p.Gln10Pro	embB_p.Gly406Ala	gid_c.329_330de	-	-	-	-	-	rrs_n.1401A>G	rrs_n.1401A>G	rrs_n.1401A>G	rrs_n.1401A>G	-	-	-	-	-	-	-
ERR757180	rpoB_p.Ser450Leu	katG_p.Ser	pncA_p.Gln10Pro	embB_p.Gly406Ala	gid_c.329_330de	-	-	-	-	-	rrs_n.1401A>G	rrs_n.1401A>G	rrs_n.1401A>G	rrs_n.1401A>G	-	-	-	-	-	-	-
ERR757181	rpoB_p.Ser450Leu	katG_p.Ser	pncA_p.Gln10Pro	embB_p.Gly406Ala	gid_c.329_330de	-	-	-	-	-	rrs_n.1401A>G	rrs_n.1401A>G	rrs_n.1401A>G	rrs_n.1401A>G	-	-	-	-	-	-	-
ERR757182	rpoB_p.Ser450Leu	katG_p.Ser	pncA_p.Gln10Pro	embB_p.Gly406Ala	gid_c.329_330de	-	-	-	-	-	rrs_n.1401A>G	rrs_n.1401A>G	rrs_n.1401A>G	rrs_n.1401A>G	-	-	-	-	-	-	-
ERR757183	rpoB_p.Ser450Leu	katG_p.Ser	pncA_p.Gln10Pro	embB_p.Gly406Ala	gid_c.329_330de	-	-	-	-	-	rrs_n.1401A>G	rrs_n.1401A>G	rrs_n.1401A>G	rrs_n.1401A>G	-	-	-	-	-	-	-
ERR757184	rpoB_p.Ser450Leu	katG_p.Ser	pncA_p.Gln10Pro	embB_p.Gly406Ala	gid_c.329_330de	-	-	-	-	-	rrs_n.1401A>G	rrs_n.1401A>G	rrs_n.1401A>G	rrs_n.1401A>G	-	-	-	-	-	-	-
ERR757185	rpoB_p.Ser450Leu	katG_p.Ser	pncA_p.Gln10Pro	embB_p.Gly406Ala	gid_c.329_330de	-	-	-	-	-	rrs_n.1401A>G	rrs_n.1401A>G	rrs_n.1401A>G	rrs_n.1401A>G	-	-	-	-	-	-	-
ERR757186	rpoB_p.Ser450Leu	katG_p.Ser	pncA_p.Gln10Pro	embB_p.Gly406Ala	gid_c.329_330de	-	-	-	-	-	rrs_n.1401A>G	rrs_n.1401A>G	rrs_n.1401A>G	rrs_n.1401A>G	-	-	-	-	-	-	-
ERR757188	rpoB_p.Ser450Leu	katG_p.Ser	pncA_p.Gln10Pro	embB_p.Gly406Ala	gid_c.329_330de	-	-	-	-	-	rrs_n.1401A>G	rrs_n.1401A>G	rrs_n.1401A>G	rrs_n.1401A>G	-	-	-	-	-	-	-
ERR757189	rpoB_p.Ser450Leu	katG_p.Ser	pncA_p.Gln10Pro	embB_p.Gly406Ala	gid_c.329_330de	-	-	-	-	-	rrs_n.1401A>G	rrs_n.1401A>G	rrs_n.1401A>G	rrs_n.1401A>G	-	-	-	-	-	-	-
ERR760595	rpoB_p.Ser450Leu	katG_p.Ser	pncA_p.Gln10Pro	embB_p.Gly406Ala	gid_c.329_330de	-	-	-	-	-	rrs_n.1401A>G	rrs_n.1401A>G	rrs_n.1401A>G	rrs_n.1401A>G	-	-	-	-	-	-	-
ERR760596	rpoB_p.Ser450Leu	katG_p.Ser	pncA_p.Gln10Pro	embB_p.Gly406Ala	gid_c.329_330de	-	-	-	-	-	rrs_n.1401A>G	rrs_n.1401A>G	rrs_n.1401A>G	rrs_n.1401A>G	-	-	-	-	-	-	-
ERR760597	rpoB_p.Ser450Leu	katG_p.Ser	pncA_p.Gln10Pro	embB_p.Gly406Ala	gid_c.329_330de	-	-	-	-	-	rrs_n.1401A>G	rrs_n.1401A>G	rrs_n.1401A>G	rrs_n.1401A>G	-	-	-	-	-	-	-
ERR760599	rpoB_p.Ser450Leu	katG_p.Ser	pncA_p.Gln10Pro	embB_p.Gly406Ala	gid_c.329_330de	-	-	-	-	-	rrs_n.1401A>G	rrs_n.1401A>G	rrs_n.1401A>G	rrs_n.1401A>G	-	-	-	-	-	-	-
ERR760600	rpoB_p.Ser450Leu	katG_p.Ser	pncA_p.Gln10Pro	embB_p.Gly406Ala	gid_c.329_330de	-	-	-	-	-	rrs_n.1401A>G	rrs_n.1401A>G	rrs_n.1401A>G	rrs_n.1401A>G	ethA_c.-1294_*425del	folC_p.Ile43Ser	-	-	-	-	-
ERR760601	rpoB_p.Ser450Leu	katG_p.Ser	pncA_p.Gln10Pro	embB_p.Gly406Ala	gid_c.329_330de	-	-	-	-	-	rrs_n.1401A>G	rrs_n.1401A>G	rrs_n.1401A>G	rrs_n.1401A>G	-	-	-	-	-	-	-
ERR760602	rpoB_p.Ser450Leu	katG_p.Ser	pncA_p.Gln10Pro	embB_p.Gly406Ala	gid_c.329_330de	-	-	-	-	-	rrs_n.1401A>G	rrs_n.1401A>G	rrs_n.1401A>G	rrs_n.1401A>G	-	-	-	-	-	-	-
ERR760603	rpoB_p.Ser450Leu	katG_p.Ser	pncA_p.Gln10Pro	embB_p.Gly406Ala	gid_c.329_330de	-	-	-	-	-	rrs_n.1401A>G	rrs_n.1401A>G	rrs_n.1401A>G	rrs_n.1401A>G	-	-	-	-	-	-	-
ERR760604	rpoB_p.Ser450Leu	katG_p.Ser	pncA_p.Gln10Pro	embB_p.Gly406Ala	gid_c.329_330de	-	-	-	-	-	rrs_n.1401A>G	rrs_n.1401A>G	rrs_n.1401A>G	rrs_n.1401A>G	-	-	-	-	-	-	-
ERR760608	rpoB_p.Ser450Leu	katG_p.Ser	pncA_p.Gln10Pro	embB_p.Gly406Ala	gid_c.329_330de	-	-	-	-	-	rrs_n.1401A>G	rrs_n.1401A>G	rrs_n.1401A>G	rrs_n.1401A>G	-	-	-	-	-	-	-
ERR760609	rpoB_p.Ser450Leu	katG_p.Ser	pncA_p.Gln10Pro	embB_p.Gly406Ala	gid_c.329_330de	-	-	-	-	-	rrs_n.1401A>G	rrs_n.1401A>G	rrs_n.1401A>G	rrs_n.1401A>G	-	-	-	-	-	-	-
ERR760610	rpoB_p.Ser450Leu	katG_p.Ser	pncA_p.Gln10Pro	embB_p.Gly406Ala	gid_c.329_330de	-	-	-	-	-	rrs_n.1401A>G	rrs_n.1401A>G	rrs_n.1401A>G	rrs_n.1401A>G	-	-	-	-	-	-	-
ERR760611	rpoB_p.Ser450Leu	katG_p.Ser	pncA_p.Gln10Pro	embB_p.Gly406Ala	gid_c.329_330de	-	-	-	-	-	rrs_n.1401A>G	rrs_n.1401A>G	rrs_n.1401A>G	rrs_n.1401A>G	-	-	-	-	-	-	-
ERR760612	rpoB_p.Ser450Leu	katG_p.Ser	pncA_p.Gln10Pro	embB_p.Gly406Ala	gid_c.329_330de	-	-	-	-	-	rrs_n.1401A>G	rrs_n.1401A>G	rrs_n.1401A>G	rrs_n.1401A>G	-	-	-	-	-	-	-
ERR760732	rpoB_p.Ser450Leu	katG_p.Ser	pncA_p.Gln10Pro	embB_p.Gly406Ala	gid_c.329_330de	-	-	-	-	-	rrs_n.1401A>G	rrs_n.1401A>G	rrs_n.1401A>G	rrs_n.1401A>G	-	-	-	-	-	-	-
ERR760734	rpoB_p.Ser450Leu	katG_p.Ser	pncA_p.Gln10Pro	embB_p.Gly406Ala	gid_c.329_330de	-	-	-	-	-	rrs_n.1401A>G	rrs_n.1401A>G	rrs_n.1401A>G	rrs_n.1401A>G	-	-	-	-	-	-	-
ERR760735	rpoB_p.Ser450Leu	katG_p.Ser	pncA_p.Gln10Pro	embB_p.Gly406Ala	gid_c.329_330de	-	-	-	-	-	rrs_n.1401A>G	rrs_n.1401A>G	rrs_n.1401A>G	rrs_n.1401A>G	-	-	-	-	-	-	-
ERR760736	rpoB_p.Ser450Leu	katG_p.Ser	pncA_p.Gln10Pro	embB_p.Gly406Ala	gid_c.329_330de	-	-	-	-	-	rrs_n.1401A>G	rrs_n.1401A>G	rrs_n.1401A>G	rrs_n.1401A>G	-	-	-	-	-	-	-
ERR760737	rpoB_p.Ser450Leu	katG_p.Ser	pncA_p.Gln10Pro	embB_p.Gly406Ala	gid_c.329_330de	-	-	-	-	-	rrs_n.1401A>G	rrs_n.1401A>G	rrs_n.1401A>G	rrs_n.1401A>G	ethA_c.774dupG	-	-	-	-	-	-
ERR760739	rpoB_p.Ser450Leu	katG_p.Ser	pncA_p.Gln10Pro	embB_p.Gly406Ala	gid_c.329_330de	-	-	-	-	-	rrs_n.1401A>G	rrs_n.1401A>G	rrs_n.1401A>G	rrs_n.1401A>G	-	-	-	-	-	-	-
ERR760740	rpoB_p.Ser450Leu	katG_p.Ser	pncA_p.Gln10Pro	embB_p.Gly406Ala	gid_c.329_330de	-	-	-	-	-	rrs_n.1401A>G	rrs_n.1401A>G	rrs_n.1401A>G	rrs_n.1401A>G	-	-	-	-	-	-	-
ERR760741	rpoB_p.Ser450Leu	katG_p.Ser	pncA_p.Gln10Pro	embB_p.Gly406Ala	gid_c.329_330de	-	-	-	-	-	rrs_n.1401A>G	rrs_n.1401A>G	rrs_n.1401A>G	rrs_n.1401A>G	-	-	-	-	-	-	-
ERR760743	rpoB_p.Ser450Leu	katG_p.Ser	pncA_p.Gln10Pro	embB_p.Gly406Ala	gid_c.329_330de	-	-	-	-	-	rrs_n.1401A>G	rrs_n.1401A>G	rrs_n.1401A>G	rrs_n.1401A>G	-	-	-	-	-	-	-
ERR760744	rpoB_p.Ser450Leu	katG_p.Ser	pncA_p.Gln10Pro	embB_p.Gly406Ala	gid_c.329_330de	-	-	-	-	-	rrs_n.1401A>G	rrs_n.1401A>G	rrs_n.1401A>G	rrs_n.1401A>G	-	-	-	-	-	-	-
ERR760745	rpoB_p.Ser450Leu	katG_p.Ser	pncA_p.Gln10Pro	embB_p.Gly406Ala	gid_c.329_330de	-	-	-	-	-	rrs_n.1401A>G	rrs_n.1401A>G	rrs_n.1401A>G	rrs_n.1401A>G	-	-	-	-	-	-	-
ERR760747	rpoB_p.Ser450Leu	katG_p.Ser	pncA_p.Gln10Pro	embB_p.Gly406Ala	gid_c.329_330de	-	-	-	-	-	rrs_n.1401A>G	rrs_n.1401A>G	rrs_n.1401A>G	rrs_n.1401A>G	-	-	-	-	-	-	-
ERR760750	rpoB_p.Ser450Leu	katG_p.Ser	pncA_p.Gln10Pro	embB_p.Asp1024As	gid_c.329_330de	-	-	-	-	-	rrs_n.1401A>G	rrs_n.1401A>G	rrs_n.1401A>G	rrs_n.1401A>G	-	-	-	-	-	-	-
ERR760751	rpoB_p.Ser450Leu	katG_p.Ser	pncA_p.Gln10Pro	embB_p.Gly406Ala	gid_c.329_330de	-	-	-	-	-	rrs_n.1401A>G	rrs_n.1401A>G	rrs_n.1401A>G	rrs_n.1401A>G	-	-	-	-	-	-	-
ERR760752	rpoB_p.Ser450Leu	katG_p.Ser	pncA_p.Gln10Pro	embB_p.Gly406Ala	gid_c.329_330de	-	-	-	-	-	rrs_n.1401A>G	rrs_n.1401A>G	rrs_n.1401A>G	rrs_n.1401A>G	-	-	-	-	-	-	-
ERR760753	rpoB_p.Ser450Leu	katG_p.Ser	pncA_p.Gln10Pro	embB_p.Gly406Ala	gid_c.329_330de	-	-	-	-	-	rrs_n.1401A>G	rrs_n.1401A>G	rrs_n.1401A>G	rrs_n.1401A>G	-	-	-	-	-	-	-
ERR760754	rpoB_p.Ser450Leu	katG_p.Ser	pncA_p.Gln10Pro	embB_p.Gly406Ala	gid_c.329_330de	-	-	-	-	-	rrs_n.1401A>G	rrs_n.1401A>G	rrs_n.1401A>G	rrs_n.1401A>G	-	-	-	-	-	-	-
ERR760755	rpoB_p.Ser450Leu	katG_p.Ser	pncA_p.Gln10Pro	embB_p.Gly406Ala	gid_c.329_330de	-	-	-	-	-	rrs_n.1401A>G	rrs_n.1401A>G	rrs_n.1401A>G	rrs_n.1401A>G	-	-	-	-	-	-	-
ERR760756	rpoB_p.Ser450Leu	katG_p.Ser	pncA_p.Gln10Pro	embB_p.Gly406Ala	gid_c.329_330de	-	-	-	-	-	rrs_n.1401A>G	rrs_n.1401A>G	rrs_n.1401A>G	rrs_n.1401A>G	-	-	-	-	-	-	-
ERR760758	rpoB_p.Ser450Leu	katG_p.Ser	pncA_p.Gln10Pro	embB_p.Gly406Ala	gid_c.329_330de	-	-	-	-	-	rrs_n.1401A>G	rrs_n.1401A>G	rrs_n.1401A>G	rrs_n.1401A>G	-	-	-	-	-	-	-
ERR760759	rpoB_p.Ser450Leu	katG_p.Ser	pncA_p.Gln10Pro	embB_p.Gly406Ala	gid_c.329_330de	-	-	-	-	-	rrs_n.1401A>G	rrs_n.1401A>G	rrs_n.1401A>G	rrs_n.1401A>G	-	-	-	-	-	-	-
ERR760760	rpoB_p.Ser450Leu	katG_p.Ser	pncA_p.Gln10Pro	embB_p.Gly406Ala	gid_c.329_330de	-	-	-	-	-	rrs_n.1401A>G	rrs_n.1401A>G	rrs_n.1401A>G	rrs_n.1401A>G	-	-	-	-	-	-	-
ERR760761	rpoB_p.Ser450Leu	katG_p.Ser	pncA_p.Gln10Pro	embB_p.Gly406Ala	gid_c.329_330de	-	-	-	-	-	rrs_n.1401A>G	rrs_n.1401A>G	rrs_n.1401A>G	rrs_n.1401A>G	-	-	-	-	-	-	-
ERR760763	rpoB_p.Ser450Leu	katG_p.Ser	pncA_p.Gln10Pro	embB_p.Gly406Ala	gid_c.329_330de	-	-	-	-	-	rrs_n.1401A>G	rrs_n.1401A>G	rrs_n.1401A>G	rrs_n.1401A>G	-	-	-	-	-	-	-
ERR760764	rpoB_p.Ser450Leu	katG_p.Ser	pncA_p.Gln10Pro	embB_p.Gly406Ala	gid_c.329_330de	-	-	-	-	-	rrs_n.1401A>G	rrs_n.1401A>G	rrs_n.1401A>G	rrs_n.1401A>G	-	-	-	-	-	-	-
ERR760765	rpoB_p.Ser450Leu	katG_p.Ser	pncA_p.Gln10Pro	embB_p.Gly406Ala	gid_c.329_330de	-	-	-	-	-	rrs_n.1401A>G	rrs_n.1401A>G	rrs_n.1401A>G	rrs_n.1401A>G	-	-	-	-	-	-	-
ERR760766	rpoB_p.Ser450Leu	katG_p.Ser	pncA_p.Gln10Pro	embB_p.Gly406Ala	gid_c.329_330de	-	-	-	-	-	rrs_n.1401A>G	rrs_n.1401A>G	rrs_n.1401A>G	rrs_n.1401A>G	-	-	-	-	-	-	-
ERR760768	rpoB_p.Ser450Leu	katG_p.Ser	pncA_p.Gln10Pro	embB_p.Gly406Ala	gid_c.329_330de	-	-	-	-	-	rrs_n.1401A>G	rrs_n.1401A>G	rrs_n.1401A>G	rrs_n.1401A>G	-	-	-	-	-	-	-
ERR760778	rpoB_p.Ser450Leu	katG_p.Ser	pncA_p.Gln10Pro	embB_p.Gly406Ala	gid_c.329_330de	-	-	-	-	-	rrs_n.1401A>G	rrs_n.1401A>G	rrs_n.1401A>G	rrs_n.1401A>G	-	-	-	-	-	-	-
ERR760779	rpoB_p.Ser450Leu	katG_p.Ser	pncA_p.Gln10Pro	embB_p.Gly406Ala	gid_c.329_330de	-	-	-	-	-	rrs_n.1401A>G	rrs_n.1401A>G	rrs_n.1401A>G	rrs_n.1401A>G	ethA_c.1309_1310dupGG	-	-	-	-	-	-
ERR760781	rpoB_p.Ser450Leu	katG_p.Ser	pncA_p.Gln10Pro	embB_p.Gly406Ala	gid_c.329_330de	-	-	-	-	-	rrs_n.1401A>G	rrs_n.1401A>G	rrs_n.1401A>G	rrs_n.1401A>G	-	-	-	-	-	-	-
ERR760782	rpoB_p.Ser450Leu	katG_p.Ser	pncA_p.Gln10Pro	embB_p.Gly406Ala	gid_c.329_330de	-	-	-	-	-	rrs_n.1401A>G	rrs_n.1401A>G	rrs_n.1401A>G	rrs_n.1401A>G	-	-	-	-	-	-	-
ERR760783	rpoB_p.Ser450Leu	katG_p.Ser	pncA_p.Gln10Pro	embB_p.Gly406Ala	gid_c.329_330de	-	-	-	-	-	rrs_n.1401A>G	rrs_n.1401A>G	rrs_n.1401A>G	rrs_n.1401A>G	-	-	-	-	-	-	-
ERR760784	rpoB_p.Ser450Leu	katG_p.Ser	pncA_p.Gln10Pro	embB_p.Gly406Ala	gid_c.329_330de	-	-	-	-	-	rrs_n.1401A>G	rrs_n.1401A>G	rrs_n.1401A>G	rrs_n.1401A>G	-	-	-	-	-	-	-
ERR760786	rpoB_p.Ser450Leu	katG_p.Ser	pncA_p.Gln10Pro	embB_p.Gly406Ala	gid_c.329_330de	-	-	-	-	-	rrs_n.1401A>G	rrs_n.1401A>G	rrs_n.1401A>G	rrs_n.1401A>G	-	-	-	-	-	-	-
ERR760787	rpoB_p.Ser450Leu	katG_p.Ser	pncA_p.Gln10Pro	embB_p.Gly406Ala	gid_c.329_330de	-	-	-	-	-	rrs_n.1401A>G	rrs_n.1401A>G	rrs_n.1401A>G	rrs_n.1401A>G	-	-	-	-	-	-	-
ERR760788	rpoB_p.Ser450Leu	katG_p.Ser	pncA_p.Gln10Pro	embB_p.Gly406Ala	gid_c.329_330de	-	-	-	-	-	rrs_n.1401A>G	rrs_n.1401A>G	rrs_n.1401A>G	rrs_n.1401A>G	ethA_c.693_694dupGA	-	-	-	-	-	-
ERR760789	rpoB_p.Ser450Leu	katG_p.Ser	pncA_p.Gln10Pro	embB_p.Gly406Ala	gid_c.329_330de	-	-	-	-	-	rrs_n.1401A>G	rrs_n.1401A>G	rrs_n.1401A>G	rrs_n.1401A>G	-	-	-	-	-	-	-
ERR760790	rpoB_p.Ser450Leu	katG_p.Ser	pncA_p.Gln10Pro	embB_p.Gly406Ala	gid_c.329_330de	-	-	-	-	-	rrs_n.1401A>G	rrs_n.1401A>G	rrs_n.1401A>G	rrs_n.1401A>G	-	-	-	-	-	-	-
ERR760791	rpoB_p.Ser450Leu	katG_p.Ser	pncA_p.Gln10Pro	embB_p.Gly406Ala	gid_c.329_330de	-	-	-	-	-	rrs_n.1401A>G	rrs_n.1401A>G	rrs_n.1401A>G	rrs_n.1401A>G	ethA_c.752dupG	-	-	-	-	-	-
ERR760792	rpoB_p.Ser450Leu	katG_p.Ser	pncA_p.Gln10Pro	embB_p.Gly406Ala	gid_c.329_330de	-	-	-	-	-	rrs_n.1401A>G	rrs_n.1401A>G	rrs_n.1401A>G	rrs_n.1401A>G	-	-	-	-	-	-	-
ERR760793	rpoB_p.Ser450Leu	katG_p.Ser	pncA_p.Gln10Pro	embB_p.Gly406Ala	gid_c.329_330de	-	-	-	-	-	rrs_n.1401A>G	rrs_n.1401A>G	rrs_n.1401A>G	rrs_n.1401A>G	-	-	-	-	-	-	-
ERR760794	rpoB_p.Ser450Leu	katG_p.Ser	pncA_p.Gln10Pro	embB_p.Gly406Ala	gid_c.329_330de	-	-	-	-	-	rrs_n.1401A>G	rrs_n.1401A>G	rrs_n.1401A>G	rrs_n.1401A>G	-	-	-	-	-	-	-
ERR760796	rpoB_p.Ser450Leu	katG_p.Ser	pncA_p.Gln10Pro	embB_p.Gly406Ala	gid_c.329_330de	-	-	-	-	-	rrs_n.1401A>G	rrs_n.1401A>G	rrs_n.1401A>G	rrs_n.1401A>G	-	-	-	-	-	-	-
ERR760797	rpoB_p.Ser450Leu	katG_p.Ser	pncA_p.Gln10Pro	embB_p.Gly406Ala	gid_c.329_330de	-	-	-	-	-	rrs_n.1401A>G	rrs_n.1401A>G	rrs_n.1401A>G	rrs_n.1401A>G	-	-	-	-	-	-	-
ERR760798	rpoB_p.Ser450Leu	katG_p.Ser	pncA_p.Gln10Pro	embB_p.Gly406Ala	gid_c.329_330de	-	-	-	-	-	rrs_n.1401A>G	rrs_n.1401A>G	rrs_n.1401A>G	rrs_n.1401A>G	-	-	-	-	-	-	-
ERR760799	rpoB_p.Ser450Leu	katG_p.Ser	pncA_p.Gln10Pro	embB_p.Gly406Ala	gid_c.329_330de	-	-	-	-	-	rrs_n.1401A>G	rrs_n.1401A>G	rrs_n.1401A>G	rrs_n.1401A>G	-	-	-	-	-	-	-
ERR760800	rpoB_p.Ser450Leu	katG_p.Ser	pncA_p.Gln10Pro	embB_p.Gly406Ala	gid_c.329_330de	-	-	-	-	-	rrs_n.1401A>G	rrs_n.1401A>G	rrs_n.1401A>G	rrs_n.1401A>G	-	-	-	-	-	-	-
ERR760801	rpoB_p.Ser450Leu	katG_p.Ser	pncA_p.Gln10Pro	embB_p.Gly406Ala	gid_c.329_330de	-	-	-	-	-	rrs_n.1401A>G	rrs_n.1401A>G	rrs_n.1401A>G	rrs_n.1401A>G	-	-	-	-	-	-	-
ERR760802	rpoB_p.Ser450Leu	katG_p.Ser	pncA_p.Gln10Pro	embB_p.Gly406Ala	gid_c.329_330de	-	-	-	-	-	rrs_n.1401A>G	rrs_n.1401A>G	rrs_n.1401A>G	rrs_n.1401A>G	-	-	-	-	-	-	-
ERR760803	rpoB_p.Ser450Leu	katG_p.Ser	pncA_p.Gln10Pro	embB_p.Gly406Ala	gid_c.329_330de	-	-	-	-	-	rrs_n.1401A>G	rrs_n.1401A>G	rrs_n.1401A>G	rrs_n.1401A>G	-	-	-	-	-	-	-
ERR760809	rpoB_p.Ser450Leu	katG_p.Ser	pncA_p.Gln10Pro	embB_p.Gly406Ala	gid_c.329_330de	-	-	-	-	-	rrs_n.1401A>G	rrs_n.1401A>G	rrs_n.1401A>G	rrs_n.1401A>G	-	-	-	-	-	-	-
ERR760810	rpoB_p.Ser450Leu	katG_p.Ser	pncA_p.Gln10Pro	embB_p.Gly406Ala	gid_c.329_330de	-	-	-	-	-	rrs_n.1401A>G	rrs_n.1401A>G	rrs_n.1401A>G	rrs_n.1401A>G	-	-	-	-	-	-	-
ERR760811	rpoB_p.Ser450Leu	katG_p.Ser	pncA_p.Gln10Pro	embB_p.Gly406Ala	gid_c.329_330de	-	-	-	-	-	rrs_n.1401A>G	rrs_n.1401A>G	rrs_n.1401A>G	rrs_n.1401A>G	-	-	-	-	-	-	-
ERR760812	rpoB_p.Ser450Leu	katG_p.Ser	pncA_p.Gln10Pro	embB_p.Gly406Ala	gid_c.329_330de	-	-	-	-	-	rrs_n.1401A>G	rrs_n.1401A>G	rrs_n.1401A>G	rrs_n.1401A>G	-	-	-	-	-	-	-
ERR760813	rpoB_p.Ser450Leu	katG_p.Ser	pncA_p.Gln10Pro	embB_p.Gly406Ala	gid_c.329_330de	-	-	-	-	-	rrs_n.1401A>G	rrs_n.1401A>G	rrs_n.1401A>G	rrs_n.1401A>G	-	-	-	-	-	-	-
ERR760815	rpoB_p.Ser450Leu	katG_p.Ser	pncA_p.Gln10Pro	embB_p.Gly406Ala	gid_c.329_330de	-	-	-	-	-	rrs_n.1401A>G	rrs_n.1401A>G	rrs_n.1401A>G	rrs_n.1401A>G	-	-	-	-	-	-	-
ERR760817	rpoB_p.Ser450Leu	katG_p.Ser	pncA_p.Gln10Pro	embB_p.Gly406Ala	gid_c.329_330de	-	-	-	-	-	rrs_n.1401A>G	rrs_n.1401A>G	rrs_n.1401A>G	rrs_n.1401A>G	-	-	-	-	-	-	-
ERR760818	rpoB_p.Ser450Leu	katG_p.Ser	pncA_p.Gln10Pro	embB_p.Gly406Ala	gid_c.329_330de	-	-	-	-	-	rrs_n.1401A>G	rrs_n.1401A>G	rrs_n.1401A>G	rrs_n.1401A>G	-	-	-	-	-	-	-
ERR760819	rpoB_p.Ser450Leu	katG_p.Ser	pncA_p.Gln10Pro	embB_p.Gly406Ala	gid_c.329_330de	-	-	-	-	-	rrs_n.1401A>G	rrs_n.1401A>G	rrs_n.1401A>G	rrs_n.1401A>G	-	-	-	-	-	-	-
ERR760821	rpoB_p.Ser450Leu	katG_p.Ser	pncA_p.Gln10Pro	embB_p.Gly406Ala	gid_c.329_330de	-	-	-	-	-	rrs_n.1401A>G	rrs_n.1401A>G	rrs_n.1401A>G	rrs_n.1401A>G	-	-	-	-	-	-	-
ERR760822	rpoB_p.Ser450Leu	katG_p.Ser	pncA_p.Gln10Pro	embB_p.Gly406Ala	gid_c.329_330de	-	-	-	-	-	rrs_n.1401A>G	rrs_n.1401A>G	rrs_n.1401A>G	rrs_n.1401A>G	-	-	-	-	-	-	-
ERR760824	rpoB_p.Ser450Leu	katG_p.Ser	pncA_p.Gln10Pro	embB_p.Gly406Ala	gid_c.329_330de	-	-	-	-	-	rrs_n.1401A>G	rrs_n.1401A>G	rrs_n.1401A>G	rrs_n.1401A>G	-	-	-	-	-	-	-
ERR760825	rpoB_p.Ser450Leu	katG_p.Ser	pncA_p.Gln10Pro	embB_p.Gly406Ala	gid_c.329_330de	-	-	-	-	-	rrs_n.1401A>G	rrs_n.1401A>G	rrs_n.1401A>G	rrs_n.1401A>G	-	-	-	-	-	-	-
ERR760826	rpoB_p.Ser450Leu	katG_p.Ser	pncA_p.Gln10Pro	embB_p.Gly406Ala	gid_c.329_330de	-	-	-	-	-	rrs_n.1401A>G	rrs_n.1401A>G	rrs_n.1401A>G	rrs_n.1401A>G	-	-	-	-	-	-	-
ERR760827	rpoB_p.Ser450Leu	katG_p.Ser	pncA_p.Gln10Pro	embB_p.Gly406Ala	gid_c.329_330de	-	-	-	-	-	rrs_n.1401A>G	rrs_n.1401A>G	rrs_n.1401A>G	rrs_n.1401A>G	-	-	-	-	-	-	-
ERR760828	rpoB_p.Ser450Leu	katG_p.Ser	pncA_p.Gln10Pro	embB_p.Gly406Ala	gid_c.329_330de	-	-	-	-	-	rrs_n.1401A>G	rrs_n.1401A>G	rrs_n.1401A>G	rrs_n.1401A>G	-	-	-	-	-	-	-
ERR760830	rpoB_p.Ser450Leu	katG_p.Ser	pncA_p.Gln10Pro	embB_p.Gly406Ala	gid_c.329_330de	-	-	-	-	-	rrs_n.1401A>G	rrs_n.1401A>G	rrs_n.1401A>G	rrs_n.1401A>G	-	-	-	-	-	-	-
ERR760831	rpoB_p.Ser450Leu	katG_p.Ser	pncA_p.Gln10Pro	embB_p.Gly406Ala	gid_c.329_330de	-	-	-	-	-	rrs_n.1401A>G	rrs_n.1401A>G	rrs_n.1401A>G	rrs_n.1401A>G	-	-	-	-	-	-	-
ERR760832	rpoB_p.Ser450Leu	katG_p.Ser	pncA_p.Gln10Pro	embB_p.Gly406Ala	gid_c.329_330de	-	-	-	-	-	rrs_n.1401A>G	rrs_n.1401A>G	rrs_n.1401A>G	rrs_n.1401A>G	-	-	-	-	-	-	-
ERR760833	rpoB_p.Ser450Leu	katG_p.Ser	pncA_p.Gln10Pro	embB_p.Gly406Ala	gid_c.329_330de	-	-	-	-	-	rrs_n.1401A>G	rrs_n.1401A>G	rrs_n.1401A>G	rrs_n.1401A>G	-	-	-	-	-	-	-
ERR760835	rpoB_p.Ser450Leu	katG_p.Ser	pncA_p.Gln10Pro	embB_p.Gly406Ala	gid_c.329_330de	-	-	-	-	-	rrs_n.1401A>G	rrs_n.1401A>G	rrs_n.1401A>G	rrs_n.1401A>G	-	-	-	-	-	-	-
ERR760836	rpoB_p.Ser450Leu	katG_p.Ser	pncA_p.Gln10Pro	embB_p.Gly406Ala	gid_c.329_330de	-	-	-	-	-	rrs_n.1401A>G	rrs_n.1401A>G	rrs_n.1401A>G	rrs_n.1401A>G	-	-	-	-	-	-	-
ERR760837	rpoB_p.Ser450Leu	katG_p.Ser	pncA_p.Gln10Pro	embB_p.Gly406Ala	gid_c.329_330de	-	-	-	-	-	rrs_n.1401A>G	rrs_n.1401A>G	rrs_n.1401A>G	rrs_n.1401A>G	-	-	-	-	-	-	-
ERR760838	rpoB_p.Ser450Leu	katG_p.Ser	pncA_p.Gln10Pro	embB_p.Gly406Ala	gid_c.329_330de	-	-	-	-	-	rrs_n.1401A>G	rrs_n.1401A>G	rrs_n.1401A>G	rrs_n.1401A>G	-	-	-	-	-	-	-
ERR760841	rpoB_p.Ser450Leu	katG_p.Ser	pncA_p.Gln10Pro	embB_p.Gly406Ala	gid_c.329_330de	-	-	-	-	-	rrs_n.1401A>G	rrs_n.1401A>G	rrs_n.1401A>G	rrs_n.1401A>G	ethA_c.693_694dupGA	-	-	-	-	-	-
ERR760845	rpoB_p.Ser450Leu	katG_p.Ser	pncA_p.Gln10Pro	embB_p.Gly406Ala	gid_c.329_330de	-	-	-	-	-	rrs_n.1401A>G	rrs_n.1401A>G	rrs_n.1401A>G	rrs_n.1401A>G	-	-	-	-	-	-	-
ERR760846	rpoB_p.Ser450Leu	katG_p.Ser	pncA_p.Gln10Pro	embB_p.Gly406Ala	gid_c.329_330de	-	-	-	-	-	rrs_n.1401A>G	rrs_n.1401A>G	rrs_n.1401A>G	rrs_n.1401A>G	-	-	-	-	-	-	-
ERR760847	rpoB_p.Ser450Leu	katG_p.Ser	pncA_p.Gln10Pro	embB_p.Gly406Ala	gid_c.329_330de	-	-	-	-	-	rrs_n.1401A>G	rrs_n.1401A>G	rrs_n.1401A>G	rrs_n.1401A>G	-	-	-	-	-	-	-
ERR760848	rpoB_p.Ser450Leu	katG_p.Ser	pncA_p.Gln10Pro	embB_p.Gly406Ala	gid_c.329_330de	-	-	-	-	-	rrs_n.1401A>G	rrs_n.1401A>G	rrs_n.1401A>G	rrs_n.1401A>G	-	-	-	-	-	-	-
ERR760850	rpoB_p.Ser450Leu	katG_p.Ser	pncA_p.Gln10Pro	embB_p.Gly406Ala	gid_c.329_330de	-	-	-	-	-	rrs_n.1401A>G	rrs_n.1401A>G	rrs_n.1401A>G	rrs_n.1401A>G	-	-	-	-	-	-	-
ERR760851	rpoB_p.Ser450Leu	katG_p.Ser	pncA_p.Gln10Pro	embB_p.Gly406Ala	gid_c.329_330de	-	-	-	-	-	rrs_n.1401A>G	rrs_n.1401A>G	rrs_n.1401A>G	rrs_n.1401A>G	-	-	-	-	-	-	-
ERR760852	rpoB_p.Ser450Leu	katG_p.Ser	pncA_p.Gln10Pro	embB_p.Gly406Ala	gid_c.329_330de	-	-	-	-	-	rrs_n.1401A>G	rrs_n.1401A>G	rrs_n.1401A>G	rrs_n.1401A>G	-	-	-	-	-	-	-
ERR760853	rpoB_p.Ser450Leu	katG_p.Ser	pncA_p.Gln10Pro	embB_p.Gly406Ala	gid_c.329_330de	-	-	-	-	-	rrs_n.1401A>G	rrs_n.1401A>G	rrs_n.1401A>G	rrs_n.1401A>G	-	-	-	-	-	-	-
ERR760854	rpoB_p.Ser450Leu	katG_p.Ser	pncA_p.Gln10Pro	embB_p.Gly406Ala	gid_c.329_330de	-	-	-	-	-	rrs_n.1401A>G	rrs_n.1401A>G	rrs_n.1401A>G	rrs_n.1401A>G	-	-	-	-	-	-	-
ERR760855	rpoB_p.Ser450Leu	katG_p.Ser	pncA_p.Gln10Pro	embB_p.Gly406Ala	gid_c.329_330de	-	-	-	-	-	rrs_n.1401A>G	rrs_n.1401A>G	rrs_n.1401A>G	rrs_n.1401A>G	-	-	-	-	-	-	-
ERR760856	rpoB_p.Ser450Leu	katG_p.Ser	pncA_p.Gln10Pro	embB_p.Gly406Ala	gid_c.329_330de	-	-	-	-	-	rrs_n.1401A>G	rrs_n.1401A>G	rrs_n.1401A>G	rrs_n.1401A>G	-	-	-	-	-	-	-
ERR760857	rpoB_p.Ser450Leu	katG_p.Ser	pncA_p.Gln10Pro	embB_p.Gly406Ala	gid_c.329_330de	-	-	-	-	-	rrs_n.1401A>G	rrs_n.1401A>G	rrs_n.1401A>G	rrs_n.1401A>G	-	-	-	-	-	-	-
ERR760859	rpoB_p.Ser450Leu	katG_p.Ser	pncA_p.Gln10Pro	embB_p.Gly406Ala	gid_c.329_330de	-	-	-	-	-	rrs_n.1401A>G	rrs_n.1401A>G	rrs_n.1401A>G	rrs_n.1401A>G	-	-	-	-	-	-	-
ERR760860	rpoB_p.Ser450Leu	katG_p.Ser	pncA_p.Gln10Pro	embB_p.Gly406Ala	gid_c.329_330de	-	-	-	-	-	rrs_n.1401A>G	rrs_n.1401A>G	rrs_n.1401A>G	rrs_n.1401A>G	-	-	-	-	-	-	-
ERR760861	rpoB_p.Ser450Leu	katG_p.Ser	pncA_p.Gln10Pro	embB_p.Gly406Ala	gid_c.329_330de	-	-	-	-	-	rrs_n.1401A>G	rrs_n.1401A>G	rrs_n.1401A>G	rrs_n.1401A>G	-	-	-	-	-	-	-
ERR760862	rpoB_p.Ser450Leu	katG_p.Ser	pncA_p.Gln10Pro	embB_p.Gly406Ala	gid_c.329_330de	-	-	-	-	-	rrs_n.1401A>G	rrs_n.1401A>G	rrs_n.1401A>G	rrs_n.1401A>G	-	-	-	-	-	-	-
ERR760863	rpoB_p.Ser450Leu	katG_p.Ser	pncA_p.Gln10Pro	embB_p.Gly406Ala	gid_c.329_330de	-	-	-	-	-	rrs_n.1401A>G	rrs_n.1401A>G	rrs_n.1401A>G	rrs_n.1401A>G	-	-	-	-	-	-	-
ERR760864	rpoB_p.Ser450Leu	katG_p.Ser	pncA_p.Gln10Pro	embB_p.Gly406Ala	gid_c.329_330de	-	-	-	-	-	rrs_n.1401A>G	rrs_n.1401A>G	rrs_n.1401A>G	rrs_n.1401A>G	-	-	-	-	-	-	-
ERR760865	rpoB_p.Ser450Leu	katG_p.Ser	pncA_p.Gln10Pro	embB_p.Gly406Ala	gid_c.329_330de	-	-	-	-	-	rrs_n.1401A>G	rrs_n.1401A>G	rrs_n.1401A>G	rrs_n.1401A>G	-	-	-	-	-	-	-
ERR760866	rpoB_p.Ser450Leu	katG_p.Ser	pncA_p.Gln10Pro	embB_p.Gly406Ala	gid_c.329_330de	-	-	-	-	-	rrs_n.1401A>G	rrs_n.1401A>G	rrs_n.1401A>G	rrs_n.1401A>G	-	-	-	-	-	-	-
ERR760868	rpoB_p.Ser450Leu	katG_p.Ser	pncA_p.Gln10Pro	embB_p.Gly406Ala	gid_c.329_330de	-	-	-	-	-	rrs_n.1401A>G	rrs_n.1401A>G	rrs_n.1401A>G	rrs_n.1401A>G	-	-	-	-	-	-	-
ERR760869	rpoB_p.Ser450Leu	katG_p.Ser	pncA_p.Gln10Pro	embB_p.Gly406Ala	gid_c.329_330de	-	-	-	-	-	rrs_n.1401A>G	rrs_n.1401A>G	rrs_n.1401A>G	rrs_n.1401A>G	-	-	-	-	-	-	-
ERR760870	rpoB_p.Ser450Leu	katG_p.Ser	pncA_p.Gln10Pro	embB_p.Gly406Ala	gid_c.329_330de	-	-	-	-	-	rrs_n.1401A>G	rrs_n.1401A>G	rrs_n.1401A>G	rrs_n.1401A>G	-	-	-	-	-	-	-
ERR760871	rpoB_p.Ser450Leu	katG_p.Ser	pncA_p.Gln10Pro	embB_p.Gly406Ala	gid_c.329_330de	-	-	-	-	-	rrs_n.1401A>G	rrs_n.1401A>G	rrs_n.1401A>G	rrs_n.1401A>G	-	-	-	-	-	-	-
ERR760872	rpoB_p.Ser450Leu	katG_p.Ser	pncA_p.Gln10Pro	embB_p.Gly406Ala	gid_c.329_330de	-	-	-	-	-	rrs_n.1401A>G	rrs_n.1401A>G	rrs_n.1401A>G	rrs_n.1401A>G	-	-	-	-	-	-	-
ERR760873	rpoB_p.Ser450Leu	katG_p.Ser	pncA_p.Gln10Pro	embB_p.Gly406Ala	gid_c.329_330de	-	-	-	-	-	rrs_n.1401A>G	rrs_n.1401A>G	rrs_n.1401A>G	rrs_n.1401A>G	-	-	-	-	-	-	-
ERR760874	rpoB_p.Ser450Leu	katG_p.Ser	pncA_p.Gln10Pro	embB_p.Gly406Ala	gid_c.329_330de	-	-	-	-	-	rrs_n.1401A>G	rrs_n.1401A>G	rrs_n.1401A>G	rrs_n.1401A>G	-	-	-	-	-	-	-
ERR760875	rpoB_p.Ser450Leu	katG_p.Ser	pncA_p.Gln10Pro	embB_p.Gly406Ala	gid_c.329_330de	-	-	-	-	-	rrs_n.1401A>G	rrs_n.1401A>G	rrs_n.1401A>G	rrs_n.1401A>G	-	-	-	-	-	-	-
ERR760876	rpoB_p.Ser450Leu	katG_p.Ser	pncA_p.Gln10Pro	embB_p.Gly406Ala	gid_c.329_330de	-	-	-	-	-	rrs_n.1401A>G	rrs_n.1401A>G	rrs_n.1401A>G	rrs_n.1401A>G	-	-	-	-	-	-	-
ERR760878	rpoB_p.Ser450Leu	katG_p.Ser	pncA_p.Gln10Pro	embB_p.Gly406Ala	gid_c.329_330de	-	-	-	-	-	rrs_n.1401A>G	rrs_n.1401A>G	rrs_n.1401A>G	rrs_n.1401A>G	-	-	-	-	-	-	-
ERR760879	rpoB_p.Ser450Leu	katG_p.Ser	pncA_p.Gln10Pro	embB_p.Gly406Ala	gid_c.329_330de	-	-	-	-	-	rrs_n.1401A>G	rrs_n.1401A>G	rrs_n.1401A>G	rrs_n.1401A>G	-	-	-	-	-	-	-
ERR760880	rpoB_p.Ser450Leu	katG_p.Ser	pncA_p.Gln10Pro	embB_p.Gly406Ala	gid_c.329_330de	-	-	-	-	-	rrs_n.1401A>G	rrs_n.1401A>G	rrs_n.1401A>G	rrs_n.1401A>G	-	-	-	-	-	-	-
ERR760881	rpoB_p.Ser450Leu	katG_p.Ser	pncA_p.Gln10Pro	embB_p.Gly406Ala	gid_c.329_330de	-	-	-	-	-	rrs_n.1401A>G	rrs_n.1401A>G	rrs_n.1401A>G	rrs_n.1401A>G	-	-	-	-	-	-	-
ERR760882	rpoB_p.Ser450Leu	katG_p.Ser	pncA_p.Gln10Pro	embB_p.Gly406Ala	gid_c.329_330de	-	-	-	-	-	rrs_n.1401A>G	rrs_n.1401A>G	rrs_n.1401A>G	rrs_n.1401A>G	-	-	-	-	-	-	-
ERR760883	rpoB_p.Ser450Leu	katG_p.Ser	pncA_p.Gln10Pro	embB_p.Gly406Ala	gid_c.329_330de	-	-	-	-	-	rrs_n.1401A>G	rrs_n.1401A>G	rrs_n.1401A>G	rrs_n.1401A>G	-	-	-	-	-	-	-
ERR760885	rpoB_p.Ser450Leu	katG_p.Ser	pncA_p.Gln10Pro	embB_p.Gly406Ala	gid_c.329_330de	-	-	-	-	-	rrs_n.1401A>G	rrs_n.1401A>G	rrs_n.1401A>G	rrs_n.1401A>G	-	-	-	-	-	-	-
ERR760886	rpoB_p.Ser450Leu	katG_p.Ser	pncA_p.Gln10Pro	embB_p.Gly406Ala	gid_c.329_330de	-	-	-	-	-	rrs_n.1401A>G	rrs_n.1401A>G	rrs_n.1401A>G	rrs_n.1401A>G	-	-	-	-	-	-	-
ERR760887	rpoB_p.Ser450Leu	katG_p.Ser	pncA_p.Gln10Pro	embB_p.Gly406Ala	gid_c.329_330de	-	-	-	-	-	rrs_n.1401A>G	rrs_n.1401A>G	rrs_n.1401A>G	rrs_n.1401A>G	-	-	-	-	-	-	-
ERR760888	rpoB_p.Ser450Leu	katG_p.Ser	pncA_p.Gln10Pro	embB_p.Gly406Ala	gid_c.329_330de	-	-	-	-	-	rrs_n.1401A>G	rrs_n.1401A>G	rrs_n.1401A>G	rrs_n.1401A>G	-	-	-	-	-	-	-
ERR760889	rpoB_p.Ser450Leu	katG_p.Ser	pncA_p.Gln10Pro	embB_p.Gly406Ala	gid_c.329_330de	-	-	-	-	-	rrs_n.1401A>G	rrs_n.1401A>G	rrs_n.1401A>G	rrs_n.1401A>G	-	-	-	-	-	-	-
ERR760890	rpoB_p.Ser450Leu	katG_p.Ser	pncA_p.Gln10Pro	embB_p.Gly406Ala	gid_c.329_330de	-	-	-	-	-	rrs_n.1401A>G	rrs_n.1401A>G	rrs_n.1401A>G	rrs_n.1401A>G	-	-	-	-	-	-	-
ERR760891	rpoB_p.Ser450Leu	katG_p.Ser	pncA_p.Gln10Pro	embB_p.Gly406Ala	gid_c.329_330de	-	-	-	-	-	rrs_n.1401A>G	rrs_n.1401A>G	rrs_n.1401A>G	rrs_n.1401A>G	-	-	-	-	-	-	-
ERR760892	rpoB_p.Ser450Leu	katG_p.Ser	pncA_p.Gln10Pro	embB_p.Gly406Ala	gid_c.329_330de	-	-	-	-	-	rrs_n.1401A>G	rrs_n.1401A>G	rrs_n.1401A>G	rrs_n.1401A>G	-	-	-	-	-	-	-
ERR760894	rpoB_p.Ser450Leu	katG_p.Ser	pncA_p.Gln10Pro	embB_p.Gly406Ala	gid_c.329_330de	-	-	-	-	-	rrs_n.1401A>G	rrs_n.1401A>G	rrs_n.1401A>G	rrs_n.1401A>G	-	-	-	-	-	-	-
ERR760895	rpoB_p.Ser450Leu	katG_p.Ser	pncA_p.Gln10Pro	embB_p.Gly406Ala	gid_c.329_330de	-	-	-	-	-	rrs_n.1401A>G	rrs_n.1401A>G	rrs_n.1401A>G	rrs_n.1401A>G	-	-	-	-	-	-	-
ERR760897	rpoB_p.Ser450Leu	katG_p.Ser	pncA_p.Gln10Pro	embB_p.Gly406Ala	gid_c.329_330de	-	-	-	-	-	rrs_n.1401A>G	rrs_n.1401A>G	rrs_n.1401A>G	rrs_n.1401A>G	-	-	-	-	-	-	-
ERR760899	rpoB_p.Ser450Leu	katG_p.Ser	pncA_p.Gln10Pro	embB_p.Gly406Ala	gid_c.329_330de	-	-	-	-	-	rrs_n.1401A>G	rrs_n.1401A>G	rrs_n.1401A>G	rrs_n.1401A>G	-	-	-	-	-	-	-
ERR760900	rpoB_p.Ser450Leu	katG_p.Ser	pncA_p.Gln10Pro	embB_p.Gly406Ala	gid_c.329_330de	-	-	-	-	-	rrs_n.1401A>G	rrs_n.1401A>G	rrs_n.1401A>G	rrs_n.1401A>G	-	-	-	-	-	-	-
ERR760901	rpoB_p.Ser450Leu	katG_p.Ser	pncA_p.Gln10Pro	embB_p.Gly406Ala	gid_c.329_330de	-	-	-	-	-	rrs_n.1401A>G	rrs_n.1401A>G	rrs_n.1401A>G	rrs_n.1401A>G	-	-	-	-	-	-	-
ERR760902	rpoB_p.Ser450Leu	katG_p.Ser	pncA_p.Gln10Pro	embB_p.Gly406Ala	gid_c.329_330de	-	-	-	-	-	rrs_n.1401A>G	rrs_n.1401A>G	rrs_n.1401A>G	rrs_n.1401A>G	-	-	-	-	-	-	-
ERR760903	rpoB_p.Ser450Leu	katG_p.Ser	pncA_p.Gln10Pro	embB_p.Gly406Ala	gid_c.329_330de	-	-	-	-	-	rrs_n.1401A>G	rrs_n.1401A>G	rrs_n.1401A>G	rrs_n.1401A>G	-	-	-	-	-	-	-
ERR760904	rpoB_p.Ser450Leu	katG_p.Ser	pncA_p.Gln10Pro	embB_p.Gly406Ala	gid_c.329_330de	-	-	-	-	-	rrs_n.1401A>G	rrs_n.1401A>G	rrs_n.1401A>G	rrs_n.1401A>G	-	-	-	-	-	-	-
ERR760905	rpoB_p.Ser450Leu	katG_p.Ser	pncA_p.Gln10Pro	embB_p.Gly406Ala	gid_c.329_330de	-	-	-	-	-	rrs_n.1401A>G	rrs_n.1401A>G	rrs_n.1401A>G	rrs_n.1401A>G	-	-	-	-	-	-	-
ERR760906	rpoB_p.Ser450Leu	katG_p.Ser	pncA_p.Gln10Pro	embB_p.Gly406Ala	gid_c.329_330de	-	-	-	-	-	rrs_n.1401A>G	rrs_n.1401A>G	rrs_n.1401A>G	rrs_n.1401A>G	-	-	-	-	-	-	-
ERR760907	rpoB_p.Ser450Leu	katG_p.Ser	pncA_p.Gln10Pro	embB_p.Gly406Ala	gid_c.329_330de	-	-	-	-	-	rrs_n.1401A>G	rrs_n.1401A>G	rrs_n.1401A>G	rrs_n.1401A>G	-	-	-	-	-	-	-
ERR760908	rpoB_p.Ser450Leu	katG_p.Ser	pncA_p.Gln10Pro	embB_p.Gly406Ala	gid_c.329_330de	-	-	-	-	-	rrs_n.1401A>G	rrs_n.1401A>G	rrs_n.1401A>G	rrs_n.1401A>G	-	-	-	-	-	-	-
ERR760909	rpoB_p.Ser450Leu	katG_p.Ser	pncA_p.Gln10Pro	embB_p.Gly406Ala	gid_c.329_330de	-	-	-	-	-	rrs_n.1401A>G	rrs_n.1401A>G	rrs_n.1401A>G	rrs_n.1401A>G	-	-	-	-	-	-	-
ERR760910	rpoB_p.Ser450Leu	katG_p.Ser	pncA_p.Gln10Pro	embB_p.Gly406Ala	gid_c.329_330de	-	-	-	-	-	rrs_n.1401A>G	rrs_n.1401A>G	rrs_n.1401A>G	rrs_n.1401A>G	-	-	-	-	-	-	-
ERR760911	rpoB_p.Ser450Leu	katG_p.Ser	pncA_p.Gln10Pro	embB_p.Gly406Ala	gid_c.329_330de	-	-	-	-	-	rrs_n.1401A>G	rrs_n.1401A>G	rrs_n.1401A>G	rrs_n.1401A>G	-	-	-	-	-	-	-
ERR760912	rpoB_p.Ser450Leu	katG_p.Ser	pncA_p.Gln10Pro	embB_p.Gly406Ala	gid_c.329_330de	-	-	-	-	-	rrs_n.1401A>G	rrs_n.1401A>G	rrs_n.1401A>G	rrs_n.1401A>G	-	-	-	-	-	-	-
ERR760913	rpoB_p.Ser450Leu	katG_p.Ser	pncA_p.Gln10Pro	embB_p.Gly406Ala	gid_c.329_330de	-	-	-	-	-	rrs_n.1401A>G	rrs_n.1401A>G	rrs_n.1401A>G	rrs_n.1401A>G	-	-	-	-	-	-	-
ERR760915	rpoB_p.Ser450Leu	katG_p.Ser	pncA_p.Gln10Pro	embB_p.Gly406Ala	gid_c.329_330de	-	-	-	-	-	rrs_n.1401A>G	rrs_n.1401A>G	rrs_n.1401A>G	rrs_n.1401A>G	-	-	-	-	-	-	-
ERR760916	rpoB_p.Ser450Leu	katG_p.Ser	pncA_p.Gln10Pro	embB_p.Gly406Ala	gid_c.329_330de	-	-	-	-	-	rrs_n.1401A>G	rrs_n.1401A>G	rrs_n.1401A>G	rrs_n.1401A>G	-	-	-	-	-	-	-
ERR760917	rpoB_p.Ser450Leu	katG_p.Ser	pncA_p.Gln10Pro	embB_p.Gly406Ala	gid_c.329_330de	-	-	-	-	-	rrs_n.1401A>G	rrs_n.1401A>G	rrs_n.1401A>G	rrs_n.1401A>G	-	-	-	-	-	-	-
ERR760918	rpoB_p.Ser450Leu	katG_p.Ser	pncA_p.Gln10Pro	embB_p.Gly406Ala	gid_c.329_330de	-	-	-	-	-	rrs_n.1401A>G	rrs_n.1401A>G	rrs_n.1401A>G	rrs_n.1401A>G	-	-	-	-	-	-	-
ERR760919	rpoB_p.Ser450Leu	katG_p.Ser	pncA_p.Gln10Pro	embB_p.Gly406Ala	gid_c.329_330de	-	-	-	-	-	rrs_n.1401A>G	rrs_n.1401A>G	rrs_n.1401A>G	rrs_n.1401A>G	-	-	-	-	-	-	-
ERR760920	rpoB_p.Ser450Leu	katG_p.Ser	pncA_p.Gln10Pro	embB_p.Gly406Ala	gid_c.329_330de	-	-	-	-	-	rrs_n.1401A>G	rrs_n.1401A>G	rrs_n.1401A>G	rrs_n.1401A>G	-	-	-	-	-	-	-
ERR760921	rpoB_p.Ser450Leu	katG_p.Ser	pncA_p.Gln10Pro	embB_p.Gly406Ala	gid_c.329_330de	-	-	-	-	-	rrs_n.1401A>G	rrs_n.1401A>G	rrs_n.1401A>G	rrs_n.1401A>G	-	-	-	-	-	-	-
ERR760922	rpoB_p.Ser450Leu	katG_p.Ser	pncA_p.Gln10Pro	embB_p.Gly406Ala	gid_c.329_330de	-	-	-	-	-	rrs_n.1401A>G	rrs_n.1401A>G	rrs_n.1401A>G	rrs_n.1401A>G	-	-	-	-	-	-	-
ERR760923	rpoB_p.Ser450Leu	katG_p.Ser	pncA_p.Gln10Pro	embB_p.Gly406Ala	gid_c.329_330de	-	-	-	-	-	rrs_n.1401A>G	rrs_n.1401A>G	rrs_n.1401A>G	rrs_n.1401A>G	-	-	-	-	-	-	-
ERR760924	rpoB_p.Ser450Leu	katG_p.Ser	pncA_p.Gln10Pro	embB_p.Gly406Ala	gid_c.329_330de	-	-	-	-	-	rrs_n.1401A>G	rrs_n.1401A>G	rrs_n.1401A>G	rrs_n.1401A>G	-	-	-	-	-	-	-
ERR760925	rpoB_p.Ser450Leu	katG_p.Ser	pncA_p.Gln10Pro	embB_p.Gly406Ala	gid_c.329_330de	-	-	-	-	-	rrs_n.1401A>G	rrs_n.1401A>G	rrs_n.1401A>G	rrs_n.1401A>G	ethA_c.776_777dupGC	thyX_c.-16C>T	-	-	-	-	-
ERR760926	rpoB_p.Ser450Leu	katG_p.Ser	pncA_p.Gln10Pro	embB_p.Gly406Ala	gid_c.329_330de	-	-	-	-	-	rrs_n.1401A>G	rrs_n.1401A>G	rrs_n.1401A>G	rrs_n.1401A>G	-	-	-	-	-	-	-
ERR760927	rpoB_p.Ser450Leu	katG_p.Ser	pncA_p.Gln10Pro	embB_p.Gly406Ala	gid_c.329_330de	-	-	-	-	-	rrs_n.1401A>G	rrs_n.1401A>G	rrs_n.1401A>G	rrs_n.1401A>G	-	-	-	-	-	-	-
ERR762352	rpoB_p.Ser450Leu	katG_p.Ser	pncA_p.Gln10Pro	embB_p.Gly406Ala	gid_c.329_330de	-	-	-	-	-	rrs_n.1401A>G	rrs_n.1401A>G	rrs_n.1401A>G	rrs_n.1401A>G	ethA_c.774dupG	-	-	-	-	-	-
ERR762353	rpoB_p.Ser450Leu	katG_p.Ser	pncA_p.Gln10Pro	embB_p.Gly406Ala	gid_c.329_330de	-	-	-	-	-	rrs_n.1401A>G	rrs_n.1401A>G	rrs_n.1401A>G	rrs_n.1401A>G	-	-	-	-	-	-	-
ERR845303	rpoB_p.Ser450Leu	katG_p.Ser	pncA_p.Gln10Pro	embB_p.Gly406Ala	gid_c.329_330de	-	-	-	-	-	rrs_n.1401A>G	rrs_n.1401A>G	rrs_n.1401A>G	rrs_n.1401A>G	-	-	-	-	-	-	-
ERR845306	rpoB_p.Ser450Leu	katG_p.Ser	pncA_p.Gln10Pro	embB_p.Gly406Ala	gid_c.329_330de	-	-	-	-	-	rrs_n.1401A>G	rrs_n.1401A>G	rrs_n.1401A>G	rrs_n.1401A>G	-	-	-	-	-	-	-
SRR10040142	rpoB_p.Ser450Leu	katG_p.Ser	pncA_p.Val139Ala	embB_p.Met306Ile	-	-	-	-	-	-	-	-	-	-	-	-	-	-	-	-	-
SRR10040265	rpoB_p.Ser450Leu	katG_p.Ser	pncA_p.Asp12Ala	embB_p.Gly406Ser	gid_c.386delG	-	-	-	-	-	-	-	-	-	-	-	-	-	-	-	-
SRR10040383	rpoB_p.Ser450Leu	katG_p.Ser	pncA_p.Leu172Arg	embB_p.Met306Ile	-	-	-	-	-	-	-	-	-	-	-	-	-	-	-	-	-
SRR10040440	rpoB_p.Ser450Leu	katG_p.Ser	pncA_p.Thr142Ala	-	-	-	-	-	-	-	-	-	-	-	-	-	-	-	-	-	-
ERR275183	rpoB_p.Ser450Leu	katG_p.Ser	pncA_p.Tyr103*	embB_p.Met306Val	rpsL_p.Lys43Arg	-	-	-	-	-	-	-	-	-	-	-	-	-	-	-	-
SRR1011479	rpoB_p.Ser450Leu	katG_p.Ser	pncA_p.Tyr34Asp	embB_p.Met306Val	rpsL_p.Lys43Arg	-	-	-	-	-	-	-	-	-	-	-	-	-	-	-	-
SRR1019150	rpoB_p.Ser450Leu	katG_p.Ser	pncA_p.Tyr34Asp	embB_p.Met306Val	rpsL_p.Lys43Arg	-	-	-	-	-	-	-	-	-	-	-	-	-	-	-	-
SRR1019159	rpoB_p.Ser450Leu	katG_p.Ser	pncA_p.Tyr34Asp	embB_p.Met306Ile	rpsL_p.Lys43Arg	-	-	-	-	-	-	-	-	-	-	-	-	-	-	-	-
SRR1140934	rpoB_p.Ser450Leu	katG_p.Ser	pncA_p.Tyr34Asp	embB_p.Met306Val	rpsL_p.Lys43Arg	-	-	-	-	-	-	-	-	-	-	-	-	-	-	-	-
SRR1140945	rpoB_p.Ser450Leu	katG_p.Ser	pncA_p.Tyr34Asp	embB_p.Met306Ile	rpsL_p.Lys43Arg	-	-	-	-	-	-	-	-	-	-	-	-	-	-	-	-
ERR3148199	rpoB_p.Ser450Leu	katG_p.Ser	pncA_p.Trp68Gly	embB_p.Met306Val	rpsL_p.Lys43Arg	-	-	-	-	-	-	-	-	-	-	-	-	-	-	-	-
ERR2446468	rpoB_p.Ser450Leu	katG_p.Ser	pncA_p.Phe58Leu	embB_p.Met306Ile	gid_p.Gly69Asp	-	-	-	-	-	-	-	-	-	-	-	-	-	-	-	-
SRR8651585	rpoB_p.Ser450Leu	katG_p.Gln	pncA_p.Val139Ala	embB_p.Met306Ile	-	-	-	-	-	-	-	-	-	-	-	-	-	-	-	-	-
ERR552321	rpoB_p.Ser450Leu	inhA_c.-15	pncA_p.Gln141*	embB_p.Met306Val	gid_c.193dupG	-	-	-	-	-	rrs_n.1401A>G	rrs_n.1401A>G	rrs_n.1401A>G	rrs_n.1401A>G	inhA_c.-154G>A	-	-	-	-	-	-
ERR552322	rpoB_p.Ser450Leu	inhA_c.-15	pncA_p.Gln141*	embB_p.Met306Val	gid_c.193dupG	-	-	-	-	-	rrs_n.1401A>G	rrs_n.1401A>G	rrs_n.1401A>G	rrs_n.1401A>G	inhA_c.-154G>A	-	-	-	-	-	-
ERR2706979	rpoB_p.Ser450Leu	inhA_c.-15	pncA_p.Pro54Leu	embB_p.Met306Val	-	-	-	-	-	-	-	-	-	-	ethA_p.Gln165Pro, inhA_c.-154G>A	-	-	-	-	-	-
ERR1034681	rpoB_p.Ser450Leu	fabG1_c.-8	pncA_p.Phe94Leu	embB_p.Glu405Asp	-	-	-	-	-	-	-	-	-	-	-	-	-	-	-	-	-
SRR833074	rpoB_p.Ser450Leu	fabG1_c.-8	pncA_p.His71Tyr	embB_p.Gly406Cys	rrs_n.905C>A	-	-	-	-	-	-	-	-	-	ethA_c.-11A>G	-	-	-	-	-	-
SRR833163	rpoB_p.Ser450Leu	fabG1_c.-8	pncA_p.His71Tyr	embB_p.Gly406Cys	rrs_n.905C>A	-	-	-	-	-	-	-	-	-	ethA_c.-11A>G	-	-	-	-	-	-
ERR1034668	rpoB_p.Ser450Leu	fabG1_c.-1	pncA_p.Leu4Ser	embB_p.Met306Val	rrs_n.517C>T	-	-	-	-	-	-	-	-	-	fabG1_c.-15C>T, inhA_p.Ile194Thr	-	-	-	-	-	-
ERR1034705	rpoB_p.Ser450Leu	fabG1_c.-1	pncA_p.His51Arg	-	-	-	-	-	-	-	-	-	-	-	fabG1_c.-15C>T	-	-	-	-	-	-
ERR1034845	rpoB_p.Ser450Leu	fabG1_c.-1	pncA_c.390_391du	embB_p.Met306Ile	rpsL_p.Lys43Arg	-	-	-	-	-	-	-	-	-	fabG1_c.-15C>T, inhA_p.Ser94Ala	-	-	-	-	-	-
ERR551984	rpoB_p.Ser450Leu	fabG1_c.-1	pncA_p.His51Arg	embB_p.Met306Val	rrs_n.514A>C	-	-	-	-	-	-	eis_c.-14C>T	eis_c.-14C>T	-	fabG1_c.-15C>T	-	-	-	-	-	-
ERR551985	rpoB_p.Ser450Leu	fabG1_c.-1	pncA_p.His51Arg	embB_p.Met306Val	rrs_n.514A>C	-	-	-	-	-	-	eis_c.-14C>T	eis_c.-14C>T	-	fabG1_c.-15C>T	-	-	-	-	-	-
SRR833056	rpoB_p.Ser450Leu	fabG1_c.-1	pncA_p.Arg154Gly	embA_c.-16C>G, e	rrs_n.878G>A	-	-	-	-	-	-	-	-	-	ethA_c.1192_1194dupGTG, ethA_c.869dupA, fabG1_c.-15C>T	-	ald_c.464delG	-	-	-	-
SRR833068	rpoB_p.Ser450Leu	fabG1_c.-1	pncA_p.Arg154Gly	embA_c.-16C>G, e	rrs_n.878G>A	-	-	-	-	-	-	-	-	-	ethA_c.1192_1194dupGTG, ethA_c.869dupA, fabG1_c.-15C>T	-	ald_c.464delG	-	-	-	-
ERR2707176	rpoB_p.Ser450Leu	fabG1_c.-1	pncA_p.Leu85Arg	embB_p.Met306Val	-	-	-	-	-	-	-	-	-	-	fabG1_c.-15C>T, inhA_p.Ile21Thr	-	-	-	-	-	-
ERR2707180	rpoB_p.Ser450Leu	fabG1_c.-1	pncA_p.Leu85Arg	embB_p.Met306Val	-	-	-	-	-	-	-	-	-	-	fabG1_c.-15C>T, inhA_p.Ile21Thr	-	-	-	-	-	-
ERR2707183	rpoB_p.Ser450Leu	fabG1_c.-1	pncA_p.Val139Ala	embB_p.Met306Val	-	-	-	-	-	-	-	-	-	-	fabG1_c.-15C>T	-	-	-	-	-	-
ERR067677	rpoB_p.Ser450Leu	fabG1_c.-1	pncA_p.Val128Gly	-	-	-	-	-	-	-	-	-	-	-	fabG1_c.-15C>T	-	-	-	-	-	-
ERR137209	rpoB_p.Ser450Leu	fabG1_c.-1	pncA_p.Phe94Leu	embB_p.Tyr319Ser	rrs_n.514A>C	-	-	-	-	-	-	-	eis_c.-15C>G	-	fabG1_c.-15C>T	-	-	-	-	-	-
ERR760816	rpoB_p.Ser450Leu	fabG1_c.-1	pncA_p.Gln10Pro	embB_p.Gly406Ala	gid_c.329_330de	-	-	-	-	-	rrs_n.1401A>G	rrs_n.1401A>G	rrs_n.1401A>G	rrs_n.1401A>G	fabG1_c.-15C>T	-	-	-	-	-	-
SRR10040338	rpoB_p.Ser450Leu	fabG1_c.-1	pncA_p.Val180Gly	embB_p.Asp354Ala	-	-	-	-	-	-	-	-	-	-	fabG1_c.-15C>T	-	-	-	-	-	-
SRR1019151	rpoB_p.Ser450Leu	fabG1_c.-1	pncA_p.Arg154Gly	embA_c.-16C>G, e	rrs_n.878G>A	-	-	-	-	-	-	-	-	-	ethA_c.1192_1194dupGTG, ethA_c.869dupA, fabG1_c.-15C>T	-	ald_c.464delG	-	-	-	-
SRR1140965	rpoB_p.Ser450Leu	fabG1_c.-1	pncA_p.Arg154Gly	embA_c.-16C>G, e	rrs_n.878G>A	-	-	-	-	-	-	-	-	-	ethA_c.1192_1194dupGTG, ethA_c.869dupA, fabG1_c.-15C>T	-	ald_c.464delG	-	-	-	-
ERR1034714	rpoB_p.Ser450Leu	ahpC_p.Asp	pncA_p.Phe94Leu	embB_p.Gly406Ala	-	-	-	-	-	-	-	-	-	-	-	-	-	-	-	-	-
SRR1723900	rpoB_p.Ser450Leu	ahpC_c.-81	pncA_p.Asp12Ala	embB_p.Met306Ile	rpsL_p.Lys43Arg	-	-	-	-	-	-	-	-	-	ethA_p.Trp455*	-	-	-	-	-	-
SRR671868	rpoB_p.Ser450Leu	ahpC_c.-81	pncA_p.Pro62Leu	-	-	-	-	-	-	-	-	-	-	-	fabG1_c.-15C>T	-	-	-	-	-	-
ERR2706962	rpoB_p.Ser441Gln	katG_p.Ser	pncA_c.389_390in	embA_c.-16C>T, e	-	-	-	-	-	-	-	-	-	-	-	-	-	-	-	-	-
ERR2706972	rpoB_p.Leu452Pro, rpoB_p.Met434Ile	katG_p.Ser	pncA_c.390_391du	embB_p.Met306Ile	rpsL_p.Lys43Arg	-	-	-	-	-	-	-	-	-	-	-	-	-	-	-	-
ERR2707030	rpoB_p.Leu452Pro, rpoB_p.Met434Ile	katG_p.Ser	pncA_c.390_391du	embB_p.Met306Ile	rpsL_p.Lys43Arg	-	-	-	-	-	-	-	-	-	-	-	-	-	-	-	-
ERR2707146	rpoB_p.Leu452Pro, rpoB_p.Met434Ile	katG_p.Ser	pncA_c.390_391du	embB_p.Met306Ile	rpsL_p.Lys43Arg	-	-	-	-	-	-	-	-	-	-	-	-	-	-	-	-
ERR1034653	rpoB_p.Leu452Pro	fabG1_c.-1	pncA_c.390_391du	embB_p.Met306Val	-	-	-	-	-	-	-	-	-	-	fabG1_c.-15C>T, inhA_p.Ser94Ala	-	-	-	-	-	-
SRR1019137	rpoB_p.Leu430Pro	katG_p.Ser	pncA_p.Leu151Ser	-	rpsL_p.Lys43Arg	-	-	-	-	-	-	-	-	-	-	-	-	-	-	-	-
SRR1140930	rpoB_p.Leu430Pro	katG_p.Ser	pncA_p.Leu151Ser	-	rpsL_p.Lys43Arg	-	-	-	-	-	-	-	-	-	-	-	-	-	-	-	-
SRR833100	rpoB_p.Ile491Phe	fabG1_c.-8	pncA_p.Gly132Ala	embB_p.Met306Val	-	-	-	-	-	-	-	-	-	-	ethA_c.-11A>G	-	-	-	-	-	-
SRR833196	rpoB_p.Ile491Phe	fabG1_c.-8	pncA_p.Gly132Ala	embB_p.Met306Val	-	-	-	-	-	-	-	-	-	-	ethA_c.-11A>G	-	-	-	-	-	-
ERR1035293	rpoB_p.His445Tyr	katG_p.Ser	pncA_p.His57Asp	-	-	-	-	-	-	-	-	-	-	-	-	-	-	-	-	-	-
SRR833032	rpoB_p.His445Tyr	fabG1_c.-1	pncA_p.His71Tyr	embA_c.-16C>G, e	gid_p.Ala134Glu	-	-	-	-	-	-	-	-	-	fabG1_c.-15C>T	-	ald_c.133delA	-	-	-	-
SRR833131	rpoB_p.His445Tyr	fabG1_c.-1	pncA_p.His71Tyr	embA_c.-16C>G, e	gid_p.Ala134Glu	-	-	-	-	-	-	-	-	-	fabG1_c.-15C>T	-	ald_c.133delA	-	-	-	-
SRR833075	rpoB_p.His445Tyr	fabG1_c.-1	pncA_p.His71Tyr	embA_c.-16C>G, e	gid_p.Ala134Glu	-	-	-	-	-	-	-	-	-	fabG1_c.-15C>T	-	ald_c.133delA	-	-	-	-
SRR833194	rpoB_p.His445Tyr	fabG1_c.-1	pncA_p.His71Tyr	embA_c.-16C>G, e	gid_p.Ala134Glu	-	-	-	-	-	-	-	-	-	fabG1_c.-15C>T	-	ald_c.133delA	-	-	-	-
ERR040137	rpoB_p.His445Tyr	ahpC_c.-81	pncA_p.Leu4Ser	embB_p.Met306Ile	-	-	-	-	-	-	-	-	-	-	ethA_p.Tyr140*	-	-	-	-	-	-
ERR2432988	rpoB_p.His445Leu	fabG1_c.-1	pncA_p.Ser164Pro	-	-	-	-	-	-	-	-	-	-	-	fabG1_c.-17G>T	thyX_c.-16C>T	-	-	-	-	-
SRR1724011	rpoB_p.His445Cys	katG_p.Ser	pncA_c.390_391du	embB_p.Gln497Arg	-	-	-	-	-	-	-	-	-	-	-	-	-	-	-	-	-
SRR10040547	rpoB_p.His445Cys	katG_p.Ser	pncA_p.Trp68Cys	embB_p.Met306Val	-	-	-	-	-	-	-	-	-	-	-	-	-	-	-	-	-
ERR551591	rpoB_p.His445Asp	katG_p.Ser	pncA_p.Gln10Pro	embB_p.Met306Val	-	-	-	-	-	-	-	-	-	-	-	folC_p.Glu40Gln	-	-	-	-	-
ERR551592	rpoB_p.His445Asp	katG_p.Ser	pncA_p.Gln10Pro	embB_p.Met306Val	-	-	-	-	-	-	-	-	-	-	-	folC_p.Glu40Gln	-	-	-	-	-
ERR228036	rpoB_p.His445Asp	fabG1_c.-1	pncA_p.Asp49Gly	embA_c.-12C>T, e	rrs_n.514A>C	-	-	-	-	-	-	-	eis_c.-12C>T	-	fabG1_c.-15C>T	-	alr_p.Leu113Arg	-	-	-	-
ERR1034904	rpoB_p.His445Asn	katG_p.Ser	pncA_p.Gly97Cys	embB_p.Gly406Asp	gid_p.Ser136*	-	-	-	-	-	-	-	-	-	-	-	-	-	-	-	-
SRR7341684	rpoB_p.His445Asn	katG_p.Ser	pncA_p.Gly97Cys	embB_p.Gly406Asp	gid_p.Ser136*	-	-	-	-	-	rrs_n.1401A>G	rrs_n.1401A>G	rrs_n.1401A>G	rrs_n.1401A>G	-	-	alr_p.Leu113Arg	-	-	-	-
ERR551887	rpoB_p.His445Arg	katG_p.Ser	pncA_p.Gln141Pro	embB_p.Met306Val	rrs_n.514A>C	-	-	-	-	-	rrs_n.1401A>G	rrs_n.1401A>G	rrs_n.1401A>G	rrs_n.1401A>G	ethA_c.1047delT	-	-	-	-	-	-
ERR551888	rpoB_p.His445Arg	katG_p.Ser	pncA_p.Gln141Pro	embB_p.Met306Val	rrs_n.514A>C	-	-	-	-	-	rrs_n.1401A>G	rrs_n.1401A>G	rrs_n.1401A>G	rrs_n.1401A>G	ethA_c.1047delT	-	-	-	-	-	-
ERR1034704	rpoB_p.Gln432Pro	katG_p.Ser	pncA_p.Thr160Pro	embA_c.-16C>T	-	-	-	-	-	-	-	-	-	-	-	-	-	-	-	-	-
ERR2707051	rpoB_p.Asp435Val, rpoB_p.Gln432Glu	katG_p.Ser	pncA_p.Thr142Ala	embB_p.Met306Val	-	-	-	-	-	-	-	-	-	-	-	-	-	-	-	-	-
ERR2707038	rpoB_p.Asp435Val	katG_p.Ser	pncA_c.-11A>G, p	embB_p.Met306Ile	rpsL_p.Lys43Arg	-	-	-	-	-	-	-	-	-	-	-	-	-	-	-	-
SRR832986	rpoB_p.Asp435Val	katG_p.Ser	pncA_p.Leu151Ser	embB_p.Met306Val	rpsL_p.Lys43Arg	-	-	-	-	-	-	-	-	-	ethA_p.Gln206*	-	-	-	-	-	-
SRR832994	rpoB_p.Asp435Val	katG_p.Ser	pncA_p.Leu151Ser	embB_p.Met306Val	rpsL_p.Lys43Arg	-	-	-	-	-	-	-	-	-	ethA_p.Gln206*	-	-	-	-	-	-
ERR2707174	rpoB_p.Asp435Val	katG_p.Ser	pncA_p.Thr76Pro	embB_p.Met306Ile	rpsL_p.Lys43Arg	-	-	-	-	-	-	-	-	-	-	-	-	-	-	-	-
ERR2707224	rpoB_p.Asp435Val	katG_p.Ser	pncA_p.Asp12Ala	embB_p.Gly406Ala	-	-	-	-	-	-	-	-	-	-	ethA_c.140delT	-	-	-	-	-	-
ERR2706913	rpoB_p.Asp435Val	katG_p.Lys	pncA_p.Ser67Pro,	embB_p.Pro404Ser	gid_c.386delG,	-	-	-	-	-	-	-	-	-	-	thyA_p.Pro224Leu, thyX_c.-16C>T	-	-	-	-	-
SRR1173081	rpoB_p.Asp435Val	fabG1_c.-8	pncA_p.Leu151Ser	embB_p.Met306Ile	rpsL_p.Lys43Arg	-	-	-	-	-	-	-	-	-	ethA_c.148delT	-	-	-	-	-	-
SRR833028	rpoB_p.Asp435Val	fabG1_c.-1	pncA_p.Leu151Ser	embB_p.Gly406Asp	rpsL_p.Lys43Arg	-	-	-	-	-	rrs_n.1401A>G	rrs_n.1401A>G	rrs_n.1401A>G	rrs_n.1401A>G	fabG1_c.-15C>T	-	-	-	-	-	-
SRR833188	rpoB_p.Asp435Val	fabG1_c.-1	pncA_p.Leu151Ser	embB_p.Gly406Asp	rpsL_p.Lys43Arg	-	-	-	-	-	rrs_n.1401A>G	rrs_n.1401A>G	rrs_n.1401A>G	rrs_n.1401A>G	fabG1_c.-15C>T	-	-	-	-	-	-
ERR133903	rpoB_p.Asp435Val	fabG1_c.-1	pncA_p.Cys138Arg	embB_p.Tyr319Ser	rrs_n.514A>C	-	-	-	-	-	rrs_n.1401A>G	rrs_n.1401A>G	rrs_n.1401A>G	rrs_n.1401A>G	fabG1_c.-15C>T	-	-	-	-	-	-
ERR137284	rpoB_p.Asp435Val	fabG1_c.-1	pncA_p.Cys138Arg	embB_p.Tyr319Ser	rrs_n.514A>C	-	-	-	-	-	rrs_n.1401A>G	rrs_n.1401A>G	rrs_n.1401A>G	rrs_n.1401A>G	fabG1_c.-15C>T	-	-	-	-	-	-
SRR8651601	rpoB_p.Asp435Val	fabG1_c.-1	pncA_p.Trp119Cys	embB_p.Met306Val	rpsL_p.Lys43Arg	-	-	-	-	-	-	-	-	-	fabG1_c.-15C>T	-	-	-	-	-	-
ERR2145524	rpoB_p.Asp435Val	ahpC_c.-52	pncA_p.Val139Gly	-	rrs_n.907A>T	-	-	-	-	-	-	-	-	-	fabG1_c.-8T>C	-	-	-	-	-	-
ERR038747	rpoB_p.Asp435Tyr, rpoB_p.Phe424Val	katG_c.185	pncA_p.Ser67Pro	embB_p.Met306Ile	gid_c.87delC	-	-	-	-	-	-	-	-	-	ethA_c.773_777dupGGCGC	-	-	-	-	-	-
SRR10040214	rpoB_p.Asp435Tyr	fabG1_c.-1	pncA_p.Thr76Pro	embB_p.Gln497Lys	gid_p.Glu170*	-	-	-	-	-	-	-	eis_c.-10G>C	-	fabG1_c.-15C>T	-	-	-	-	-	-
ERR760858	rpoB_p.Asp435Asn, rpoB_p.Ser450Leu	katG_p.Ser	pncA_p.Gln10Pro	embB_p.Gly406Ala	gid_c.329_330de	-	-	-	-	-	rrs_n.1401A>G	rrs_n.1401A>G	rrs_n.1401A>G	rrs_n.1401A>G	-	-	-	-	-	-	-
ERR551707	rpoB_p.Ala286Val, rpoB_p.Ser450Leu	katG_p.Ser	pncA_p.Asp63Ala	embA_c.-12C>T, e	gid_p.Ser136*	-	-	-	-	-	-	-	-	-	-	-	-	-	-	-	-
ERR551708	rpoB_p.Ala286Val, rpoB_p.Ser450Leu	katG_p.Ser	pncA_p.Asp63Ala	embA_c.-12C>T, e	gid_p.Ser136*	-	-	-	-	-	-	-	-	-	-	-	-	-	-	-	-
ERR2707131	rpoB_p.Ala286Val, rpoB_p.Ser450Leu	katG_p.Ser	pncA_p.Thr76Pro	embB_p.Met306Val	rrs_n.908A>G	-	-	-	-	-	-	-	-	-	-	-	-	-	-	-	-
ERR2706974	rpoB_c.1287_1295delGCTGAGCCA	katG_p.Ser	pncA_p.Cys14Arg	embB_p.Met306Ile	rpsL_p.Lys43Arg	-	-	-	-	-	-	-	-	-	-	-	-	-	-	-	-
ERR2707199	rpoB_c.1287_1295delGCTGAGCCA	katG_p.Ser	pncA_p.Cys14Arg	embB_p.Met306Ile	rpsL_p.Lys43Arg	-	-	-	-	-	-	-	-	-	-	-	-	-	-	-	-
ERR552050	-	-	pncA_c.47_74delN	-	-	-	-	-	-	-	-	-	-	-	-	-	-	-	-	-	-
ERR3340711	-	-	pncA_p.Cys14Arg	-	-	-	-	-	-	-	-	-	-	-	-	-	-	-	-	-	-
ERR3340712	-	-	pncA_p.Cys14Arg	-	-	-	-	-	-	-	-	-	-	-	-	-	-	-	-	-	-
ERR3340717	-	-	pncA_p.Cys14Arg	-	-	-	-	-	-	-	-	-	-	-	-	-	-	-	-	-	-
ERR3340724	-	-	pncA_p.Cys14Arg	-	-	-	-	-	-	-	-	-	-	-	-	-	-	-	-	-	-
ERR182035	-	-	pncA_p.Leu172Pro	-	-	-	-	-	-	-	-	-	-	-	-	-	-	-	-	-	-
SRR1187393	-	-	pncA_p.Pro62Ser,	-	-	-	-	-	-	-	-	-	-	-	-	-	-	-	-	-	-
ERR137202	-	-	pncA_p.Val7Gly	-	-	-	-	-	-	-	-	-	-	-	-	-	-	-	-	-	-
ERR228021	-	-	pncA_p.His51Gln	-	-	-	-	-	-	-	-	-	-	-	-	-	-	-	-	-	-
ERR1633949	-	-	pncA_p.Cys14Arg	-	-	-	-	-	-	-	-	-	-	-	-	-	-	-	-	-	-
ERR1035290	rpoB_p.Ser450Leu	katG_p.Ser	pncA_p.Thr76Pro	embB_p.Met306Val	-	gyrA_p.Asp94Gly	gyrA_p.Asp94Gly	gyrA_p.Asp94Gly	gyrA_p.Asp94Gly	gyrA_p.Asp94Gly	-	-	-	-	-	-	-	-	-	-	-
ERR1035325	rpoB_p.Ser450Leu	katG_p.Ser	pncA_p.Thr76Pro	embB_p.Met306Val	rpsL_p.Lys43Arg	gyrA_p.Ala90Val	gyrA_p.Ala90Val	gyrA_p.Ala90Val	gyrA_p.Ala90Val	gyrA_p.Ala90Val	-	-	-	-	-	-	-	-	-	-	-
ERR1035348	rpoB_p.Ser450Leu	katG_p.Ser	pncA_p.Thr76Pro	embB_p.Met306Val	-	gyrA_p.Ala90Val	gyrA_p.Ala90Val	gyrA_p.Ala90Val	gyrA_p.Ala90Val	gyrA_p.Ala90Val	rrs_n.1401A>G	rrs_n.1401A>G	rrs_n.1401A>G	rrs_n.1401A>G	-	-	-	-	-	-	-
ERR1035364	rpoB_p.Ser450Leu	katG_p.Ser	pncA_p.Thr76Pro	embB_p.Met306Val	-	gyrA_p.Ala90Val	gyrA_p.Ala90Val	gyrA_p.Ala90Val	gyrA_p.Ala90Val	gyrA_p.Ala90Val	-	-	-	-	-	-	-	-	-	-	-
ERR1034907	rpoB_p.Ser450Leu	katG_p.Ser	pncA_p.Pro69Leu	embB_p.Met306Ile	gid_p.Arg102*	gyrB_p.Ala504Va	gyrB_p.Ala504Val	gyrB_p.Ala504Val	gyrB_p.Ala504Val	gyrB_p.Ala504Val	rrs_n.1401A>G	rrs_n.1401A>G	rrs_n.1401A>G	rrs_n.1401A>G	-	-	-	-	-	-	-
ERR1035233	rpoB_p.Ser450Leu	katG_p.Ser	pncA_p.Pro69Leu	embB_p.Met306Ile	gid_p.Arg102*	gyrA_p.His70Arg	gyrA_p.His70Arg, g	gyrA_p.His70Arg, gyrB_p.Ala504Val	gyrA_p.His70Arg, gyrB_p.Ala504Val	gyrA_p.His70Arg, gyrB_p.Ala504Val	rrs_n.1401A>G	rrs_n.1401A>G	rrs_n.1401A>G	rrs_n.1401A>G	-	-	-	-	-	-	-
SRR1011459	rpoB_p.Ser450Leu	katG_p.Ser	pncA_p.Ser59Pro	embB_p.Met306Val	rpsL_p.Lys43Arg	gyrA_p.Asp94Ala	gyrA_p.Asp94Ala	gyrA_p.Asp94Ala	gyrA_p.Asp94Ala	gyrA_p.Asp94Ala	-	-	-	-	-	-	-	-	-	-	-
SRR1011460	rpoB_p.Ser450Leu	katG_p.Ser	pncA_p.Ser59Pro	embB_p.Met306Val	rpsL_p.Lys43Arg	gyrA_p.Asp94Ala	gyrA_p.Asp94Ala	gyrA_p.Asp94Ala	gyrA_p.Asp94Ala	gyrA_p.Asp94Ala	-	-	-	tlyA_c.175_176dupGA	-	-	-	-	-	-	-
SRR1062829	rpoB_p.Ser450Leu	katG_p.Ser	pncA_p.Ser59Pro	embB_p.Met306Val	rpsL_p.Lys43Arg	gyrA_p.Asp94Ala	gyrA_p.Asp94Ala	gyrA_p.Asp94Ala	gyrA_p.Asp94Ala	gyrA_p.Asp94Ala	-	-	-	-	-	-	-	-	-	-	-
SRR1062832	rpoB_p.Ser450Leu	katG_p.Ser	pncA_p.Ser59Pro	embB_p.Met306Val	rpsL_p.Lys43Arg	gyrA_p.Asp94Ala	gyrA_p.Asp94Ala	gyrA_p.Asp94Ala	gyrA_p.Asp94Ala	gyrA_p.Asp94Ala	-	-	-	tlyA_c.175_176dupGA	-	-	-	-	-	-	-
ERR108480	rpoB_p.Ser450Leu	katG_p.Ser	pncA_p.Trp68Gly	embB_p.Met306Val	rpsL_p.Lys43Arg	gyrA_p.Ala90Val	gyrA_p.Ala90Val, g	gyrA_p.Ala90Val, gyrA_p.Asp94Gly	gyrA_p.Ala90Val, gyrA_p.Asp94Gly	gyrA_p.Ala90Val, gyrA_p.Asp94Gly	-	-	eis_c.-12C>T	-	-	-	-	-	-	-	-
ERR1873534	rpoB_p.Ser450Leu	katG_p.Ser	pncA_p.Gly132Ala	embB_p.Met306Val	-	gyrA_p.Asp94Gly	gyrA_p.Asp94Gly	gyrA_p.Asp94Gly	gyrA_p.Asp94Gly	gyrA_p.Asp94Gly	rrs_n.1401A>G	rrs_n.1401A>G	rrs_n.1401A>G	rrs_n.1401A>G	-	-	-	-	-	-	-
SRR847803	rpoB_p.Ser450Leu	katG_p.Ser	pncA_p.Asp12Ala	embB_p.Phe330Val	-	gyrA_p.Ser91Pro	gyrA_p.Ser91Pro	gyrA_p.Ser91Pro	gyrA_p.Ser91Pro	gyrA_p.Ser91Pro	-	-	-	tlyA_c.735_744delGCAGACCGAC	ethA_c.-692_*1291del	thyA_c.-4080_*1078del, thyX_c.-16C>T	ald_c.134_135dupTC	-	-	-	-
SRR924218	rpoB_p.Ser450Leu	katG_p.Ser	pncA_p.Asp12Ala	embB_p.Phe330Val	-	gyrA_p.Ser91Pro	gyrA_p.Ser91Pro	gyrA_p.Ser91Pro	gyrA_p.Ser91Pro	gyrA_p.Ser91Pro	-	-	-	tlyA_c.735_744delGCAGACCGAC	-	thyX_c.-16C>T	ald_c.134_135dupTC	-	-	-	-
ERR1873475	rpoB_p.Ser450Leu	katG_p.Ser	pncA_p.Val139Gly	embB_p.Met306Val	-	gyrA_p.Asp94Gly	gyrA_p.Asp94Gly	gyrA_p.Asp94Gly	gyrA_p.Asp94Gly	gyrA_p.Asp94Gly	rrs_n.1401A>G	rrs_n.1401A>G	rrs_n.1401A>G	rrs_n.1401A>G	-	-	-	-	-	-	-
R49	rpoB_p.Ser450Leu	katG_p.Ser	pncA_p.Gln10Arg	-	rrs_n.514A>T	gyrA_p.Asp94Gly	gyrA_p.Asp94Gly	gyrA_p.Asp94Gly	gyrA_p.Asp94Gly	gyrA_p.Asp94Gly	-	-	-	-	-	-	-	-	-	-	-
ERR757160	rpoB_p.Ser450Leu	katG_p.Ser	pncA_p.Gln10Pro	embB_p.Gly406Ala	gid_c.329_330de	gyrA_p.Asp94Gly	gyrA_p.Asp94Gly, g	gyrA_p.Asp94Gly, gyrB_p.Ala504Val	gyrA_p.Asp94Gly, gyrB_p.Ala504Val	gyrA_p.Asp94Gly, gyrB_p.Ala504Val	rrs_n.1401A>G	rrs_n.1401A>G	rrs_n.1401A>G	rrs_n.1401A>G	-	-	-	-	-	-	-
ERR757163	rpoB_p.Ser450Leu	katG_p.Ser	pncA_p.Gln10Pro	embB_p.Gly406Ala	gid_c.329_330de	gyrB_p.Asn499Th	gyrB_p.Asn499Thr	gyrB_p.Asn499Thr	gyrB_p.Asn499Thr	gyrB_p.Asn499Thr	rrs_n.1401A>G	rrs_n.1401A>G	rrs_n.1401A>G	rrs_n.1401A>G	ethA_c.672_673dupGC	-	-	-	-	-	-
ERR757165	rpoB_p.Ser450Leu	katG_p.Ser	pncA_p.Gln10Pro	embB_p.Gly406Ala	gid_c.329_330de	gyrB_p.Ala504Va	gyrB_p.Ala504Val	gyrB_p.Ala504Val	gyrB_p.Ala504Val	gyrB_p.Ala504Val	rrs_n.1401A>G	rrs_n.1401A>G	rrs_n.1401A>G	rrs_n.1401A>G	-	-	-	-	-	-	-
ERR760598	rpoB_p.Ser450Leu	katG_p.Ser	pncA_p.Gln10Pro	embB_p.Gly406Ala	gid_c.329_330de	gyrA_p.Ala90Val	gyrA_p.Ala90Val, g	gyrA_p.Ala90Val, gyrB_p.Ala504Val	gyrA_p.Ala90Val, gyrB_p.Ala504Val	gyrA_p.Ala90Val, gyrB_p.Ala504Val	rrs_n.1401A>G	rrs_n.1401A>G	rrs_n.1401A>G	rrs_n.1401A>G	-	-	-	-	-	-	-
ERR760607	rpoB_p.Ser450Leu	katG_p.Ser	pncA_p.Gln10Pro	embB_p.Gly406Ala	gid_c.329_330de	gyrB_p.Arg446Cy	gyrB_p.Arg446Cys	gyrB_p.Arg446Cys	gyrB_p.Arg446Cys	gyrB_p.Arg446Cys	rrs_n.1401A>G	rrs_n.1401A>G	rrs_n.1401A>G	rrs_n.1401A>G	-	-	-	-	-	-	-
ERR760731	rpoB_p.Ser450Leu	katG_p.Ser	pncA_p.Gln10Pro	embB_p.Gly406Ala	gid_c.329_330de	gyrA_p.Asp94Asn	gyrA_p.Asp94Asn, g	gyrA_p.Asp94Asn, gyrB_p.Asp461Asn	gyrA_p.Asp94Asn, gyrB_p.Asp461Asn	gyrA_p.Asp94Asn, gyrB_p.Asp461Asn	rrs_n.1401A>G	rrs_n.1401A>G	rrs_n.1401A>G	rrs_n.1401A>G	-	-	-	-	-	-	-
ERR760748	rpoB_p.Ser450Leu	katG_p.Ser	pncA_p.Gln10Pro	embB_p.Gly406Ala	gid_c.329_330de	gyrA_p.Asp94Gly	gyrA_p.Asp94Gly, g	gyrA_p.Asp94Gly, gyrB_p.Ala504Val	gyrA_p.Asp94Gly, gyrB_p.Ala504Val	gyrA_p.Asp94Gly, gyrB_p.Ala504Val	rrs_n.1401A>G	rrs_n.1401A>G	rrs_n.1401A>G	rrs_n.1401A>G	ethA_c.-453_1168del	-	-	-	-	-	-
ERR760757	rpoB_p.Ser450Leu	katG_p.Ser	pncA_p.Gln10Pro	embB_p.Gly406Ala	gid_c.329_330de	gyrA_p.Ala90Val	gyrA_p.Ala90Val, g	gyrA_p.Ala90Val, gyrB_p.Ala504Val	gyrA_p.Ala90Val, gyrB_p.Ala504Val	gyrA_p.Ala90Val, gyrB_p.Ala504Val	rrs_n.1401A>G	rrs_n.1401A>G	rrs_n.1401A>G	rrs_n.1401A>G	-	-	-	-	-	-	-
ERR760767	rpoB_p.Ser450Leu	katG_p.Ser	pncA_p.Gln10Pro	embB_p.Gly406Ala	gid_c.329_330de	gyrB_p.Arg446Cy	gyrB_p.Arg446Cys	gyrB_p.Arg446Cys	gyrB_p.Arg446Cys	gyrB_p.Arg446Cys	rrs_n.1401A>G	rrs_n.1401A>G	rrs_n.1401A>G	rrs_n.1401A>G	-	thyA_p.Val77Phe	-	-	-	-	-
ERR760795	rpoB_p.Ser450Leu	katG_p.Ser	pncA_p.Gln10Pro	embB_p.Gly406Ala	gid_c.329_330de	gyrB_p.Ala504Va	gyrB_p.Ala504Val	gyrB_p.Ala504Val	gyrB_p.Ala504Val	gyrB_p.Ala504Val	rrs_n.1401A>G	rrs_n.1401A>G	rrs_n.1401A>G	rrs_n.1401A>G	-	-	-	-	-	-	-
ERR760823	rpoB_p.Ser450Leu	katG_p.Ser	pncA_p.Gln10Pro	embB_p.Gly406Ala	gid_c.329_330de	gyrA_p.Ala90Val	gyrA_p.Ala90Val	gyrA_p.Ala90Val	gyrA_p.Ala90Val	gyrA_p.Ala90Val	rrs_n.1401A>G	rrs_n.1401A>G	rrs_n.1401A>G	rrs_n.1401A>G	-	-	-	-	-	-	-
ERR760844	rpoB_p.Ser450Leu	katG_p.Ser	pncA_p.Gln10Pro	embB_p.Gly406Ala	gid_c.329_330de	gyrB_p.Arg446Cy	gyrB_p.Arg446Cys	gyrB_p.Arg446Cys	gyrB_p.Arg446Cys	gyrB_p.Arg446Cys	rrs_n.1401A>G	rrs_n.1401A>G	rrs_n.1401A>G	rrs_n.1401A>G	-	-	-	-	-	-	-
ERR760896	rpoB_p.Ser450Leu	katG_p.Ser	pncA_p.Gln10Pro	embB_p.Gly406Ala	gid_c.329_330de	gyrB_p.Asp461Hi	gyrB_p.Asp461His	gyrB_p.Asp461His	gyrB_p.Asp461His	gyrB_p.Asp461His	rrs_n.1401A>G	rrs_n.1401A>G	rrs_n.1401A>G	rrs_n.1401A>G	ethA_c.754_755dupGC, ethA_c.774delG	-	-	-	-	-	-
SRR10040439	rpoB_p.Ser450Leu	katG_p.Ser	pncA_p.Ala146Thr	embB_p.Met306Ile	-	gyrA_p.Asp94Ala	gyrA_p.Asp94Ala, g	gyrA_p.Asp94Ala, gyrB_p.Ala504Val	gyrA_p.Asp94Ala, gyrB_p.Ala504Val	gyrA_p.Asp94Ala, gyrB_p.Ala504Val	rrs_n.1401A>G	rrs_n.1401A>G	rrs_n.1401A>G	rrs_n.1401A>G	ethA_c.746delT	folC_p.Arg49Trp	ald_c.464delG	-	-	-	-
ERR275214	rpoB_p.Ser450Leu	katG_p.Ser	pncA_p.Pro69Leu	embB_p.Met306Ile	gid_p.Arg102*	gyrA_p.His70Arg	gyrA_p.His70Arg, g	gyrA_p.His70Arg, gyrB_p.Ala504Val	gyrA_p.His70Arg, gyrB_p.Ala504Val	gyrA_p.His70Arg, gyrB_p.Ala504Val	rrs_n.1401A>G	rrs_n.1401A>G	rrs_n.1401A>G	rrs_n.1401A>G	-	-	-	-	-	-	-
SRR1019165	rpoB_p.Ser450Leu	katG_p.Ser	pncA_p.Tyr34Asp	embB_p.Met306Val	rpsL_p.Lys43Arg	gyrA_p.Asp94Ala	gyrA_p.Asp94Ala	gyrA_p.Asp94Ala	gyrA_p.Asp94Ala	gyrA_p.Asp94Ala	-	-	-	-	-	-	-	-	-	-	-
SRR1019168	rpoB_p.Ser450Leu	katG_p.Ser	pncA_p.Tyr34Asp	embB_p.Met306Ile	rpsL_p.Lys43Arg	gyrA_p.Asp94His	gyrA_p.Asp94His	gyrA_p.Asp94His	gyrA_p.Asp94His	gyrA_p.Asp94His	-	-	-	-	ethA_c.756dupC	-	-	-	-	-	-
SRR1019173	rpoB_p.Ser450Leu	katG_p.Ser	pncA_p.Tyr34Asp	embB_p.Met306Ile	rpsL_p.Lys43Arg	gyrA_p.Asp94Ala	gyrA_p.Asp94Ala	gyrA_p.Asp94Ala	gyrA_p.Asp94Ala	gyrA_p.Asp94Ala	-	-	-	-	-	-	-	-	-	-	-
SRR1140926	rpoB_p.Ser450Leu	katG_p.Ser	pncA_p.Tyr34Asp	embB_p.Met306Ile	rpsL_p.Lys43Arg	gyrA_p.Asp94Ala	gyrA_p.Asp94Ala	gyrA_p.Asp94Ala	gyrA_p.Asp94Ala	gyrA_p.Asp94Ala	-	-	-	-	-	-	-	-	-	-	-
SRR1140929	rpoB_p.Ser450Leu	katG_p.Ser	pncA_p.Tyr34Asp	embB_p.Met306Ile	rpsL_p.Lys43Arg	gyrA_p.Asp94His	gyrA_p.Asp94His	gyrA_p.Asp94His	gyrA_p.Asp94His	gyrA_p.Asp94His	-	-	-	-	ethA_c.756dupC	-	-	-	-	-	-
SRR1140957	rpoB_p.Ser450Leu	katG_p.Ser	pncA_p.Tyr34Asp	embB_p.Met306Val	rpsL_p.Lys43Arg	gyrA_p.Asp94Ala	gyrA_p.Asp94Ala	gyrA_p.Asp94Ala	gyrA_p.Asp94Ala	gyrA_p.Asp94Ala	-	-	-	-	-	-	-	-	-	-	-
SRR671750	rpoB_p.Ser450Leu	katG_c.-20	pncA_c.192_193in	embB_p.Gly406Asp	-	gyrA_p.Ala90Val	gyrA_p.Ala90Val	gyrA_p.Ala90Val	gyrA_p.Ala90Val	gyrA_p.Ala90Val	-	-	-	-	-	-	-	-	-	-	-
SRR10040157	rpoB_p.Ser450Leu	inhA_p.Ile	pncA_p.Thr142Ala	embB_p.Met306Val	-	gyrA_p.Asp94Ala	gyrA_p.Asp94Ala	gyrA_p.Asp94Ala	gyrA_p.Asp94Ala	gyrA_p.Asp94Ala	-	-	-	-	ethA_p.Tyr438*, inhA_p.Ile21Thr	-	-	-	-	-	-
SRR6256976	rpoB_p.Ser450Leu	inhA_c.-15	pncA_p.Leu159Arg	-	rpsL_p.Lys88Arg	gyrA_p.Asp94Gly	gyrA_p.Asp94Gly	gyrA_p.Asp94Gly	gyrA_p.Asp94Gly	gyrA_p.Asp94Gly	-	-	-	-	ethA_c.1120_1121delCT, inhA_c.-154G>A	-	-	-	-	-	-
ERR1034646	rpoB_p.Ser450Leu	fabG1_c.-1	pncA_p.Ser164Pro	embB_p.Met306Ile	rpsL_p.Lys43Arg	gyrA_p.Asp94Ala	gyrA_p.Asp94Ala	gyrA_p.Asp94Ala	gyrA_p.Asp94Ala	gyrA_p.Asp94Ala	rrs_n.1401A>G	rrs_n.1401A>G	rrs_n.1401A>G	rrs_n.1401A>G	fabG1_c.-15C>T	-	-	-	-	-	-
ERR1034669	rpoB_p.Ser450Leu	fabG1_c.-1	pncA_p.Gly97Cys	embB_p.Met306Val	rrs_n.517C>T	gyrA_p.Ala90Val	gyrA_p.Ala90Val	gyrA_p.Ala90Val	gyrA_p.Ala90Val	gyrA_p.Ala90Val	-	-	-	-	fabG1_c.-15C>T, inhA_p.Ile194Thr	-	-	-	-	-	-
ERR688043	rpoB_p.Ser450Leu	fabG1_c.-1	pncA_p.Gly97Ser	embB_p.Gly406Asp	rpsL_p.Lys43Arg	gyrB_p.Ser447Ph	gyrB_p.Ser447Phe	gyrB_p.Ser447Phe	gyrB_p.Ser447Phe	gyrB_p.Ser447Phe	rrs_n.1401A>G	rrs_n.1401A>G	rrs_n.1401A>G	rrs_n.1401A>G	ethA_c.299delT, fabG1_c.-15C>T	-	-	-	-	-	-
ERR1034814	rpoB_p.Ser450Leu	fabG1_c.-1	pncA_p.Leu120Pro	embB_p.Met306Val	rpsL_p.Lys43Arg	gyrA_p.Asp94Gly	gyrA_p.Asp94Gly	gyrA_p.Asp94Gly	gyrA_p.Asp94Gly	gyrA_p.Asp94Gly	-	-	eis_c.-10G>A	-	fabG1_c.-15C>T, inhA_p.Ser94Ala	-	alr_p.Leu113Arg	-	-	-	-
ERR1034822	rpoB_p.Ser450Leu	fabG1_c.-1	pncA_p.Thr47Ala	embA_c.-11C>A, e	rpsL_p.Lys43Arg	gyrA_p.Ser91Pro	gyrA_p.Ser91Pro	gyrA_p.Ser91Pro	gyrA_p.Ser91Pro	gyrA_p.Ser91Pro	-	-	eis_c.-10G>A	tlyA_c.753_754dupGT	fabG1_c.-15C>T, inhA_p.Ser94Ala	-	alr_p.Met343Thr	-	-	-	-
ERR1034825	rpoB_p.Ser450Leu	fabG1_c.-1	pncA_p.Leu120Pro	embB_p.Met306Val	rpsL_p.Lys43Arg	gyrA_p.Asp94Gly	gyrA_p.Asp94Gly	gyrA_p.Asp94Gly	gyrA_p.Asp94Gly	gyrA_p.Asp94Gly	-	-	eis_c.-10G>A	-	fabG1_c.-15C>T, inhA_p.Ser94Ala	-	alr_p.Phe4Leu	-	-	-	-
ERR1034829	rpoB_p.Ser450Leu	fabG1_c.-1	pncA_p.Leu120Pro	embB_p.Met306Val	rpsL_p.Lys43Arg	gyrA_p.Asp94Gly	gyrA_p.Asp94Gly	gyrA_p.Asp94Gly	gyrA_p.Asp94Gly	gyrA_p.Asp94Gly	-	-	eis_c.-10G>A	-	fabG1_c.-15C>T, inhA_p.Ser94Ala	-	alr_p.Phe4Leu	-	-	-	-
ERR1034837	rpoB_p.Ser450Leu	fabG1_c.-1	pncA_p.Leu120Pro	embB_p.Met306Val	rpsL_p.Lys43Arg	gyrA_p.Asp94Gly	gyrA_p.Asp94Gly	gyrA_p.Asp94Gly	gyrA_p.Asp94Gly	gyrA_p.Asp94Gly	-	-	eis_c.-10G>A	-	fabG1_c.-15C>T, inhA_p.Ser94Ala	-	alr_p.Phe4Leu	-	-	-	-
ERR1034853	rpoB_p.Ser450Leu	fabG1_c.-1	pncA_p.Ile133Thr	embA_c.-11C>A, e	rpsL_p.Lys43Arg	gyrA_p.Ser91Pro	gyrA_p.Ser91Pro	gyrA_p.Ser91Pro	gyrA_p.Ser91Pro	gyrA_p.Ser91Pro	-	-	eis_c.-10G>A	tlyA_c.753_754dupGT	fabG1_c.-15C>T, inhA_p.Ser94Ala	thyX_c.-16C>T	alr_p.Met343Thr	-	-	-	-
ERR1034859	rpoB_p.Ser450Leu	fabG1_c.-1	pncA_p.Leu120Pro	embB_p.Met306Val	rpsL_p.Lys43Arg	gyrA_p.Asp94Gly	gyrA_p.Asp94Gly	gyrA_p.Asp94Gly	gyrA_p.Asp94Gly	gyrA_p.Asp94Gly	-	-	eis_c.-10G>A	-	fabG1_c.-15C>T, inhA_p.Ser94Ala	folC_p.Ile43Ser	alr_p.Phe4Leu	-	-	-	-
ERR1034867	rpoB_p.Ser450Leu	fabG1_c.-1	pncA_p.Leu120Pro	embB_p.Met306Val	rpsL_p.Lys43Arg	gyrA_p.Asp94Gly	gyrA_p.Asp94Gly	gyrA_p.Asp94Gly	gyrA_p.Asp94Gly	gyrA_p.Asp94Gly	-	-	eis_c.-10G>A	-	fabG1_c.-15C>T, inhA_p.Ser94Ala	-	alr_p.Leu113Arg	-	-	-	-
ERR1034870	rpoB_p.Ser450Leu	fabG1_c.-1	pncA_p.Leu120Pro	embB_p.Met306Val	rpsL_p.Lys43Arg	gyrA_p.Asp94Gly	gyrA_p.Asp94Gly	gyrA_p.Asp94Gly	gyrA_p.Asp94Gly	gyrA_p.Asp94Gly	-	-	eis_c.-10G>A	-	fabG1_c.-15C>T, inhA_p.Ser94Ala	folC_p.Ile43Ser	alr_p.Phe4Leu	-	-	-	-
ERR1034888	rpoB_p.Ser450Leu	fabG1_c.-1	pncA_p.Leu120Pro	embB_p.Met306Val	rpsL_p.Lys43Arg	gyrA_p.Asp94Gly	gyrA_p.Asp94Gly	gyrA_p.Asp94Gly	gyrA_p.Asp94Gly	gyrA_p.Asp94Gly	-	-	eis_c.-10G>A	-	fabG1_c.-15C>T, inhA_p.Ser94Ala	-	alr_p.Phe4Leu	-	-	-	-
ERR1034903	rpoB_p.Ser450Leu	fabG1_c.-1	pncA_p.Leu120Pro	embB_p.Met306Val	rpsL_p.Lys43Arg	gyrA_p.Asp94Gly	gyrA_p.Asp94Gly	gyrA_p.Asp94Gly	gyrA_p.Asp94Gly	gyrA_p.Asp94Gly	-	-	eis_c.-10G>A	-	fabG1_c.-15C>T, inhA_p.Ser94Ala	-	alr_p.Leu113Arg	-	-	-	-
ERR1034905	rpoB_p.Ser450Leu	fabG1_c.-1	pncA_p.Leu120Pro	embB_p.Met306Val	rpsL_p.Lys43Arg	gyrA_p.Asp94Gly	gyrA_p.Asp94Gly	gyrA_p.Asp94Gly	gyrA_p.Asp94Gly	gyrA_p.Asp94Gly	-	-	eis_c.-10G>A	-	fabG1_c.-15C>T, inhA_p.Ser94Ala	-	alr_p.Leu113Arg	-	-	-	-
ERR1034906	rpoB_p.Ser450Leu	fabG1_c.-1	pncA_p.Leu120Pro	embB_p.Met306Val	rpsL_p.Lys43Arg	gyrA_p.Asp94Gly	gyrA_p.Asp94Gly	gyrA_p.Asp94Gly	gyrA_p.Asp94Gly	gyrA_p.Asp94Gly	-	-	eis_c.-10G>A	-	fabG1_c.-15C>T, inhA_p.Ser94Ala	-	alr_p.Leu113Arg	-	-	-	-
ERR1034910	rpoB_p.Ser450Leu	fabG1_c.-1	pncA_p.Leu120Pro	embB_p.Met306Val	rpsL_p.Lys43Arg	gyrA_p.Asp94Gly	gyrA_p.Asp94Gly	gyrA_p.Asp94Gly	gyrA_p.Asp94Gly	gyrA_p.Asp94Gly	-	-	eis_c.-10G>A	-	fabG1_c.-15C>T, inhA_p.Ser94Ala	-	alr_p.Phe4Leu	-	-	-	-
ERR1035175	rpoB_p.Ser450Leu	fabG1_c.-1	pncA_p.Ile133Thr	embA_c.-11C>A, e	rpsL_p.Lys43Arg	gyrA_p.Ser91Pro	gyrA_p.Ser91Pro	gyrA_p.Ser91Pro	gyrA_p.Ser91Pro	gyrA_p.Ser91Pro	-	-	eis_c.-10G>A	tlyA_c.753_754dupGT	fabG1_c.-15C>T, inhA_p.Ser94Ala	thyX_c.-16C>T	alr_p.Met343Thr	-	-	-	-
ERR1035195	rpoB_p.Ser450Leu	fabG1_c.-1	pncA_p.Leu120Pro	embB_p.Met306Val	rpsL_p.Lys43Arg	gyrA_p.Asp94Gly	gyrA_p.Asp94Gly	gyrA_p.Asp94Gly	gyrA_p.Asp94Gly	gyrA_p.Asp94Gly	-	-	eis_c.-10G>A	-	fabG1_c.-15C>T, inhA_p.Ser94Ala	-	alr_p.Leu113Arg	-	-	-	-
ERR1035196	rpoB_p.Ser450Leu	fabG1_c.-1	pncA_p.Leu120Pro	embB_p.Met306Val	rpsL_p.Lys43Arg	gyrA_p.Asp94Gly	gyrA_p.Asp94Gly	gyrA_p.Asp94Gly	gyrA_p.Asp94Gly	gyrA_p.Asp94Gly	-	-	eis_c.-10G>A	-	fabG1_c.-15C>T, inhA_p.Ser94Ala	-	alr_p.Leu113Arg	-	-	-	-
ERR1035207	rpoB_p.Ser450Leu	fabG1_c.-1	pncA_p.Leu120Pro	embB_p.Met306Val	rpsL_p.Lys43Arg	gyrA_p.Asp94Gly	gyrA_p.Asp94Gly	gyrA_p.Asp94Gly	gyrA_p.Asp94Gly	gyrA_p.Asp94Gly	-	-	eis_c.-10G>A	-	fabG1_c.-15C>T, inhA_p.Ser94Ala	thyA_c.-3322_*1659del	alr_p.Leu113Arg	-	-	-	-
ERR1035214	rpoB_p.Ser450Leu	fabG1_c.-1	pncA_p.Leu120Pro	embB_p.Met306Val	rpsL_p.Lys43Arg	gyrA_p.Asp94Gly	gyrA_p.Asp94Gly	gyrA_p.Asp94Gly	gyrA_p.Asp94Gly	gyrA_p.Asp94Gly	-	-	eis_c.-10G>A	-	fabG1_c.-15C>T, inhA_p.Ser94Ala	-	alr_p.Leu113Arg	-	-	-	-
ERR1035253	rpoB_p.Ser450Leu	fabG1_c.-1	pncA_p.Leu120Pro	embB_p.Met306Val	rpsL_p.Lys43Arg	gyrA_p.Asp94Gly	gyrA_p.Asp94Gly	gyrA_p.Asp94Gly	gyrA_p.Asp94Gly	gyrA_p.Asp94Gly	rrs_n.1401A>G	rrs_n.1401A>G	eis_c.-10G>A, rrs_n.1401A>G	rrs_n.1401A>G	fabG1_c.-15C>T, inhA_p.Ser94Ala	-	alr_p.Leu113Arg	-	-	-	-
ERR1036283	rpoB_p.Ser450Leu	fabG1_c.-1	pncA_c.474_483du	embA_c.-11C>A, e	rpsL_p.Lys43Arg	gyrA_p.Ser91Pro	gyrA_p.Ser91Pro	gyrA_p.Ser91Pro	gyrA_p.Ser91Pro	gyrA_p.Ser91Pro	-	-	eis_c.-10G>A	-	fabG1_c.-15C>T, inhA_p.Ser94Ala	-	alr_p.Met343Thr	-	-	-	-
ERR1035192	rpoB_p.Ser450Leu	fabG1_c.-1	pncA_c.192_193in	embA_c.-11C>A, e	rpsL_p.Lys43Arg	gyrA_p.Ser91Pro	gyrA_p.Ser91Pro	gyrA_p.Ser91Pro	gyrA_p.Ser91Pro	gyrA_p.Ser91Pro	-	-	eis_c.-10G>A	tlyA_c.753_754dupGT	fabG1_c.-15C>T, inhA_p.Ser94Ala	thyX_c.-16C>T	alr_p.Met343Thr	-	-	-	-
SRR1062837	rpoB_p.Ser450Leu	fabG1_c.-1	pncA_p.Arg154Gly	embA_c.-16C>G, e	rrs_n.878G>A	gyrA_p.Ala90Val	gyrA_p.Ala90Val	gyrA_p.Ala90Val	gyrA_p.Ala90Val	gyrA_p.Ala90Val	-	eis_c.-14C>T	eis_c.-14C>T	-	ethA_c.1192_1194dupGTG, ethA_c.869dupA, fabG1_c.-15C>T	-	ald_c.464delG	-	-	-	-
SRR1062841	rpoB_p.Ser450Leu	fabG1_c.-1	pncA_p.Arg154Gly	embA_c.-16C>G, e	rrs_n.878G>A	gyrA_p.Asp94His	gyrA_p.Asp94His	gyrA_p.Asp94His	gyrA_p.Asp94His	gyrA_p.Asp94His	-	-	-	-	ethA_c.1192_1194dupGTG, ethA_c.869dupA, fabG1_c.-15C>T	-	ald_c.464delG	-	-	-	-
ERR275187	rpoB_p.Ser450Leu	fabG1_c.-1	pncA_p.Leu120Pro	embB_p.Met306Val	rpsL_p.Lys43Arg	gyrA_p.Asp94Gly	gyrA_p.Asp94Gly	gyrA_p.Asp94Gly	gyrA_p.Asp94Gly	gyrA_p.Asp94Gly	rrs_n.1401A>G	rrs_n.1401A>G	eis_c.-10G>A, rrs_n.1401A>G	rrs_n.1401A>G	fabG1_c.-15C>T, inhA_p.Ser94Ala	-	alr_p.Leu113Arg	-	-	-	-
ERR275189	rpoB_p.Ser450Leu	fabG1_c.-1	pncA_p.Leu120Pro	embB_p.Met306Val	rpsL_p.Lys43Arg	gyrA_p.Asp94Gly	gyrA_p.Asp94Gly	gyrA_p.Asp94Gly	gyrA_p.Asp94Gly	gyrA_p.Asp94Gly	-	-	eis_c.-10G>A	-	fabG1_c.-15C>T, inhA_p.Ser94Ala	-	alr_p.Leu113Arg	-	-	-	-
ERR275199	rpoB_p.Ser450Leu	fabG1_c.-1	pncA_p.Leu120Pro	embB_p.Met306Val	rpsL_p.Lys43Arg	gyrA_p.Asp94Gly	gyrA_p.Asp94Gly	gyrA_p.Asp94Gly	gyrA_p.Asp94Gly	gyrA_p.Asp94Gly	-	-	eis_c.-10G>A	-	fabG1_c.-15C>T, inhA_p.Ser94Ala	thyA_c.-3322_*1659del	alr_p.Leu113Arg	-	-	-	-
ERR275202	rpoB_p.Ser450Leu	fabG1_c.-1	pncA_p.Leu120Pro	embB_p.Met306Val	rpsL_p.Lys43Arg	gyrA_p.Asp94Gly	gyrA_p.Asp94Gly	gyrA_p.Asp94Gly	gyrA_p.Asp94Gly	gyrA_p.Asp94Gly	-	-	eis_c.-10G>A	-	fabG1_c.-15C>T, inhA_p.Ser94Ala	-	alr_p.Leu113Arg	-	-	-	-
SRR1011465	rpoB_p.Ser450Leu	fabG1_c.-1	pncA_p.Arg154Gly	embA_c.-16C>G, e	rrs_n.878G>A	gyrA_p.Ala90Val	gyrA_p.Ala90Val	gyrA_p.Ala90Val	gyrA_p.Ala90Val	gyrA_p.Ala90Val	-	eis_c.-14C>T	eis_c.-14C>T	-	ethA_c.1192_1194dupGTG, ethA_c.869dupA, fabG1_c.-15C>T	-	ald_c.464delG	-	-	-	-
SRR1019158	rpoB_p.Ser450Leu	fabG1_c.-1	pncA_p.Arg154Gly	embA_c.-16C>G, e	rrs_n.878G>A	gyrA_p.Ala90Val	gyrA_p.Ala90Val	gyrA_p.Ala90Val	gyrA_p.Ala90Val	gyrA_p.Ala90Val	-	-	-	-	ethA_c.1192_1194dupGTG, ethA_c.869dupA, fabG1_c.-15C>T	-	ald_c.464delG	-	-	-	-
SRR1140951	rpoB_p.Ser450Leu	fabG1_c.-1	pncA_p.Arg154Gly	embA_c.-16C>G, e	rrs_n.878G>A	gyrA_p.Ala90Val	gyrA_p.Ala90Val	gyrA_p.Ala90Val	gyrA_p.Ala90Val	gyrA_p.Ala90Val	-	-	-	-	ethA_c.1192_1194dupGTG, ethA_c.869dupA, fabG1_c.-15C>T	-	ald_c.464delG	-	-	-	-
SRR5341329	rpoB_p.Leu452Pro	katG_p.Ser	pncA_c.15dupC, p	embB_p.Met306Val	rpsL_p.Lys43Arg	gyrB_p.Asn499Ly	gyrB_p.Asn499Lys	gyrB_p.Asn499Lys	gyrB_p.Asn499Lys	gyrB_p.Asn499Lys	-	-	-	-	-	-	-	-	-	-	-
SRR1019143	rpoB_p.Ile491Phe	fabG1_c.-8	pncA_p.Gly132Ala	embB_p.Met306Val	-	gyrA_p.Asp94Gly	gyrA_p.Asp94Gly, g	gyrA_p.Asp94Gly, gyrB_p.Glu501Asp	gyrA_p.Asp94Gly, gyrB_p.Glu501Asp	gyrA_p.Asp94Gly, gyrB_p.Glu501Asp	-	-	-	-	ethA_c.-11A>G	-	-	-	-	-	-
SRR1140949	rpoB_p.Ile491Phe	fabG1_c.-8	pncA_p.Gly132Ala	embB_p.Met306Val	-	gyrA_p.Asp94Gly	gyrA_p.Asp94Gly	gyrA_p.Asp94Gly	gyrA_p.Asp94Gly	gyrA_p.Asp94Gly	-	-	-	-	ethA_c.-11A>G	-	-	-	-	-	-
SRR5710013	rpoB_p.His445Tyr	katG_p.Ser	pncA_c.166_167du	embB_p.Gln497Arg	gid_p.Glu173*	gyrA_p.Asp94Ala	gyrA_p.Asp94Ala	gyrA_p.Asp94Ala	gyrA_p.Asp94Ala	gyrA_p.Asp94Ala	-	-	-	-	-	-	-	-	-	-	-
ERR1034815	rpoB_p.His445Leu	katG_p.Ser	pncA_p.Pro62Leu	embB_p.Met306Val	-	gyrB_p.Asp461Hi	gyrB_p.Asp461His	gyrB_p.Asp461His	gyrB_p.Asp461His	gyrB_p.Asp461His	rrs_n.1401A>G	rrs_n.1401A>G	rrs_n.1401A>G	rrs_n.1401A>G	ethA_c.490_491dupCC	-	-	-	-	-	-
SRR5710017	rpoB_p.His445Gly	fabG1_c.-1	pncA_p.His71Arg	embB_p.Met306Ile	-	gyrA_p.Asp94Gly	gyrA_p.Asp94Gly	gyrA_p.Asp94Gly	gyrA_p.Asp94Gly	gyrA_p.Asp94Gly	-	-	-	-	fabG1_c.-15C>T	-	-	-	-	-	-
ERR1035271	rpoB_p.His445Asp	katG_p.Ser	pncA_p.Tyr103*	embB_p.Met306Ile	-	gyrA_p.Ala90Val	gyrA_p.Ala90Val, g	gyrA_p.Ala90Val, gyrB_p.Thr500Asn	gyrA_p.Ala90Val, gyrB_p.Thr500Asn	gyrA_p.Ala90Val, gyrB_p.Thr500Asn	-	-	-	-	-	-	-	-	-	-	-
SRR6046680	rpoB_p.His445Asp	fabG1_c.-1	pncA_p.Asp49Gly	embA_c.-12C>T, e	-	gyrB_p.Asn499As	gyrB_p.Asn499Asp	gyrB_p.Asn499Asp	gyrB_p.Asn499Asp	gyrB_p.Asn499Asp	-	-	eis_c.-12C>T	-	ethA_c.668_671delAGAA, fabG1_c.-15C>T	-	alr_p.Leu113Arg	-	-	-	-
SRR7341654	rpoB_p.His445Asn, rpoB_p.Phe424Leu	katG_p.Ser	pncA_p.Gly97Cys	embB_p.Gly406Asp	gid_p.Ser136*	gyrA_p.Asp94Gly	gyrA_p.Asp94Gly	gyrA_p.Asp94Gly	gyrA_p.Asp94Gly	gyrA_p.Asp94Gly	-	-	-	-	-	-	alr_p.Leu113Arg	-	-	-	-
SRR671751	rpoB_p.His445Arg	fabG1_c.-8	pncA_p.Lys96Arg	embB_p.Met306Val	-	gyrA_p.Asp94Tyr	gyrA_p.Asp94Tyr	gyrA_p.Asp94Tyr	gyrA_p.Asp94Tyr	gyrA_p.Asp94Tyr	-	-	-	-	fabG1_c.-8T>C	-	-	-	-	-	-
ERR1873531	rpoB_p.Asp435Val	katG_p.Ser	pncA_p.Pro54Leu	-	-	gyrB_p.Thr500As	gyrB_p.Thr500Asn	gyrB_p.Thr500Asn	gyrB_p.Thr500Asn	gyrB_p.Thr500Asn	-	-	-	-	ethA_c.1242delT	-	-	-	-	-	-
SRR1173120	rpoB_p.Asp435Val	katG_p.Ser	pncA_p.Leu151Ser	-	rpsL_p.Lys43Arg	gyrB_p.Asn499Ly	gyrB_p.Asn499Lys	gyrB_p.Asn499Lys	gyrB_p.Asn499Lys	gyrB_p.Asn499Lys	rrs_n.1401A>G	rrs_n.1401A>G	rrs_n.1401A>G	rrs_n.1401A>G	ethA_c.752dupG	-	-	-	-	-	-
SRR1019161	rpoB_p.Asp435Val	fabG1_c.-8	pncA_p.Gly132Ala	embB_p.Met306Val	-	gyrA_p.Ala90Val	gyrA_p.Ala90Val	gyrA_p.Ala90Val	gyrA_p.Ala90Val	gyrA_p.Ala90Val	-	-	-	-	ethA_c.-11A>G	-	-	-	-	-	-
SRR1140960	rpoB_p.Asp435Val	fabG1_c.-8	pncA_p.Gly132Ala	embB_p.Met306Val	-	gyrA_p.Ala90Val	gyrA_p.Ala90Val	gyrA_p.Ala90Val	gyrA_p.Ala90Val	gyrA_p.Ala90Val	-	-	-	-	ethA_c.-11A>G	-	-	-	-	-	-
SRR8651660	rpoB_p.Asp435Tyr	fabG1_c.-1	pncA_c.381_382du	embB_p.Gly406Ala	-	gyrA_p.Ala90Val	gyrA_p.Ala90Val, g	gyrA_p.Ala90Val, gyrA_p.Asp94Ala	gyrA_p.Ala90Val, gyrA_p.Asp94Ala	gyrA_p.Ala90Val, gyrA_p.Asp94Ala	-	-	-	-	fabG1_c.-15C>T	-	-	-	-	-	-
SRR10040333	rpoB_p.Ser450Leu	-	pncA_p.Arg154Gly	embA_c.-16C>G	-	-	-	-	-	-	-	-	-	-	-	-	-	-	-	-	-
SRR671757	rpoB_p.Ser450Leu	-	pncA_p.Ser59Pro	embB_p.Gln497Lys	-	-	-	-	-	-	-	-	-	-	-	-	-	-	-	-	-
ERR2706941	rpoB_p.His445Thr	-	pncA_p.Ala146Thr	embB_p.Asp328Tyr	rpsL_p.Lys43Arg	-	-	-	-	-	-	-	-	-	ethA_c.253dupG	-	-	-	-	-	-
ERR067612	rpoB_p.Gln432Pro	-	pncA_c.391dupG	embB_p.Gly406Asp	-	-	-	-	-	-	-	-	-	-	-	-	-	-	-	-	-
ERR2228839	rpoB_p.Gln432Leu	-	pncA_p.Asp53Ala	-	-	-	-	-	-	-	-	-	-	-	-	-	-	-	-	-	-
ERR551634	rpoB_p.Asp435Val	-	pncA_p.Val139Ala	embB_p.Gly406Ala	gid_c.115delC	-	-	-	-	-	-	-	-	-	-	-	-	-	-	-	-
ERR552036	rpoB_p.Asp435Val	katG_p.Ser	pncA_p.Asp63Ala	-	rpsL_p.Lys88Met	gyrA_p.Asp94Gly	gyrA_p.Asp94Gly	gyrA_p.Asp94Gly	gyrA_p.Asp94Gly	gyrA_p.Asp94Gly	-	-	-	-	ethA_c.672_673dupGC	-	-	rplC_p.Cys154Arg	-	-	-
SRR833020	-	katG_p.Ser	pncA_p.Trp68Cys	embB_p.Met306Ile	gid_c.107delT	-	-	-	-	-	-	-	-	-	-	-	-	-	-	-	-
SRR833193	-	katG_p.Ser	pncA_p.Trp68Cys	embB_p.Met306Ile	gid_c.107delT	-	-	-	-	-	-	-	-	-	-	-	-	-	-	-	-
ERR2245391	rpoB_p.Ser450Leu, rpoC_p.Leu527Val	katG_p.Ser	pncA_p.Ala102Thr	embB_p.Met306Val	gid_c.351delG,	-	-	-	-	-	-	-	-	-	-	-	-	-	-	-	-
ERR2145493	rpoB_p.Ser450Leu	katG_p.Ser	pncA_c.294_295du	embB_p.Met306Val	-	-	-	-	-	-	-	-	-	-	-	-	-	-	-	-	-
ERR550764	rpoB_p.Ser450Leu	katG_p.Ser	pncA_p.Thr76Pro,	embB_p.Met306Val	gid_c.386delG,	-	-	-	-	-	-	-	-	-	-	-	-	-	-	-	-
SRR5341326	rpoB_p.Ser450Leu	katG_p.Ser	pncA_p.Gln10Pro	embB_p.Asp354Ala	gid_c.267delT	-	-	-	-	-	-	-	-	-	-	-	-	-	-	-	-
SRR6045141	rpoB_p.Ser450Leu	katG_p.Ser	pncA_p.Val139Ala	embB_p.Met306Ile	rpsL_p.Lys43Arg	-	-	-	-	-	-	-	-	-	-	-	-	-	-	-	-
ERR040123	rpoB_p.Ser450Gln	katG_p.Ser	pncA_p.Tyr103*	embB_p.Met306Ile	-	-	-	-	-	-	-	-	-	-	ethA_p.Tyr140*	-	-	-	-	-	-
ERR2245301	rpoB_p.His445Tyr	katG_p.Ser	pncA_p.Ser164Pro	embB_p.Met306Val	gid_c.386delG	-	-	-	-	-	-	-	-	-	-	-	-	-	-	-	-
SRR1062848	rpoB_p.Asp435Val	katG_p.Ser	pncA_p.Trp68Cys	embB_p.Met306Ile	gid_c.107delT	-	-	-	-	-	-	-	-	-	-	-	-	-	-	-	-
SRR1011477	rpoB_p.Asp435Val	katG_p.Ser	pncA_p.Trp68Cys	embB_p.Met306Ile	gid_c.107delT	-	-	-	-	-	-	-	-	-	-	-	-	-	-	-	-
ERR688026	rpoB_p.Asp435Tyr	fabG1_c.-1	pncA_c.390_391du	embB_p.Asp1024As	rrs_n.514A>T	-	-	-	-	-	rrs_n.1401A>G	rrs_n.1401A>G	rrs_n.1401A>G	rrs_n.1401A>G	ethA_c.672dupG, fabG1_c.-15C>T	-	-	-	-	-	-
SRR6397810	rpoB_p.Ala286Val, rpoB_p.Ser450Leu	katG_p.Ser	pncA_p.Thr135Pro	embB_p.Met306Ile	gid_c.386delG	-	-	-	-	-	-	-	-	-	-	-	-	-	-	-	-
SRR5341320	-	-	pncA_p.Ser164Pro	-	gid_c.102delG	gyrA_p.Asp89Asn	gyrA_p.Asp89Asn, g	gyrA_p.Asp89Asn, gyrA_p.Ser91Pro, gyrB_p.Glu501Asp	gyrA_p.Asp89Asn, gyrA_p.Ser91Pro, gyrB_p.Glu501Asp	gyrA_p.Asp89Asn, gyrA_p.Ser91Pro, gyrB_p.Glu501Asp	-	-	-	-	-	-	-	-	-	-	-
SRR5341385	rpoB_p.Ser450Leu, rpoC_p.Leu527Val	fabG1_c.-1	pncA_p.His57Tyr	embA_c.-12C>T, e	rpsL_p.Lys43Arg	gyrA_p.Ala90Val	gyrA_p.Ala90Val, g	gyrA_p.Ala90Val, gyrB_p.Asn499Thr	gyrA_p.Ala90Val, gyrB_p.Asn499Thr	gyrA_p.Ala90Val, gyrB_p.Asn499Thr	rrs_n.1401A>G	rrs_n.1401A>G	rrs_n.1401A>G	rrs_n.1401A>G	fabG1_c.-15C>T	-	-	-	-	-	-
ERR688016	rpoB_p.Ser450Leu	katG_p.Ser	pncA_p.Gln10Arg	embB_p.Met306Val	gid_p.Gln87*, r	gyrA_p.Asp94Gly	gyrA_p.Asp94Gly	gyrA_p.Asp94Gly	gyrA_p.Asp94Gly	gyrA_p.Asp94Gly	-	-	-	-	-	-	-	-	-	-	-
ERR688032	rpoB_p.Ser450Leu	katG_p.Ser	pncA_c.390_391du	embA_c.-12C>T, e	-	gyrA_p.Ala90Val	gyrA_p.Ala90Val, g	gyrA_p.Ala90Val, gyrA_p.Asp94Gly	gyrA_p.Ala90Val, gyrA_p.Asp94Gly	gyrA_p.Ala90Val, gyrA_p.Asp94Gly	-	-	-	-	-	-	-	-	-	-	-
SRR3675217	rpoB_p.Ser450Leu	katG_p.Ser	pncA_p.Met175Val	embB_p.Met306Ile	rrs_n.517C>T	gyrA_p.Gly88Ala	gyrA_p.Gly88Ala	gyrA_p.Gly88Ala	gyrA_p.Gly88Ala	gyrA_p.Gly88Ala	-	-	-	-	-	-	-	-	-	-	-
SRR5341328	rpoB_p.Ser450Leu	inhA_c.-15	pncA_p.Asp49Asn	embB_p.Met306Ile	-	gyrA_p.Asp94Gly	gyrA_p.Asp94Gly	gyrA_p.Asp94Gly	gyrA_p.Asp94Gly	gyrA_p.Asp94Gly	-	-	-	-	inhA_c.-154G>A	-	-	-	-	-	-
ERR688013	rpoB_p.Asp435Val	katG_p.Ser	pncA_c.390_391du	embB_p.Asp1024As	-	gyrA_p.Ala90Val	gyrA_p.Ala90Val, g	gyrA_p.Ala90Val, gyrA_p.Asp94Gly	gyrA_p.Ala90Val, gyrA_p.Asp94Gly	gyrA_p.Ala90Val, gyrA_p.Asp94Gly	rrs_n.1401A>G	rrs_n.1401A>G	rrs_n.1401A>G	rrs_n.1401A>G	-	-	-	-	-	-	-
ERR688018	rpoB_p.Asp435Val	katG_p.Ser	pncA_c.390_391du	embB_p.Asp1024As	-	gyrA_p.Ala90Val	gyrA_p.Ala90Val	gyrA_p.Ala90Val	gyrA_p.Ala90Val	gyrA_p.Ala90Val	rrs_n.1401A>G	rrs_n.1401A>G	rrs_n.1401A>G	rrs_n.1401A>G	-	-	-	-	-	-	-
ERR688034	rpoB_p.Asp435Val	katG_p.Ser	pncA_c.390_391du	embB_p.Asp1024As	-	gyrA_p.Ala90Val	gyrA_p.Ala90Val	gyrA_p.Ala90Val	gyrA_p.Ala90Val	gyrA_p.Ala90Val	rrs_n.1401A>G	rrs_n.1401A>G	rrs_n.1401A>G	rrs_n.1401A>G	-	-	-	-	-	-	-
ERR688019	rpoB_p.Asp435Tyr, rpoB_p.Met434Ile	katG_p.Ser	pncA_p.Thr76Pro	embB_p.Met306Ile	rpsL_p.Lys43Arg	gyrA_p.Ala90Val	gyrA_p.Ala90Val	gyrA_p.Ala90Val	gyrA_p.Ala90Val	gyrA_p.Ala90Val	rrs_n.1401A>G	rrs_n.1401A>G	rrs_n.1401A>G	rrs_n.1401A>G	ethA_p.Gln347*	-	-	-	-	-	-
ERR688037	rpoB_p.Asp435Tyr, rpoB_p.Met434Ile	katG_p.Ser	pncA_p.Gln141Pro	embB_p.Met306Ile	rpsL_p.Lys43Arg	gyrA_p.Ala90Val	gyrA_p.Ala90Val	gyrA_p.Ala90Val	gyrA_p.Ala90Val	gyrA_p.Ala90Val	rrs_n.1401A>G	rrs_n.1401A>G	rrs_n.1401A>G	rrs_n.1401A>G	ethA_p.Gln347*	-	-	-	-	-	-
ERR688047	rpoB_p.Asp435Tyr, rpoB_p.Met434Ile	katG_p.Ser	pncA_p.Thr76Pro	embB_p.Met306Ile	rpsL_p.Lys43Arg	gyrA_p.Ala90Val	gyrA_p.Ala90Val	gyrA_p.Ala90Val	gyrA_p.Ala90Val	gyrA_p.Ala90Val	rrs_n.1401A>G	rrs_n.1401A>G	rrs_n.1401A>G	rrs_n.1401A>G	ethA_p.Gln347*	-	-	-	-	-	-
ERR688048	rpoB_p.Asp435Tyr, rpoB_p.Met434Ile	katG_p.Ser	pncA_p.Thr76Pro	embB_p.Met306Ile	rpsL_p.Lys43Arg	gyrA_p.Ala90Val	gyrA_p.Ala90Val	gyrA_p.Ala90Val	gyrA_p.Ala90Val	gyrA_p.Ala90Val	rrs_n.1401A>G	rrs_n.1401A>G	rrs_n.1401A>G	rrs_n.1401A>G	ethA_p.Gln347*	-	-	-	-	-	-
ERR038743	rpoB_p.Asp435Val	-	pncA_p.Val139Ala	embB_p.Met306Val	-	-	-	-	-	-	-	-	-	-	-	-	-	-	-	-	-
ERR067586	-	katG_p.Ser	pncA_c.390_391du	embB_p.Met306Leu	rpsL_p.Lys43Arg	-	-	-	-	-	-	-	-	-	ethA_p.Trp256*	-	-	-	-	-	-
ERR133815	-	katG_p.Ser	pncA_p.Val7Gly	-	rpsL_p.Lys43Arg	-	-	-	-	-	-	-	-	-	ethA_p.Trp256*	-	-	-	-	-	-
ERR133888	-	katG_p.Ser	pncA_p.Val7Gly	-	rpsL_p.Lys43Arg	-	-	-	-	-	-	-	-	-	ethA_p.Trp256*	-	-	-	-	-	-
ERR067638	-	katG_p.Ser	pncA_p.Gln10Pro	-	rpsL_p.Lys43Arg	-	-	-	-	-	-	-	-	-	ethA_p.Trp391*	-	-	-	-	-	-
ERR144545	-	katG_p.Ser	pncA_p.Asp12Ala	-	rpsL_p.Lys43Arg	-	-	-	-	-	-	-	-	-	ethA_p.Trp391*	-	-	-	-	-	-
SRR6152674	-	katG_p.Ser	pncA_p.Thr142Met	-	-	-	-	-	-	-	-	-	-	-	-	-	-	-	-	-	-
ERR550893	-	fabG1_c.-1	pncA_p.Ile133Thr	-	rpsL_p.Lys43Arg	-	-	-	-	-	-	-	-	-	fabG1_c.-15C>T, inhA_p.Ile194Thr	-	-	-	-	-	-
ERR067627	rpoB_p.Ser450Trp, rpoC_p.Ile885Val	katG_p.Ser	pncA_p.Lys96Arg	embB_p.Asp354Ala	rrs_n.517C>T	-	-	-	-	-	-	-	-	-	ethA_c.-7T>C	-	-	-	-	-	-
ERR067749	rpoB_p.Ser450Phe, rpoC_p.Leu527Val	katG_p.Ser	pncA_p.Asp12Ala	embB_p.Gly406Ser	rpsL_p.Lys43Arg	-	-	-	-	-	rrs_n.1401A>G	rrs_n.1401A>G	rrs_n.1401A>G	rrs_n.1401A>G	ethA_c.1010delT, ethA_p.Trp391*	-	-	-	-	-	-
ERR027456	rpoB_p.Ser450Leu, rpoC_p.Leu527Val	katG_p.Ser	pncA_p.Val128Gly	embB_p.Met306Val	rpsL_p.Lys43Arg	-	-	-	-	-	-	-	-	-	ethA_c.1010delT	-	-	-	-	-	-
ERR015614	rpoB_p.Ser450Leu, rpoC_p.Leu527Val	katG_p.Ser	pncA_p.Val128Gly	embB_p.Met306Val	rpsL_p.Lys43Arg	-	-	-	-	-	-	-	-	-	ethA_c.1010delT	-	-	-	-	-	-
ERR027468	rpoB_p.Ser450Leu, rpoC_p.Leu527Val	katG_p.Ser	pncA_p.Leu4Trp	embB_p.Met306Val	rpsL_p.Lys43Arg	-	-	-	-	-	-	-	eis_c.-10G>A	-	ethA_c.1010delT	-	-	-	-	-	-
SRR10040496	rpoB_p.Ser450Leu, rpoC_p.Leu527Val	katG_p.Ser	pncA_p.Leu151Ser	embB_p.His1002Ar	rrs_n.517C>T	-	-	-	-	-	-	-	-	-	ethA_c.1268delG	-	-	-	-	-	-
ERR552983	rpoB_p.Ser450Leu, rpoC_p.Ile885Val	katG_p.Ser	pncA_p.Thr160Pro	embB_p.Met306Val	rpsL_p.Lys43Arg	-	-	-	-	-	rrs_n.1401A>G	rrs_n.1401A>G	eis_c.-10G>A, rrs_n.1401A>G	rrs_n.1401A>G	-	-	-	-	-	-	-
SRR1723567	rpoB_p.Ser450Leu, rpoC_p.Ile885Val	katG_p.Gly	pncA_p.Thr160Pro	embB_p.Met306Val	rpsL_p.Lys43Thr	-	-	-	-	-	-	-	-	-	-	-	-	-	-	-	-
ERR027446	rpoB_p.Ser450Leu, rpoC_p.Ile491Thr	katG_p.Ser	pncA_p.Phe58Leu	embB_p.Met306Val	rpsL_p.Lys43Arg	-	-	-	-	-	-	eis_c.-14C>T	eis_c.-14C>T	-	ethA_c.886delG	-	-	-	-	-	-
ERR133844	rpoB_p.Ser450Leu, rpoC_p.Ile491Thr	katG_p.Ser	pncA_p.Phe58Leu	embB_p.Met306Val	rpsL_p.Lys43Arg	-	-	-	-	-	-	eis_c.-14C>T	eis_c.-14C>T	-	ethA_c.886delG	-	-	-	-	-	-
ERR133918	rpoB_p.Ser450Leu, rpoC_p.Ile491Thr	katG_p.Ser	pncA_p.Gln10Pro	embB_p.Met306Val	rpsL_p.Lys43Arg	-	-	-	-	-	-	-	eis_c.-10G>A	-	ethA_c.1010delT	-	-	-	-	-	-
ERR552244	rpoB_p.Ser450Leu, rpoC_p.Gly332Arg	katG_p.Ser	pncA_c.386_389de	embB_p.Met306Ile	rpsL_p.Lys43Arg	-	-	-	-	-	-	eis_c.-14C>T	eis_c.-14C>T	-	-	-	-	-	-	-	-
ERR552245	rpoB_p.Ser450Leu, rpoC_p.Gly332Arg	katG_p.Ser	pncA_c.386_389de	embB_p.Met306Ile	rpsL_p.Lys43Arg	-	-	-	-	-	-	eis_c.-14C>T	eis_c.-14C>T	-	-	-	-	-	-	-	-
ERR017786	rpoB_p.Ser450Leu, rpoC_p.Gly332Arg	katG_p.Ser	pncA_p.Ser59Pro	embB_p.His1002Ar	rpsL_p.Lys43Arg	-	-	-	-	-	rrs_n.1401A>G	rrs_n.1401A>G	rrs_n.1401A>G	rrs_n.1401A>G	ethA_c.504delC	folC_p.Ser150Gly	-	-	-	-	-
ERR550645	rpoB_p.Ser450Leu, rpoC_p.Asp485Asn	katG_p.Ser	pncA_p.Gln141Pro	-	rpsL_p.Lys43Arg	-	-	-	-	-	rrs_n.1401A>G	rrs_n.1401A>G	rrs_n.1401A>G	rrs_n.1401A>G	-	-	-	-	-	-	-
ERR550646	rpoB_p.Ser450Leu, rpoC_p.Asp485Asn	katG_p.Ser	pncA_p.Gln141Pro	-	rpsL_p.Lys43Arg	-	-	-	-	-	rrs_n.1401A>G	rrs_n.1401A>G	rrs_n.1401A>G	rrs_n.1401A>G	-	-	-	-	-	-	-
SRR1723870	rpoB_p.Ser450Leu, rpoB_p.Thr400Ala	katG_p.Ser	pncA_p.Pro62Leu	embB_p.Met306Ile	rpsL_p.Lys43Thr	-	-	-	-	-	-	-	-	-	-	-	-	-	-	-	-
CRR027588	rpoB_p.Ser450Leu, rpoB_p.Thr400Ala	katG_p.Ser	pncA_p.Pro62Leu	embB_p.Met306Ile	rpsL_p.Lys43Thr	-	-	-	-	-	-	-	-	-	-	-	-	-	-	-	-
T412	rpoB_p.Ser450Leu	katG_p.Val	pncA_p.Leu182Ser	embA_c.-12C>T	-	-	-	-	-	-	-	-	-	-	-	-	-	-	-	-	-
ERR1034629	rpoB_p.Ser450Leu	katG_p.Ser	pncA_p.Asp63Ala	embA_c.-16C>G, e	rpsL_p.Lys43Arg	-	-	-	-	-	-	-	-	-	ethA_c.180delC	thyX_c.-16C>T	-	-	-	-	-
ERR553238	rpoB_p.Ser450Leu	katG_p.Ser	pncA_p.Asp8Glu	embB_p.Asp354Ala	rrs_n.517C>T	-	-	-	-	-	-	-	-	-	ethA_c.-7T>C	-	-	-	-	-	-
ERR1034826	rpoB_p.Ser450Leu	katG_p.Ser	pncA_p.Asp63Ala	embA_c.-16C>G, e	rpsL_p.Lys43Arg	-	-	-	-	-	-	-	-	-	ethA_c.180delC	thyX_c.-16C>T	-	-	-	-	-
ERR1036286	rpoB_p.Ser450Leu	katG_p.Ser	pncA_p.Asp63Ala	embA_c.-16C>G, e	rpsL_p.Lys43Arg	-	-	-	-	-	-	-	-	-	ethA_c.180delC	thyX_c.-16C>T	-	-	-	-	-
ERR1034857	rpoB_p.Ser450Leu	katG_p.Ser	pncA_p.Asp63Ala	embA_c.-16C>G, e	rpsL_p.Lys43Arg	-	-	-	-	-	-	-	-	-	ethA_c.180delC	thyX_c.-16C>T	-	-	-	-	-
ERR1034877	rpoB_p.Ser450Leu	katG_p.Ser	pncA_p.Val155Gly	-	rpsL_p.Lys43Arg	-	-	-	-	-	-	-	-	-	-	-	-	-	-	-	-
ERR1034880	rpoB_p.Ser450Leu	katG_p.Ser	pncA_p.Leu4Ser	-	rpsL_p.Lys43Arg	-	-	-	-	-	-	-	-	-	-	-	-	-	-	-	-
ERR1036287	rpoB_p.Ser450Leu	katG_p.Ser	pncA_p.Gln141Pro	embB_p.Met306Leu	rpsL_p.Lys43Arg	-	-	-	-	-	-	-	-	-	ethA_c.110delA	-	-	-	-	-	-
ERR2124089	rpoB_p.Ser450Leu	katG_p.Ser	pncA_p.Leu151Ser	embB_p.Asp1024As	rpsL_p.Lys88Arg	-	-	-	-	-	-	-	-	-	-	-	-	-	-	-	-
ERR2124101	rpoB_p.Ser450Leu	katG_p.Ser	pncA_p.Thr142Ala	embA_c.-16C>T, e	rpsL_p.Lys43Arg	-	-	-	-	-	rrs_n.1401A>G	rrs_n.1401A>G	rrs_n.1401A>G	rrs_n.1401A>G	ethA_p.Ser390Phe	-	-	-	-	-	-
ERR550651	rpoB_p.Ser450Leu	katG_p.Ser	pncA_p.Ile133Thr	embB_p.Met306Val	rpsL_p.Lys43Arg	-	-	-	-	-	-	-	eis_c.-12C>T	-	-	-	-	-	-	-	-
ERR550652	rpoB_p.Ser450Leu	katG_p.Ser	pncA_p.Ile133Thr	embB_p.Met306Val	rpsL_p.Lys43Arg	-	-	-	-	-	-	-	eis_c.-12C>T	-	-	-	-	-	-	-	-
ERR550663	rpoB_p.Ser450Leu	katG_p.Ser	pncA_p.Gln10Pro	embB_p.Met306Val	rpsL_p.Lys43Arg	-	-	-	-	-	-	-	-	-	-	-	-	-	-	-	-
ERR550664	rpoB_p.Ser450Leu	katG_p.Ser	pncA_p.Gln10Pro	embB_p.Met306Val	rpsL_p.Lys43Arg	-	-	-	-	-	-	-	-	-	-	-	-	-	-	-	-
ERR550735	rpoB_p.Ser450Leu	katG_p.Ser	pncA_p.Gln10Pro	embB_p.Met306Val	rpsL_p.Lys43Arg	-	-	-	-	-	rrs_n.1402C>T	rrs_n.1402C>T	rrs_n.1402C>T	rrs_n.1402C>T	-	-	-	-	-	-	-
ERR550736	rpoB_p.Ser450Leu	katG_p.Ser	pncA_p.Gln10Pro	embB_p.Met306Val	rpsL_p.Lys43Arg	-	-	-	-	-	rrs_n.1402C>T	rrs_n.1402C>T	rrs_n.1402C>T	rrs_n.1402C>T	-	-	-	-	-	-	-
ERR550743	rpoB_p.Ser450Leu	katG_p.Ser	pncA_p.Gln10Pro	embB_p.Met306Val	rpsL_p.Lys43Arg	-	-	-	-	-	-	-	-	-	-	-	-	-	-	-	-
ERR550744	rpoB_p.Ser450Leu	katG_p.Ser	pncA_p.Gln10Pro	embB_p.Met306Val	rpsL_p.Lys43Arg	-	-	-	-	-	-	-	-	-	-	-	-	-	-	-	-
ERR550748	rpoB_p.Ser450Leu	katG_p.Ser	pncA_c.386_389de	embB_p.Met306Ile	rpsL_p.Lys88Arg	-	-	-	-	-	-	-	-	-	-	-	-	-	-	-	-
ERR550749	rpoB_p.Ser450Leu	katG_p.Ser	pncA_c.386_389de	embB_p.Met306Ile	rpsL_p.Lys88Arg	-	-	-	-	-	-	-	-	-	-	-	-	-	-	-	-
ERR550770	rpoB_p.Ser450Leu	katG_p.Ser	pncA_p.Trp68Arg	embB_p.Met306Val	rpsL_p.Lys43Arg	-	-	-	-	-	rrs_n.1401A>G	rrs_n.1401A>G	rrs_n.1401A>G	rrs_n.1401A>G	-	-	-	-	-	-	-
ERR550771	rpoB_p.Ser450Leu	katG_p.Ser	pncA_p.Trp68Arg	embB_p.Met306Val	rpsL_p.Lys43Arg	-	-	-	-	-	rrs_n.1401A>G	rrs_n.1401A>G	rrs_n.1401A>G	rrs_n.1401A>G	-	-	-	-	-	-	-
ERR550812	rpoB_p.Ser450Leu	katG_p.Ser	pncA_p.Ile133Thr	embB_p.Met306Val	rpsL_p.Lys43Arg	-	-	-	-	-	-	-	eis_c.-12C>T	-	-	-	-	-	-	-	-
ERR550829	rpoB_p.Ser450Leu	katG_p.Ser	pncA_p.Ile133Thr	embB_p.Met306Val	rpsL_p.Lys43Arg	-	-	-	-	-	-	-	eis_c.-12C>T	-	-	-	-	-	-	-	-
ERR550830	rpoB_p.Ser450Leu	katG_p.Ser	pncA_p.Ile133Thr	embB_p.Met306Val	rpsL_p.Lys43Arg	-	-	-	-	-	-	-	eis_c.-12C>T	-	-	-	-	-	-	-	-
ERR550841	rpoB_p.Ser450Leu	katG_p.Ser	pncA_p.Pro54Leu	embB_p.Met306Ile	rpsL_p.Lys43Arg	-	-	-	-	-	rrs_n.1401A>G	rrs_n.1401A>G	rrs_n.1401A>G	rrs_n.1401A>G	-	-	-	-	-	-	-
ERR550842	rpoB_p.Ser450Leu	katG_p.Ser	pncA_p.Pro54Leu	embB_p.Met306Ile	rpsL_p.Lys43Arg	-	-	-	-	-	rrs_n.1401A>G	rrs_n.1401A>G	rrs_n.1401A>G	rrs_n.1401A>G	-	-	-	-	-	-	-
ERR550886	rpoB_p.Ser450Leu	katG_p.Ser	pncA_p.Ile133Thr	embB_p.Met306Val	rpsL_p.Lys43Arg	-	-	-	-	-	rrs_n.1401A>G	rrs_n.1401A>G	eis_c.-12C>T, rrs_n.1401A>G	rrs_n.1401A>G	-	-	-	-	-	-	-
ERR550922	rpoB_p.Ser450Leu	katG_p.Ser	pncA_p.Gln141Pro	embA_c.-16C>T, e	rpsL_p.Lys43Arg	-	-	-	-	-	-	eis_c.-14C>T	eis_c.-14C>T	-	-	-	-	-	-	-	-
ERR550928	rpoB_p.Ser450Leu	katG_p.Ser	pncA_c.386_389de	embB_p.Met306Ile	rpsL_p.Lys88Arg	-	-	-	-	-	-	-	eis_c.-10G>C	-	-	-	-	-	-	-	-
ERR550949	rpoB_p.Ser450Leu	katG_p.Ser	pncA_p.Ile133Thr	embB_p.Met306Val	rpsL_p.Lys43Arg	-	-	-	-	-	-	-	eis_c.-12C>T	-	-	-	-	-	-	-	-
ERR550950	rpoB_p.Ser450Leu	katG_p.Ser	pncA_p.Ile133Thr	embB_p.Met306Val	rpsL_p.Lys43Arg	-	-	-	-	-	-	-	eis_c.-12C>T	-	-	-	-	-	-	-	-
ERR550960	rpoB_p.Ser450Leu	katG_p.Ser	pncA_p.Ile133Thr	embB_p.Met306Val	rpsL_p.Lys43Arg	-	-	-	-	-	-	-	eis_c.-12C>T	-	-	-	-	-	-	-	-
ERR550961	rpoB_p.Ser450Leu	katG_p.Ser	pncA_p.Ile133Thr	embB_p.Met306Val	rpsL_p.Lys43Arg	-	-	-	-	-	-	-	eis_c.-12C>T	-	-	-	-	-	-	-	-
ERR550980	rpoB_p.Ser450Leu	katG_p.Ser	pncA_p.Ile133Thr	embB_p.Met306Val	rpsL_p.Lys43Arg	-	-	-	-	-	-	-	eis_c.-12C>T	-	-	-	-	-	-	-	-
ERR550981	rpoB_p.Ser450Leu	katG_p.Ser	pncA_p.Ile133Thr	embB_p.Met306Val	rpsL_p.Lys43Arg	-	-	-	-	-	-	-	eis_c.-12C>T	-	-	-	-	-	-	-	-
ERR550990	rpoB_p.Ser450Leu	katG_p.Ser	pncA_p.Gln10Pro	embB_p.Met306Val	rpsL_p.Lys43Arg	-	-	-	-	-	rrs_n.1401A>G	rrs_n.1401A>G	rrs_n.1401A>G	rrs_n.1401A>G	-	-	-	-	-	-	-
ERR550999	rpoB_p.Ser450Leu	katG_p.Ser	pncA_p.Gln10Pro	embB_p.Met306Val	rpsL_p.Lys43Arg	-	-	-	-	-	-	-	-	-	-	-	-	-	-	-	-
ERR551000	rpoB_p.Ser450Leu	katG_p.Ser	pncA_p.Gln10Pro	embB_p.Met306Val	rpsL_p.Lys43Arg	-	-	-	-	-	-	-	-	-	-	-	-	-	-	-	-
ERR551015	rpoB_p.Ser450Leu	katG_p.Ser	pncA_p.Trp68Arg	embB_p.Met306Val	rrs_n.514A>C	-	-	-	-	-	-	-	-	-	-	-	-	-	-	-	-
ERR551016	rpoB_p.Ser450Leu	katG_p.Ser	pncA_p.Trp68Arg	embB_p.Met306Val	rrs_n.514A>C	-	-	-	-	-	-	-	-	-	-	-	-	-	-	-	-
ERR551051	rpoB_p.Ser450Leu	katG_p.Ser	pncA_p.Ile133Thr	embB_p.Met306Val	rpsL_p.Lys43Arg	-	-	-	-	-	-	-	eis_c.-12C>T	-	-	-	-	-	-	-	-
ERR551052	rpoB_p.Ser450Leu	katG_p.Ser	pncA_p.Ile133Thr	embB_p.Met306Val	rpsL_p.Lys43Arg	-	-	-	-	-	-	-	eis_c.-12C>T	-	-	-	-	-	-	-	-
ERR551121	rpoB_p.Ser450Leu	katG_p.Ser	pncA_p.Ile133Thr	embB_p.Met306Val	rpsL_p.Lys43Arg	-	-	-	-	-	-	-	eis_c.-12C>T	-	-	-	-	-	-	-	-
ERR551132	rpoB_p.Ser450Leu	katG_p.Ser	pncA_p.Gln10Pro	embB_p.Met306Val	rpsL_p.Lys43Arg	-	-	-	-	-	-	-	-	-	-	-	-	-	-	-	-
ERR551133	rpoB_p.Ser450Leu	katG_p.Ser	pncA_p.Gln10Pro	embB_p.Met306Val	rpsL_p.Lys43Arg	-	-	-	-	-	-	-	-	-	-	-	-	-	-	-	-
ERR551137	rpoB_p.Ser450Leu	katG_p.Ser	pncA_p.Ile133Thr	embB_p.Met306Val	rpsL_p.Lys43Arg	-	-	-	-	-	-	-	eis_c.-12C>T	-	-	-	-	-	-	-	-
ERR551138	rpoB_p.Ser450Leu	katG_p.Ser	pncA_p.Ile133Thr	embB_p.Met306Val	rpsL_p.Lys43Arg	-	-	-	-	-	-	-	eis_c.-12C>T	-	-	-	-	-	-	-	-
ERR551141	rpoB_p.Ser450Leu	katG_p.Ser	pncA_p.Gln10Pro	embB_p.Met306Val	rpsL_p.Lys43Arg	-	-	-	-	-	-	-	eis_c.-12C>T	-	-	-	-	-	-	-	-
ERR551142	rpoB_p.Ser450Leu	katG_p.Ser	pncA_p.Gln10Pro	embB_p.Met306Val	rpsL_p.Lys43Arg	-	-	-	-	-	-	-	eis_c.-12C>T	-	-	-	-	-	-	-	-
ERR551145	rpoB_p.Ser450Leu	katG_p.Ser	pncA_p.Gln10Pro	embB_p.Met306Val	rpsL_p.Lys43Arg	-	-	-	-	-	-	-	-	-	-	-	-	-	-	-	-
ERR551210	rpoB_p.Ser450Leu	katG_p.Ser	pncA_p.Ile133Thr	embB_p.Met306Val	rpsL_p.Lys43Arg	-	-	-	-	-	-	-	eis_c.-12C>T	-	-	-	-	-	-	-	-
ERR551211	rpoB_p.Ser450Leu	katG_p.Ser	pncA_p.Ile133Thr	embB_p.Met306Val	rpsL_p.Lys43Arg	-	-	-	-	-	-	-	eis_c.-12C>T	-	-	-	-	-	-	-	-
ERR551250	rpoB_p.Ser450Leu	katG_p.Ser	pncA_p.Gln10Arg	embB_p.Gln497Arg	rrs_n.514A>C	-	-	-	-	-	-	-	-	-	-	-	-	-	-	-	-
ERR551258	rpoB_p.Ser450Leu	katG_p.Ser	pncA_p.Ile133Thr	embB_p.Met306Val	rpsL_p.Lys43Arg	-	-	-	-	-	-	-	eis_c.-12C>T	-	-	-	-	-	-	-	-
ERR551259	rpoB_p.Ser450Leu	katG_p.Ser	pncA_p.Ile133Thr	embB_p.Met306Val	rpsL_p.Lys43Arg	-	-	-	-	-	-	-	eis_c.-12C>T	-	-	-	-	-	-	-	-
ERR551284	rpoB_p.Ser450Leu	katG_p.Ser	pncA_p.Gln10Pro	embB_p.Met306Val	rpsL_p.Lys43Arg	-	-	-	-	-	-	-	-	-	-	-	-	-	-	-	-
ERR551285	rpoB_p.Ser450Leu	katG_p.Ser	pncA_p.Gln10Pro	embB_p.Met306Val	rpsL_p.Lys43Arg	-	-	-	-	-	-	-	-	-	-	-	-	-	-	-	-
ERR551320	rpoB_p.Ser450Leu	katG_p.Ser	pncA_p.Ile133Thr	embB_p.Met306Val	rpsL_p.Lys43Arg	-	-	-	-	-	-	-	eis_c.-12C>T	-	-	-	-	-	-	-	-
ERR551321	rpoB_p.Ser450Leu	katG_p.Ser	pncA_p.Ile133Thr	embB_p.Met306Val	rpsL_p.Lys43Arg	-	-	-	-	-	-	-	eis_c.-12C>T	-	-	-	-	-	-	-	-
ERR551352	rpoB_p.Ser450Leu	katG_p.Ser	pncA_p.Ile133Thr	embB_p.Met306Val	rpsL_p.Lys43Arg	-	-	-	-	-	-	-	eis_c.-12C>T	-	-	-	-	-	-	-	-
ERR551428	rpoB_p.Ser450Leu	katG_p.Ser	pncA_p.Pro54Leu	embB_p.Met306Ile	rpsL_p.Lys43Arg	-	-	-	-	-	rrs_n.1401A>G	rrs_n.1401A>G	rrs_n.1401A>G	rrs_n.1401A>G	-	-	-	-	-	-	-
ERR551429	rpoB_p.Ser450Leu	katG_p.Ser	pncA_p.Pro54Leu	embB_p.Met306Ile	rpsL_p.Lys43Arg	-	-	-	-	-	rrs_n.1401A>G	rrs_n.1401A>G	rrs_n.1401A>G	rrs_n.1401A>G	-	-	-	-	-	-	-
ERR551430	rpoB_p.Ser450Leu	katG_p.Ser	pncA_p.Gln10Pro	embB_p.Met306Val	rpsL_p.Lys43Arg	-	-	-	-	-	-	-	-	-	-	-	-	-	-	-	-
ERR551436	rpoB_p.Ser450Leu	katG_p.Ser	pncA_p.Ile133Thr	embB_p.Met306Val	rpsL_p.Lys43Arg	-	-	-	-	-	-	-	eis_c.-12C>T	-	-	-	-	-	-	-	-
ERR551437	rpoB_p.Ser450Leu	katG_p.Ser	pncA_p.Ile133Thr	embB_p.Met306Val	rpsL_p.Lys43Arg	-	-	-	-	-	-	-	eis_c.-12C>T	-	-	-	-	-	-	-	-
ERR551465	rpoB_p.Ser450Leu	katG_p.Ser	pncA_p.Thr47Ala,	embB_p.Met306Val	rpsL_p.Lys43Arg	-	-	-	-	-	-	-	-	-	-	-	-	-	-	-	-
ERR551495	rpoB_p.Ser450Leu	katG_p.Ser	pncA_p.Gln10Pro	embB_p.Met306Val	rpsL_p.Lys43Arg	-	-	-	-	-	-	-	-	-	-	-	-	-	-	-	-
ERR551496	rpoB_p.Ser450Leu	katG_p.Ser	pncA_p.Gln10Pro	embB_p.Met306Val	rpsL_p.Lys43Arg	-	-	-	-	-	-	-	-	-	-	-	-	-	-	-	-
ERR551599	rpoB_p.Ser450Leu	katG_p.Ser	pncA_p.Ile133Thr	embB_p.Met306Val	rpsL_p.Lys43Arg	-	-	-	-	-	-	-	eis_c.-12C>T	-	-	-	-	-	-	-	-
ERR551600	rpoB_p.Ser450Leu	katG_p.Ser	pncA_p.Ile133Thr	embB_p.Met306Val	rpsL_p.Lys43Arg	-	-	-	-	-	-	-	eis_c.-12C>T	-	-	-	-	-	-	-	-
ERR551610	rpoB_p.Ser450Leu	katG_p.Ser	pncA_p.Gln10Pro	embB_p.Met306Val	rpsL_p.Lys43Arg	-	-	-	-	-	-	-	-	-	-	-	-	-	-	-	-
ERR551611	rpoB_p.Ser450Leu	katG_p.Ser	pncA_p.Gln10Pro	embB_p.Met306Val	rpsL_p.Lys43Arg	-	-	-	-	-	-	-	-	-	-	-	-	-	-	-	-
ERR551637	rpoB_p.Ser450Leu	katG_p.Ser	pncA_p.Ile133Thr	embB_p.Met306Val	rpsL_p.Lys43Arg	-	-	-	-	-	-	-	eis_c.-12C>T	-	-	-	-	-	-	-	-
ERR551644	rpoB_p.Ser450Leu	katG_p.Ser	pncA_c.386_389de	embB_p.Met306Ile	rpsL_p.Lys88Arg	-	-	-	-	-	-	-	eis_c.-12C>T, eis_c.-8C>A	-	-	-	-	-	-	-	-
ERR551645	rpoB_p.Ser450Leu	katG_p.Ser	pncA_c.386_389de	embB_p.Met306Ile	rpsL_p.Lys88Arg	-	-	-	-	-	-	-	eis_c.-12C>T, eis_c.-8C>A	-	-	-	-	-	-	-	-
ERR551659	rpoB_p.Ser450Leu	katG_p.Ser	pncA_c.386_389de	embB_p.Met306Ile	rpsL_p.Lys88Arg	-	-	-	-	-	-	-	-	-	-	-	-	-	-	-	-
ERR551660	rpoB_p.Ser450Leu	katG_p.Ser	pncA_c.386_389de	embB_p.Met306Ile	rpsL_p.Lys88Arg	-	-	-	-	-	-	-	-	-	-	-	-	-	-	-	-
ERR551697	rpoB_p.Ser450Leu	katG_p.Ser	pncA_p.Trp68Arg	embB_p.Asp328Gly	rpsL_p.Lys43Arg	-	-	-	-	-	rrs_n.1401A>G	rrs_n.1401A>G	rrs_n.1401A>G	rrs_n.1401A>G	ethA_c.110delA	-	-	-	-	-	-
ERR551698	rpoB_p.Ser450Leu	katG_p.Ser	pncA_p.Trp68Arg	embB_p.Asp328Gly	rpsL_p.Lys43Arg	-	-	-	-	-	rrs_n.1401A>G	rrs_n.1401A>G	rrs_n.1401A>G	rrs_n.1401A>G	ethA_c.110delA	-	-	-	-	-	-
ERR551735	rpoB_p.Ser450Leu	katG_p.Ser	pncA_p.Gln10Pro	embB_p.Met306Val	rpsL_p.Lys43Arg	-	-	-	-	-	-	-	-	-	-	-	-	-	-	-	-
ERR551736	rpoB_p.Ser450Leu	katG_p.Ser	pncA_p.Gln10Pro	embB_p.Met306Val	rpsL_p.Lys43Arg	-	-	-	-	-	-	-	-	-	-	-	-	-	-	-	-
ERR551737	rpoB_p.Ser450Leu	katG_p.Ser	pncA_p.Ile133Thr	embB_p.Met306Val	rpsL_p.Lys43Arg	-	-	-	-	-	-	-	eis_c.-12C>T	-	-	-	-	-	-	-	-
ERR551738	rpoB_p.Ser450Leu	katG_p.Ser	pncA_p.Ile133Thr	embB_p.Met306Val	rpsL_p.Lys43Arg	-	-	-	-	-	-	-	eis_c.-12C>T	-	-	-	-	-	-	-	-
ERR551745	rpoB_p.Ser450Leu	katG_p.Ser	pncA_p.Leu182Ser	embB_p.Met306Val	rpsL_p.Lys43Arg	-	-	-	-	-	-	-	eis_c.-8C>A	-	-	-	-	-	-	-	-
ERR551767	rpoB_p.Ser450Leu	katG_p.Ser	pncA_c.386_394de	embA_c.-16C>T, e	rpsL_p.Lys43Arg	-	-	-	-	-	-	-	-	-	-	-	-	-	-	-	-
ERR551768	rpoB_p.Ser450Leu	katG_p.Ser	pncA_c.386_394de	embA_c.-16C>T, e	rpsL_p.Lys43Arg	-	-	-	-	-	-	-	-	-	-	-	-	-	-	-	-
ERR551775	rpoB_p.Ser450Leu	katG_p.Ser	pncA_p.Gln10Pro	embB_p.Met306Val	rpsL_p.Lys43Arg	-	-	-	-	-	-	-	-	-	-	-	-	-	-	-	-
ERR551776	rpoB_p.Ser450Leu	katG_p.Ser	pncA_p.Gln10Pro	embB_p.Met306Val	rpsL_p.Lys43Arg	-	-	-	-	-	-	-	-	-	-	-	-	-	-	-	-
ERR551793	rpoB_p.Ser450Leu	katG_p.Ser	pncA_p.Ile133Thr	embB_p.Met306Val	rpsL_p.Lys43Arg	-	-	-	-	-	-	-	eis_c.-12C>T	-	-	-	-	-	-	-	-
ERR551794	rpoB_p.Ser450Leu	katG_p.Ser	pncA_p.Ile133Thr	embB_p.Met306Val	rpsL_p.Lys43Arg	-	-	-	-	-	-	-	eis_c.-12C>T	-	-	-	-	-	-	-	-
ERR551811	rpoB_p.Ser450Leu	katG_p.Ser	pncA_p.Ile133Thr	embB_p.Met306Val	rpsL_p.Lys43Arg	-	-	-	-	-	-	-	eis_c.-12C>T	-	-	-	-	-	-	-	-
ERR551815	rpoB_p.Ser450Leu	katG_p.Ser	pncA_p.Pro54Leu	embB_p.Met306Ile	rpsL_p.Lys43Arg	-	-	-	-	-	rrs_n.1401A>G	rrs_n.1401A>G	rrs_n.1401A>G	rrs_n.1401A>G	-	-	-	-	-	-	-
ERR551816	rpoB_p.Ser450Leu	katG_p.Ser	pncA_p.Pro54Leu	embB_p.Met306Ile	rpsL_p.Lys43Arg	-	-	-	-	-	rrs_n.1401A>G	rrs_n.1401A>G	rrs_n.1401A>G	rrs_n.1401A>G	-	-	-	-	-	-	-
ERR551973	rpoB_p.Ser450Leu	katG_p.Ser	pncA_p.Ile133Thr	embB_p.Met306Val	rpsL_p.Lys43Arg	-	-	-	-	-	-	-	eis_c.-12C>T	-	-	-	-	-	-	-	-
ERR551974	rpoB_p.Ser450Leu	katG_p.Ser	pncA_p.Ile133Thr	embB_p.Met306Val	rpsL_p.Lys43Arg	-	-	-	-	-	-	-	eis_c.-12C>T	-	-	-	-	-	-	-	-
ERR552011	rpoB_p.Ser450Leu	katG_p.Ser	pncA_p.Gln10Pro	embB_p.Met306Val	rpsL_p.Lys43Arg	-	-	-	-	-	-	-	-	-	-	-	-	-	-	-	-
ERR552012	rpoB_p.Ser450Leu	katG_p.Ser	pncA_p.Gln10Pro	embB_p.Met306Val	rpsL_p.Lys43Arg	-	-	-	-	-	-	-	-	-	-	-	-	-	-	-	-
ERR552098	rpoB_p.Ser450Leu	katG_p.Ser	pncA_p.Cys138Arg	embB_p.Gln497Pro	rpsL_p.Lys43Arg	-	-	-	-	-	-	-	-	-	-	-	-	-	-	-	-
ERR552099	rpoB_p.Ser450Leu	katG_p.Ser	pncA_p.Cys138Arg	embB_p.Gln497Pro	rpsL_p.Lys43Arg	-	-	-	-	-	-	-	-	-	-	-	-	-	-	-	-
ERR552103	rpoB_p.Ser450Leu	katG_p.Ser	pncA_p.Ile133Thr	embB_p.Met306Val	rpsL_p.Lys43Arg	-	-	-	-	-	-	-	eis_c.-12C>T	-	-	folC_p.Glu40Gly	-	-	-	-	-
ERR552104	rpoB_p.Ser450Leu	katG_p.Ser	pncA_p.Ile133Thr	embB_p.Met306Val	rpsL_p.Lys43Arg	-	-	-	-	-	-	-	eis_c.-12C>T	-	-	-	-	-	-	-	-
ERR552199	rpoB_p.Ser450Leu	katG_p.Ser	pncA_p.Gln10Pro	embB_p.Met306Val	rpsL_p.Lys43Arg	-	-	-	-	-	-	-	eis_c.-12C>T	-	-	-	-	-	-	-	-
ERR552200	rpoB_p.Ser450Leu	katG_p.Ser	pncA_p.Gln10Pro	embB_p.Met306Val	rpsL_p.Lys43Arg	-	-	-	-	-	-	-	eis_c.-12C>T	-	-	-	-	-	-	-	-
ERR552257	rpoB_p.Ser450Leu	katG_p.Ser	pncA_p.Gln10Pro	embB_p.Met306Val	rpsL_p.Lys43Arg	-	-	-	-	-	-	-	-	-	-	-	-	-	-	-	-
ERR552258	rpoB_p.Ser450Leu	katG_p.Ser	pncA_p.Gln10Pro	embB_p.Met306Val	rpsL_p.Lys43Arg	-	-	-	-	-	-	-	-	-	-	-	-	-	-	-	-
ERR552346	rpoB_p.Ser450Leu	katG_p.Ser	pncA_p.Val180Gly	embB_p.Asp328Gly	rpsL_p.Lys43Arg	-	-	-	-	-	-	-	eis_c.-10G>A	-	ethA_c.110delA	-	-	-	-	-	-
ERR552347	rpoB_p.Ser450Leu	katG_p.Ser	pncA_p.Val180Gly	embB_p.Asp328Gly	rpsL_p.Lys43Arg	-	-	-	-	-	-	-	eis_c.-10G>A	-	ethA_c.110delA	-	-	-	-	-	-
ERR552373	rpoB_p.Ser450Leu	katG_p.Ser	pncA_c.386_389de	embB_p.Met306Ile	rpsL_p.Lys88Arg	-	-	-	-	-	-	-	-	-	-	-	-	-	-	-	-
ERR552374	rpoB_p.Ser450Leu	katG_p.Ser	pncA_c.386_389de	embB_p.Met306Ile	rpsL_p.Lys88Arg	-	-	-	-	-	-	-	-	-	-	-	-	-	-	-	-
ERR552389	rpoB_p.Ser450Leu	katG_p.Ser	pncA_p.Gln10Pro	embB_p.Met306Val	rpsL_p.Lys43Arg	-	-	-	-	-	-	-	-	-	-	-	-	-	-	-	-
ERR552390	rpoB_p.Ser450Leu	katG_p.Ser	pncA_p.Gln10Pro	embB_p.Met306Val	rpsL_p.Lys43Arg	-	-	-	-	-	-	-	-	-	-	-	-	-	-	-	-
ERR552400	rpoB_p.Ser450Leu	katG_p.Ser	pncA_c.386_389de	embB_p.Met306Ile	rpsL_p.Lys88Arg	-	-	-	-	-	-	-	-	-	-	-	-	-	-	-	-
ERR552401	rpoB_p.Ser450Leu	katG_p.Ser	pncA_c.386_389de	embB_p.Met306Ile	rpsL_p.Lys88Arg	-	-	-	-	-	-	-	-	-	-	-	-	-	-	-	-
ERR552417	rpoB_p.Ser450Leu	katG_p.Ser	pncA_p.Thr76Pro	embB_p.Asp328Gly	rpsL_p.Lys43Arg	-	-	-	-	-	rrs_n.1401A>G	rrs_n.1401A>G	rrs_n.1401A>G	rrs_n.1401A>G	ethA_c.110delA	-	-	-	-	-	-
ERR552418	rpoB_p.Ser450Leu	katG_p.Ser	pncA_p.Thr76Pro	embB_p.Asp328Gly	rpsL_p.Lys43Arg	-	-	-	-	-	rrs_n.1401A>G	rrs_n.1401A>G	rrs_n.1401A>G	rrs_n.1401A>G	ethA_c.110delA	-	-	-	-	-	-
ERR552441	rpoB_p.Ser450Leu	katG_p.Ser	pncA_p.Gln10Pro	embB_p.Met306Val	rpsL_p.Lys43Arg	-	-	-	-	-	-	-	-	-	-	-	-	-	-	-	-
ERR552446	rpoB_p.Ser450Leu	katG_p.Ser	pncA_p.Gln10Pro	embB_p.Met306Val	rpsL_p.Lys43Arg	-	-	-	-	-	-	-	-	-	-	-	-	-	-	-	-
ERR552447	rpoB_p.Ser450Leu	katG_p.Ser	pncA_p.Gln10Pro	embB_p.Met306Val	rpsL_p.Lys43Arg	-	-	-	-	-	-	-	-	-	-	-	-	-	-	-	-
ERR552509	rpoB_p.Ser450Leu	katG_p.Ser	pncA_p.Thr76Pro	embB_p.Asp328Gly	rpsL_p.Lys43Arg	-	-	-	-	-	rrs_n.1401A>G	rrs_n.1401A>G	rrs_n.1401A>G	rrs_n.1401A>G	ethA_c.110delA	-	-	-	-	-	-
ERR552510	rpoB_p.Ser450Leu	katG_p.Ser	pncA_p.Thr76Pro	embB_p.Asp328Gly	rpsL_p.Lys43Arg	-	-	-	-	-	rrs_n.1401A>G	rrs_n.1401A>G	rrs_n.1401A>G	rrs_n.1401A>G	ethA_c.110delA	-	-	-	-	-	-
ERR552519	rpoB_p.Ser450Leu	katG_p.Ser	pncA_p.Gln10Pro	embB_p.Met306Val	rpsL_p.Lys43Arg	-	-	-	-	-	-	-	-	-	-	-	-	-	-	-	-
ERR552520	rpoB_p.Ser450Leu	katG_p.Ser	pncA_p.Gln10Pro	embB_p.Met306Val	rpsL_p.Lys43Arg	-	-	-	-	-	-	-	-	-	-	-	-	-	-	-	-
ERR552545	rpoB_p.Ser450Leu	katG_p.Ser	pncA_p.Gln10Pro	embB_p.Met306Val	rpsL_p.Lys43Arg	-	-	-	-	-	rrs_n.1401A>G	rrs_n.1401A>G	rrs_n.1401A>G	rrs_n.1401A>G	-	-	-	-	-	-	-
ERR552546	rpoB_p.Ser450Leu	katG_p.Ser	pncA_p.Gln10Pro	embB_p.Met306Val	rpsL_p.Lys43Arg	-	-	-	-	-	rrs_n.1401A>G	rrs_n.1401A>G	rrs_n.1401A>G	rrs_n.1401A>G	-	-	-	-	-	-	-
ERR552569	rpoB_p.Ser450Leu	katG_p.Ser	pncA_p.Gln10Pro	embB_p.Met306Val	rpsL_p.Lys43Arg	-	-	-	-	-	-	-	-	-	-	-	-	-	-	-	-
ERR552571	rpoB_p.Ser450Leu	katG_p.Ser	pncA_p.Gln10Pro	embB_p.Met306Val	rpsL_p.Lys43Arg	-	-	-	-	-	-	-	-	-	-	-	-	-	-	-	-
ERR552585	rpoB_p.Ser450Leu	katG_p.Ser	pncA_p.Gln10Pro	embB_p.Met306Val	rpsL_p.Lys43Arg	-	-	-	-	-	-	-	-	-	-	-	-	-	-	-	-
ERR552603	rpoB_p.Ser450Leu	katG_p.Ser	pncA_c.386_389de	embB_p.Met306Ile	rpsL_p.Lys88Arg	-	-	-	-	-	-	-	-	-	-	-	-	-	-	-	-
ERR552604	rpoB_p.Ser450Leu	katG_p.Ser	pncA_c.386_389de	embB_p.Met306Ile	rpsL_p.Lys88Arg	-	-	-	-	-	-	-	-	-	-	-	-	-	-	-	-
ERR552606	rpoB_p.Ser450Leu	katG_p.Ser	pncA_p.Gln10Pro	embB_p.Met306Val	rpsL_p.Lys43Arg	-	-	-	-	-	-	-	-	-	-	-	-	-	-	-	-
ERR552607	rpoB_p.Ser450Leu	katG_p.Ser	pncA_p.Gln10Pro	embB_p.Met306Val	rpsL_p.Lys43Arg	-	-	-	-	-	-	-	-	-	-	-	-	-	-	-	-
ERR552660	rpoB_p.Ser450Leu	katG_p.Ser	pncA_p.Gln10Pro	embB_p.Met306Val	rpsL_p.Lys43Arg	-	-	-	-	-	-	-	-	-	-	-	-	-	-	-	-
ERR552661	rpoB_p.Ser450Leu	katG_p.Ser	pncA_p.Gln10Pro	embB_p.Met306Val	rpsL_p.Lys43Arg	-	-	-	-	-	-	-	-	-	-	-	-	-	-	-	-
ERR552708	rpoB_p.Ser450Leu	katG_p.Ser	pncA_p.Ile133Thr	embB_p.Met306Val	rpsL_p.Lys43Arg	-	-	-	-	-	rrs_n.1401A>G	rrs_n.1401A>G	eis_c.-12C>T, rrs_n.1401A>G	rrs_n.1401A>G	-	-	-	-	-	-	-
ERR552709	rpoB_p.Ser450Leu	katG_p.Ser	pncA_p.Ile133Thr	embB_p.Met306Val	rpsL_p.Lys43Arg	-	-	-	-	-	rrs_n.1401A>G	rrs_n.1401A>G	eis_c.-12C>T, rrs_n.1401A>G	rrs_n.1401A>G	-	-	-	-	-	-	-
ERR552740	rpoB_p.Ser450Leu	katG_p.Ser	pncA_p.Ile133Thr	embB_p.Met306Val	rpsL_p.Lys43Arg	-	-	-	-	-	-	-	eis_c.-12C>T	-	-	-	-	-	-	-	-
ERR552793	rpoB_p.Ser450Leu	katG_p.Ser	pncA_p.Ile133Thr	embB_p.Met306Val	rpsL_p.Lys43Arg	-	-	-	-	-	-	-	eis_c.-12C>T	-	-	-	-	-	-	-	-
ERR552794	rpoB_p.Ser450Leu	katG_p.Ser	pncA_p.Ile133Thr	embB_p.Met306Val	rpsL_p.Lys43Arg	-	-	-	-	-	-	-	eis_c.-12C>T	-	-	-	-	-	-	-	-
ERR552814	rpoB_p.Ser450Leu	katG_p.Ser	pncA_p.Gln10Pro,	embB_p.Met306Val	rpsL_p.Lys43Arg	-	-	-	-	-	-	-	eis_c.-12C>T	-	-	-	-	-	-	-	-
ERR552815	rpoB_p.Ser450Leu	katG_p.Ser	pncA_p.Ile133Thr	embB_p.Met306Val	rpsL_p.Lys43Arg	-	-	-	-	-	-	eis_c.-14C>T	eis_c.-12C>T, eis_c.-14C>T	-	-	-	-	-	-	-	-
ERR552833	rpoB_p.Ser450Leu	katG_p.Ser	pncA_p.Ile133Thr	embB_p.Met306Val	rpsL_p.Lys43Arg	-	-	-	-	-	-	-	eis_c.-12C>T	-	-	-	-	-	-	-	-
ERR552834	rpoB_p.Ser450Leu	katG_p.Ser	pncA_p.Ile133Thr	embB_p.Met306Val	rpsL_p.Lys43Arg	-	-	-	-	-	-	-	eis_c.-12C>T	-	-	-	-	-	-	-	-
ERR552882	rpoB_p.Ser450Leu	katG_p.Ser	pncA_p.Gln10Pro	embB_p.Met306Val	rpsL_p.Lys43Arg	-	-	-	-	-	-	-	eis_c.-12C>T	-	-	-	-	-	-	-	-
ERR552883	rpoB_p.Ser450Leu	katG_p.Ser	pncA_p.Gln10Pro	embB_p.Met306Val	rpsL_p.Lys43Arg	-	-	-	-	-	-	-	eis_c.-12C>T	-	-	-	-	-	-	-	-
ERR552896	rpoB_p.Ser450Leu	katG_p.Ser	pncA_p.Gln10Pro	embB_p.Met306Val	rpsL_p.Lys43Arg	-	-	-	-	-	-	-	-	-	-	-	-	-	-	-	-
ERR552897	rpoB_p.Ser450Leu	katG_p.Ser	pncA_p.Gln10Pro	embB_p.Met306Val	rpsL_p.Lys43Arg	-	-	-	-	-	-	-	-	-	-	-	-	-	-	-	-
ERR552906	rpoB_p.Ser450Leu	katG_p.Ser	pncA_p.Ile133Thr	embB_p.Met306Val	rpsL_p.Lys43Arg	-	-	-	-	-	-	-	eis_c.-12C>T	-	-	-	-	-	-	-	-
ERR552926	rpoB_p.Ser450Leu	katG_p.Ser	pncA_p.Ile133Thr	embB_p.Met306Val	rpsL_p.Lys43Arg	-	-	-	-	-	-	-	eis_c.-12C>T	-	-	-	-	-	-	-	-
ERR552927	rpoB_p.Ser450Leu	katG_p.Ser	pncA_p.Ile133Thr	embB_p.Met306Val	rpsL_p.Lys43Arg	-	-	-	-	-	-	-	eis_c.-12C>T	-	-	-	-	-	-	-	-
ERR552977	rpoB_p.Ser450Leu	katG_p.Ser	pncA_p.Val155Gly	embB_p.Met306Ile	rpsL_p.Lys43Arg	-	-	-	-	-	-	-	eis_c.-10G>A	-	-	-	-	-	-	-	-
ERR552978	rpoB_p.Ser450Leu	katG_p.Ser	pncA_p.Val155Gly	embB_p.Met306Ile	rpsL_p.Lys43Arg	-	-	-	-	-	-	-	eis_c.-10G>A	-	-	-	-	-	-	-	-
ERR552982	rpoB_p.Ser450Leu	katG_p.Ser	pncA_p.Thr160Pro	embB_p.Met306Val	rpsL_p.Lys43Arg	-	-	-	-	-	rrs_n.1401A>G	rrs_n.1401A>G	eis_c.-10G>A, rrs_n.1401A>G	rrs_n.1401A>G	-	folC_p.Glu40Gly	-	-	-	-	-
ERR553050	rpoB_p.Ser450Leu	katG_p.Ser	pncA_p.Ile133Thr	embB_p.Met306Val	rpsL_p.Lys43Arg	-	-	-	-	-	rrs_n.1401A>G	rrs_n.1401A>G	eis_c.-12C>T, rrs_n.1401A>G	rrs_n.1401A>G	-	-	-	-	-	-	-
ERR553051	rpoB_p.Ser450Leu	katG_p.Ser	pncA_p.Ile133Thr	embB_p.Met306Val	rpsL_p.Lys43Arg	-	-	-	-	-	rrs_n.1401A>G	rrs_n.1401A>G	eis_c.-12C>T, rrs_n.1401A>G	rrs_n.1401A>G	-	-	-	-	-	-	-
ERR553152	rpoB_p.Ser450Leu	katG_p.Ser	pncA_p.Ile133Thr	embB_p.Met306Val	rpsL_p.Lys43Arg	-	-	-	-	-	-	-	eis_c.-12C>T	-	-	-	-	-	-	-	-
ERR553153	rpoB_p.Ser450Leu	katG_p.Ser	pncA_p.Ile133Thr	embB_p.Met306Val	rpsL_p.Lys43Arg	-	-	-	-	-	-	-	eis_c.-12C>T	-	-	-	-	-	-	-	-
ERR553183	rpoB_p.Ser450Leu	katG_p.Ser	pncA_p.Gln10Pro	embB_p.Met306Val	rpsL_p.Lys43Arg	-	-	-	-	-	-	-	-	-	-	-	-	-	-	-	-
ERR553184	rpoB_p.Ser450Leu	katG_p.Ser	pncA_p.Gln10Pro	embB_p.Met306Val	rpsL_p.Lys43Arg	-	-	-	-	-	-	-	-	-	-	-	-	-	-	-	-
ERR553188	rpoB_p.Ser450Leu	katG_p.Ser	pncA_p.Gln10Pro	embB_p.Met306Val	rpsL_p.Lys43Arg	-	-	-	-	-	-	-	-	-	-	-	-	-	-	-	-
ERR553190	rpoB_p.Ser450Leu	katG_p.Ser	pncA_p.Gln10Pro	embB_p.Met306Val	rpsL_p.Lys43Arg	-	-	-	-	-	-	-	-	-	-	-	-	-	-	-	-
ERR553217	rpoB_p.Ser450Leu	katG_p.Ser	pncA_p.Trp68Arg	embB_p.Asp328Gly	rpsL_p.Lys43Arg	-	-	-	-	-	rrs_n.1401A>G	rrs_n.1401A>G	rrs_n.1401A>G	rrs_n.1401A>G	ethA_c.110delA	-	-	-	-	-	-
ERR553218	rpoB_p.Ser450Leu	katG_p.Ser	pncA_p.Trp68Arg	embB_p.Asp328Gly	rpsL_p.Lys43Arg	-	-	-	-	-	rrs_n.1401A>G	rrs_n.1401A>G	rrs_n.1401A>G	rrs_n.1401A>G	ethA_c.110delA	-	-	-	-	-	-
ERR553393	rpoB_p.Ser450Leu	katG_p.Ser	pncA_p.Gln10Pro	embB_p.Met306Val	rpsL_p.Lys43Arg	-	-	-	-	-	-	-	-	-	-	-	-	-	-	-	-
ERR553394	rpoB_p.Ser450Leu	katG_p.Ser	pncA_p.Gln10Pro	embB_p.Met306Val	rpsL_p.Lys43Arg	-	-	-	-	-	-	-	-	-	-	-	-	-	-	-	-
ERR550808	rpoB_p.Ser450Leu	katG_p.Ser	pncA_p.Gln10Pro,	embB_p.Asp328Gly	rpsL_p.Lys43Arg	-	-	-	-	-	rrs_n.1401A>G	rrs_n.1401A>G	eis_c.-8C>A, rrs_n.1401A>G	rrs_n.1401A>G	ethA_c.110delA	-	-	-	-	-	-
ERR551251	rpoB_p.Ser450Leu	katG_p.Ser	pncA_p.Gln10Arg,	embB_p.Gln497Arg	rrs_n.514A>C	-	-	-	-	-	-	-	-	-	-	-	-	-	-	-	-
ERR551290	rpoB_p.Ser450Leu	katG_p.Ser	pncA_c.452delT,	embB_p.Met306Ile	rpsL_p.Lys43Arg	-	-	-	-	-	-	-	-	-	-	-	-	-	-	-	-
ERR551460	rpoB_p.Ser450Leu	katG_p.Ser	pncA_c.171_172in	embB_p.Met306Ile	rpsL_p.Lys43Arg	-	-	-	-	-	-	-	-	-	-	-	-	-	-	-	-
ERR551461	rpoB_p.Ser450Leu	katG_p.Ser	pncA_c.171_172in	embB_p.Met306Ile	rpsL_p.Lys43Arg	-	-	-	-	-	-	-	-	-	-	-	-	-	-	-	-
ERR551464	rpoB_p.Ser450Leu	katG_p.Ser	pncA_c.161dupC,	embB_p.Met306Val	rpsL_p.Lys43Arg	-	-	-	-	-	-	-	-	-	-	-	-	-	-	-	-
ERR552225	rpoB_p.Ser450Leu	katG_p.Ser	pncA_c.-11A>G, p	embA_c.-12C>T, e	rpsL_p.Lys43Arg	-	-	-	-	-	-	-	-	-	-	folC_p.Glu40Gly	-	-	-	-	-
ERR552226	rpoB_p.Ser450Leu	katG_p.Ser	pncA_c.-11A>G, p	embA_c.-12C>T, e	rpsL_p.Lys43Arg	-	-	-	-	-	-	-	-	-	-	folC_p.Glu40Gly	-	-	-	-	-
ERR552955	rpoB_p.Ser450Leu	katG_p.Ser	pncA_p.Arg123Pro	embA_c.-12C>T	rpsL_p.Lys43Arg	-	-	-	-	-	rrs_n.1401A>G	rrs_n.1401A>G	rrs_n.1401A>G	rrs_n.1401A>G	ethA_c.1341delC	-	-	-	-	-	-
ERR552956	rpoB_p.Ser450Leu	katG_p.Ser	pncA_p.Arg123Pro	embA_c.-12C>T	rpsL_p.Lys43Arg	-	-	-	-	-	rrs_n.1401A>G	rrs_n.1401A>G	rrs_n.1401A>G	rrs_n.1401A>G	ethA_c.1341delC	-	-	-	-	-	-
ERR038746	rpoB_p.Ser450Leu	katG_p.Ser	pncA_p.Val180Phe	embB_p.Met306Leu	rpsL_p.Lys43Arg	-	-	-	-	-	-	-	-	-	-	-	-	-	-	-	-
SRR5341240	rpoB_p.Ser450Leu	katG_p.Ser	pncA_p.Leu27Pro	embB_p.Met306Val	rpsL_p.Lys43Arg	-	-	-	-	-	-	-	-	tlyA_c.142delG, tlyA_c.149_152delCCGC	-	-	-	-	-	-	-
CRR027523	rpoB_p.Ser450Leu	katG_p.Ser	pncA_p.Leu85Arg	embB_p.Gln497Arg	rpsL_p.Lys43Arg	-	-	-	-	-	rrs_n.1401A>G	rrs_n.1401A>G	rrs_n.1401A>G	rrs_n.1401A>G	-	folC_p.Ile43Thr	-	-	-	-	-
CRR027528	rpoB_p.Ser450Leu	katG_p.Ser	pncA_p.Pro62Leu	embB_p.Met306Ile	rpsL_p.Lys43Arg	-	-	-	-	-	-	-	-	-	-	-	-	-	-	-	-
CRR027595	rpoB_p.Ser450Leu	katG_p.Ser	pncA_p.Val139Gly	-	rpsL_p.Lys43Arg	-	-	-	-	-	-	-	-	-	-	-	-	-	-	-	-
CRR027612	rpoB_p.Ser450Leu	katG_p.Ser	pncA_p.Leu27Pro	embB_p.Met306Val	rrs_n.514A>C	-	-	-	-	-	-	-	-	-	ethA_c.1391dupA	-	-	-	-	-	-
CRR027616	rpoB_p.Ser450Leu	katG_p.Ser	pncA_p.Leu27Pro	embB_p.Met306Val	rrs_n.514A>C	-	-	-	-	-	-	-	-	-	-	-	-	-	-	-	-
SRR1723447	rpoB_p.Ser450Leu	katG_p.Ser	pncA_p.Pro62Leu	embB_p.Met306Ile	rpsL_p.Lys43Arg	-	-	-	-	-	-	-	-	-	-	-	-	-	-	-	-
SRR1723538	rpoB_p.Ser450Leu	katG_p.Ser	pncA_p.Val139Gly	-	rpsL_p.Lys43Arg	-	-	-	-	-	-	-	-	-	-	-	-	-	-	-	-
SRR1723639	rpoB_p.Ser450Leu	katG_p.Ser	pncA_p.Ala146Thr	embB_p.Met306Val	-	-	-	-	-	-	-	-	-	-	-	-	-	-	-	-	-
SRR1723640	rpoB_p.Ser450Leu	katG_p.Ser	pncA_p.Ala146Thr	-	-	-	-	-	-	-	-	-	-	-	-	-	-	-	-	-	-
SRR1723641	rpoB_p.Ser450Leu	katG_p.Ser	pncA_p.Ala146Thr	-	-	-	-	-	-	-	-	-	-	-	-	-	-	-	-	-	-
SRR1723642	rpoB_p.Ser450Leu	katG_p.Ser	pncA_p.Ala146Thr	embB_p.Met306Val	-	-	-	-	-	-	-	-	-	-	-	-	-	-	-	-	-
SRR1723798	rpoB_p.Ser450Leu	katG_p.Ser	pncA_p.Leu27Pro	embB_p.Met306Val	rrs_n.514A>C	-	-	-	-	-	-	-	-	-	ethA_c.1391dupA	-	-	-	-	-	-
SRR6824454	rpoB_p.Ser450Leu	katG_p.Ser	pncA_p.Leu27Pro	embB_p.Met306Val	rrs_n.514A>C	-	-	-	-	-	-	-	-	-	ethA_c.1391dupA	-	-	-	-	-	-
SRR6824458	rpoB_p.Ser450Leu	katG_p.Ser	pncA_p.Leu27Pro	embB_p.Met306Val	rrs_n.514A>C	-	-	-	-	-	-	-	-	-	-	-	-	-	-	-	-
SRR6824694	rpoB_p.Ser450Leu	katG_p.Ser	pncA_p.Val139Gly	-	rpsL_p.Lys43Arg	-	-	-	-	-	-	-	-	-	-	-	-	-	-	-	-
CRR027608	rpoB_p.Ser450Leu	katG_p.Ser	pncA_p.Ala146Thr	embB_p.Gln497Arg	gid_c.102delG	-	-	-	-	-	rrs_n.1401A>G	rrs_n.1401A>G	rrs_n.1401A>G	rrs_n.1401A>G	-	-	-	-	-	-	-
ERR275226	rpoB_p.Ser450Leu	katG_p.Ser	pncA_p.Asp63Ala	embB_p.Asp354Ala	rpsL_p.Lys43Arg	-	-	-	-	-	-	-	-	-	ethA_c.-2185_*1613del	-	-	-	-	-	ddn_p.Trp88*
ERR027447	rpoB_p.Ser450Leu	katG_p.Ser	pncA_p.Thr47Ala	embB_p.Asn296His	rpsL_p.Lys43Arg	-	-	-	-	-	-	-	eis_c.-10G>A	-	ethA_c.110delA	-	-	-	-	-	-
ERR133880	rpoB_p.Ser450Leu	katG_p.Ser	pncA_p.Gln141Pro	embB_p.Met306Val	rpsL_p.Lys43Arg	-	-	-	-	-	-	-	-	-	ethA_c.1010delT	-	-	-	-	-	-
ERR234630	rpoB_p.Ser450Leu	katG_p.Ser	pncA_p.Ala102Thr	embB_p.Gly406Ala	rpsL_p.Lys43Arg	-	-	-	-	-	-	eis_c.-14C>T	eis_c.-14C>T	-	-	-	-	-	-	-	-
ERR015610	rpoB_p.Ser450Leu	katG_p.Ser	pncA_p.Thr47Ala	embB_p.Asn296His	rpsL_p.Lys43Arg	-	-	-	-	-	-	-	eis_c.-10G>A	-	ethA_c.110delA	-	-	-	-	-	-
ERR133916	rpoB_p.Ser450Leu	katG_p.Ser	pncA_p.Ser67Pro	embB_p.Gln497Lys	rpsL_p.Lys43Arg	-	-	-	-	-	-	-	-	-	-	folC_p.Glu40Gly	-	-	-	-	-
ERR234629	rpoB_p.Ser450Leu	katG_p.Ser	pncA_p.Lys96Arg	embB_p.Asp1024As	rpsL_p.Lys43Arg	-	-	-	-	-	-	-	eis_c.-10G>A	-	ethA_p.Pro378Leu	-	-	-	-	-	-
ERR403247	rpoB_p.Ser450Leu	katG_p.Ser	pncA_p.Val139Gly	embB_p.Gly406Asp	rpsL_p.Lys43Arg	-	-	-	-	-	-	-	-	-	-	-	-	-	-	-	-
ERR403286	rpoB_p.Ser450Leu	katG_p.Ser	pncA_p.Val180Gly	embB_p.Gly406Ala	rpsL_p.Lys43Arg	-	-	-	-	-	-	-	eis_c.-10G>A	-	ethA_c.1427_1428dupAG	-	-	-	-	-	-
SRR2024938	rpoB_p.Ser450Leu	katG_p.Ser	pncA_p.Trp68Arg	embB_p.Met306Val	rpsL_p.Lys43Arg	-	-	-	-	-	-	-	-	-	-	thyX_c.-16C>T	-	-	-	-	-
SRR2024969	rpoB_p.Ser450Leu	katG_p.Ser	pncA_c.139delA,	embB_p.Gly406Asp	rpsL_p.Lys43Arg	-	-	-	-	-	-	-	-	-	-	-	-	-	-	-	-
ERR1353083	rpoB_p.Ser450Leu	katG_p.Ser	pncA_p.Cys14Arg	embB_p.Gly406Asp	rpsL_p.Lys43Arg	-	-	-	-	-	-	-	-	-	-	thyA_p.Arg222Gly, thyX_c.-16C>T	-	-	-	-	-
ERR067714	rpoB_p.Ser450Leu	katG_p.Ser	pncA_p.Lys96Glu	embB_p.Met306Val	rpsL_p.Lys88Arg	-	-	-	-	-	-	-	-	-	ethA_c.479delC	-	-	-	-	-	-
ERR108428	rpoB_p.Ser450Leu	katG_p.Ser	pncA_p.Pro54Leu	embB_p.Gln497Lys	rpsL_p.Lys43Arg	-	-	-	-	-	rrs_n.1401A>G	rrs_n.1401A>G	rrs_n.1401A>G	rrs_n.1401A>G	ethA_c.1268dupG	-	-	-	-	-	-
ERR108450	rpoB_p.Ser450Leu	katG_p.Ser	pncA_p.Ile6Thr	embB_p.Gln497Lys	rpsL_p.Lys43Arg	-	-	-	-	-	-	-	-	-	ethA_c.1341delC, ethA_c.364delA	folC_p.Glu40Gly	-	-	-	-	-
ERR108495	rpoB_p.Ser450Leu	katG_p.Ser	pncA_p.Cys138Arg	embB_p.Met306Val	rpsL_p.Lys43Arg	-	-	-	-	-	-	-	-	-	-	-	-	-	-	-	-
ERR133899	rpoB_p.Ser450Leu	katG_p.Ser	pncA_p.Ala102Pro	embB_p.Asn296His	rpsL_p.Lys43Arg	-	-	-	-	-	rrs_n.1401A>G	rrs_n.1401A>G	rrs_n.1401A>G	rrs_n.1401A>G	ethA_c.110delA	-	-	-	-	-	-
ERR137236	rpoB_p.Ser450Leu	katG_p.Ser	pncA_p.Leu4Trp	embB_p.His1002Ar	rpsL_p.Lys43Arg	-	-	-	-	-	-	-	-	-	-	-	-	-	-	-	-
ERR137259	rpoB_p.Ser450Leu	katG_p.Ser	pncA_p.Thr142Met	embB_p.Gln497Lys	rpsL_p.Lys43Arg	-	-	-	-	-	-	-	-	-	ethA_c.110delA	-	-	-	-	-	-
ERR144566	rpoB_p.Ser450Leu	katG_p.Ser	pncA_p.Leu172Pro	-	rpsL_p.Lys43Arg	-	-	-	-	-	-	-	-	-	-	-	-	-	-	-	-
ERR144635	rpoB_p.Ser450Leu	katG_p.Ser	pncA_c.390_391du	embB_p.Met306Leu	rpsL_p.Lys43Arg	-	-	-	-	-	-	-	-	-	ethA_p.Trp256*	-	-	-	-	-	-
ERR228006	rpoB_p.Ser450Leu	katG_p.Ser	pncA_p.Ser67Pro	embA_c.-16C>T, e	rpsL_p.Lys43Arg	-	-	-	-	-	-	-	eis_c.-37G>T	-	ethA_c.110delA	-	-	-	-	-	-
ERR067705	rpoB_p.Ser450Leu	katG_p.Ser	pncA_c.-11A>G, p	-	rpsL_p.Lys43Arg	-	-	-	-	-	-	-	-	-	-	-	-	-	-	-	-
SRR1710096	rpoB_p.Ser450Leu	katG_p.Ser	pncA_p.Val125Phe	-	rpsL_p.Lys43Arg	-	-	-	-	-	-	-	-	-	-	-	-	-	-	-	-
ERR228024	rpoB_p.Ser450Leu	katG_p.Ser	pncA_p.Lys96Glu	embB_p.Met306Val	rpsL_p.Lys88Arg	-	-	-	-	-	-	-	eis_c.-10G>A	-	ethA_c.479delC	-	-	-	-	-	-
ERR228028	rpoB_p.Ser450Leu	katG_p.Ser	pncA_p.Ser67Pro	embA_c.-16C>T, e	rpsL_p.Lys43Arg	-	-	-	-	-	-	-	eis_c.-37G>T	-	ethA_c.110delA	-	-	-	-	-	-
ERR228056	rpoB_p.Ser450Leu	katG_p.Ser	pncA_p.Ile133Thr	embB_p.Met306Val	rpsL_p.Lys43Arg	-	-	-	-	-	-	-	eis_c.-12C>T	-	-	-	-	-	-	-	-
ERR229936	rpoB_p.Ser450Leu	katG_p.Ser	pncA_c.390_391du	embB_p.Met306Leu	rpsL_p.Lys43Arg	-	-	-	-	-	-	-	-	-	ethA_p.Trp256*	-	-	-	-	-	-
ERR229969	rpoB_p.Ser450Leu	katG_p.Ser	pncA_p.Val180Gly	embB_p.Gly406Ala	rpsL_p.Lys43Arg	-	-	-	-	-	-	-	eis_c.-10G>A	-	ethA_c.1427_1428dupAG	-	-	-	-	-	-
ERR229971	rpoB_p.Ser450Leu	katG_p.Ser	pncA_p.Lys96Glu	embB_p.Met306Val	rpsL_p.Lys88Arg	-	-	-	-	-	-	-	eis_c.-12C>T	-	ethA_c.479delC	-	-	-	-	-	-
ERR230005	rpoB_p.Ser450Leu	katG_p.Ser	pncA_p.Arg154Gly	embB_p.Met306Ile	rpsL_p.Lys43Arg	-	-	-	-	-	-	-	-	-	ethA_c.1292dupT	-	-	-	-	-	-
ERR234668	rpoB_p.Ser450Leu	katG_p.Ser	pncA_p.Thr47Ala	embB_p.Asn296His	rpsL_p.Lys43Arg	-	-	-	-	-	-	-	eis_c.-10G>A	-	ethA_c.110delA	-	-	-	-	-	-
ERR1633869	rpoB_p.Ser450Leu	katG_p.Ser	pncA_p.Cys14Arg	embB_p.Met306Ile	gid_p.Leu79Ser,	-	-	-	-	-	-	-	-	-	ethA_p.Ala381Pro	-	-	-	-	-	-
SRR6398091	rpoB_p.Ser450Leu	katG_p.Ser	pncA_p.Pro54Leu	-	rpsL_p.Lys43Arg	-	-	-	-	-	-	-	-	-	-	-	-	-	-	-	-
R39	rpoB_p.Ser450Leu	katG_p.Ser	pncA_p.Pro69Leu	embB_p.Gly406Asp	rrs_n.514A>C	-	-	-	-	-	-	-	-	-	-	-	-	-	-	-	-
SRR2024982	rpoB_p.Ser450Leu	katG_p.Ser	pncA_p.His51Arg	embB_p.Gln497Lys	rpsL_p.Lys43Arg	-	-	-	-	-	-	-	-	-	-	-	-	-	-	-	-
SRR2024992	rpoB_p.Ser450Leu	katG_p.Ser	pncA_p.Trp68Arg	embB_p.Met306Val	rpsL_p.Lys43Arg	-	-	-	-	-	-	-	-	-	-	thyX_c.-16C>T	-	-	-	-	-
R30	rpoB_p.Ser450Leu	katG_p.Ser	pncA_p.Cys14Arg,	embA_c.-12C>T	rrs_n.514A>C	-	-	-	-	-	-	-	-	-	-	-	-	-	-	-	-
SRR5709871	rpoB_p.Ser450Leu	katG_p.Ser	pncA_p.Val7Gly	embB_p.Met306Val	rpsL_p.Lys43Arg	-	-	-	-	-	-	-	-	-	-	-	-	-	-	-	-
SRR6398011	rpoB_p.Ser450Leu	katG_p.Ser	pncA_p.Thr135Pro	embB_p.Met306Ile	gid_c.102delG,	-	-	-	-	-	-	-	eis_c.-10G>A	-	-	-	-	-	-	-	-
R91	rpoB_p.Ser450Leu	katG_p.Ser	pncA_p.Gly132Ala	embB_p.Met306Val	rpsL_p.Lys43Arg	-	-	-	-	-	-	-	-	-	-	-	-	-	-	-	-
R92	rpoB_p.Ser450Leu	katG_p.Ser	pncA_p.Gly132Ala	embB_p.Met306Val	rpsL_p.Lys43Arg	-	-	-	-	-	-	-	-	-	-	-	-	-	-	-	-
R93	rpoB_p.Ser450Leu	katG_p.Ser	pncA_p.Gly132Ala	embB_p.Met306Val	rpsL_p.Lys43Arg	-	-	-	-	-	-	-	-	-	-	-	-	-	-	-	-
R94	rpoB_p.Ser450Leu	katG_p.Ser	pncA_p.Gly132Ala	embB_p.Met306Val	rpsL_p.Lys43Arg	-	-	-	-	-	-	-	-	-	-	-	-	-	-	-	-
SRR671722	rpoB_p.Ser450Leu	katG_p.Ser	pncA_p.Thr76Pro	-	rpsL_p.Lys43Arg	-	-	-	-	-	-	-	-	-	-	-	-	-	-	-	-
SRR671811	rpoB_p.Ser450Leu	katG_p.Ser	pncA_p.Gln10Pro	embB_p.Met306Ile	rpsL_p.Lys43Arg	-	-	-	-	-	-	-	-	-	ethA_p.Glu132*	-	-	-	-	-	-
SRR847786	rpoB_p.Ser450Leu	katG_p.Ser	pncA_p.Asp49Gly	embB_p.Gln497Arg	rpsL_p.Lys43Arg	-	-	-	-	-	-	-	-	-	-	-	-	-	-	-	-
SRR10040134	rpoB_p.Ser450Leu	katG_p.Ser	pncA_p.Lys96Thr	embB_p.Gly406Asp	rpsL_p.Lys43Arg	-	-	-	-	-	-	-	-	-	-	-	-	-	-	-	-
SRR10040153	rpoB_p.Ser450Leu	katG_p.Ser	pncA_c.390_391du	-	-	-	-	-	-	-	-	-	-	-	-	-	-	-	-	-	-
SRR10040158	rpoB_p.Ser450Leu	katG_p.Ser	pncA_p.Leu159Arg	embB_p.Met306Val	rpsL_p.Lys43Arg	-	-	-	-	-	-	-	-	-	-	thyA_c.-6607_*1720del	-	-	-	-	-
SRR10040170	rpoB_p.Ser450Leu	katG_p.Ser	pncA_c.390_391du	embB_p.Met306Val	rpsL_p.Lys43Arg	-	-	-	-	-	-	-	-	-	-	-	-	-	-	-	-
SRR10040198	rpoB_p.Ser450Leu	katG_p.Ser	pncA_p.Thr135Pro	embA_c.-12C>T, e	rpsL_p.Lys43Arg	-	-	-	-	-	-	-	-	-	-	-	-	-	-	-	-
SRR10040200	rpoB_p.Ser450Leu	katG_p.Ser	pncA_c.390_391du	embA_c.-12C>T	rpsL_p.Lys43Arg	-	-	-	-	-	-	-	-	-	-	-	-	-	-	-	-
SRR10040201	rpoB_p.Ser450Leu	katG_p.Ser	pncA_c.390_391du	embA_c.-12C>T	rpsL_p.Lys43Arg	-	-	-	-	-	-	-	-	-	-	-	-	-	-	-	-
SRR10040235	rpoB_p.Ser450Leu	katG_p.Ser	pncA_c.390_391du	embB_p.Gly406Ser	rpsL_p.Lys43Arg	-	-	-	-	-	-	-	-	-	-	-	-	-	-	-	-
SRR10040257	rpoB_p.Ser450Leu	katG_p.Ser	pncA_p.Leu159Arg	embB_p.Met306Val	rpsL_p.Lys43Arg	-	-	-	-	-	-	-	-	-	-	thyA_c.-6607_*1720del	-	-	-	-	-
SRR10040292	rpoB_p.Ser450Leu	katG_p.Ser	pncA_p.Met175Val	embB_p.Met306Ile	rpsL_p.Lys43Arg	-	-	-	-	-	rrs_n.1401A>G	rrs_n.1401A>G	rrs_n.1401A>G	rrs_n.1401A>G	-	-	-	-	-	-	-
SRR10040315	rpoB_p.Ser450Leu	katG_p.Ser	pncA_p.Gln141Pro	embB_p.Met306Leu	rpsL_p.Lys43Arg	-	-	-	-	-	rrs_n.1401A>G	rrs_n.1401A>G	rrs_n.1401A>G	rrs_n.1401A>G	ethA_c.1465dupG	-	-	-	-	-	-
SRR10040316	rpoB_p.Ser450Leu	katG_p.Ser	pncA_p.Ser67Pro	embB_p.Met306Val	-	-	-	-	-	-	-	-	-	-	-	folC_p.Glu153Gly	-	-	-	-	-
SRR10040320	rpoB_p.Ser450Leu	katG_p.Ser	pncA_p.Ala134Val	embB_p.Gly406Ser	-	-	-	-	-	-	-	-	-	-	-	-	-	-	-	-	-
SRR10040322	rpoB_p.Ser450Leu	katG_p.Ser	pncA_p.Val139Ala	-	rpsL_p.Lys88Met	-	-	-	-	-	-	-	-	-	-	-	-	-	-	-	-
SRR10040326	rpoB_p.Ser450Leu	katG_p.Ser	pncA_p.Gln141*	embB_p.Met306Val	-	-	-	-	-	-	rrs_n.1401A>G	rrs_n.1401A>G	rrs_n.1401A>G	rrs_n.1401A>G	-	-	-	-	-	-	-
SRR10040364	rpoB_p.Ser450Leu	katG_p.Ser	pncA_p.Thr47Ala	-	rpsL_p.Lys43Arg	-	-	-	-	-	-	-	-	-	-	-	-	-	-	-	-
SRR10040390	rpoB_p.Ser450Leu	katG_p.Ser	pncA_p.Thr76Pro	-	rpsL_p.Lys43Arg	-	-	-	-	-	-	-	-	-	-	-	-	-	-	-	-
SRR10040418	rpoB_p.Ser450Leu	katG_p.Ser	pncA_p.Lys96Thr	embB_p.Gly406Asp	rpsL_p.Lys43Arg	-	-	-	-	-	-	-	-	-	-	-	-	-	-	-	-
SRR10040421	rpoB_p.Ser450Leu	katG_p.Ser	pncA_p.Lys96Thr	embB_p.Gly406Asp	rpsL_p.Lys43Arg	-	-	-	-	-	-	-	-	-	-	-	-	-	-	-	-
SRR10040431	rpoB_p.Ser450Leu	katG_p.Ser	pncA_p.Thr142Ala	embB_p.Met306Val	rpsL_p.Lys43Arg	-	-	-	-	-	-	-	-	-	ethA_c.891dupC	-	-	-	-	-	-
SRR10040444	rpoB_p.Ser450Leu	katG_p.Ser	pncA_p.Trp68Arg	embB_p.Met306Val	rpsL_p.Lys43Arg	-	-	-	-	-	-	-	-	-	-	-	-	-	-	-	-
SRR10040450	rpoB_p.Ser450Leu	katG_p.Ser	pncA_p.Ala134Val	embB_p.Asp354Ala	rpsL_p.Lys43Arg	-	-	-	-	-	-	-	-	-	-	-	-	-	-	-	-
SRR10040538	rpoB_p.Ser450Leu	katG_p.Ser	pncA_p.Thr76Pro	embB_p.Met306Val	rpsL_p.Lys43Arg	-	-	-	-	-	-	-	-	-	-	-	-	-	-	-	-
SRR10040400	rpoB_p.Ser450Leu	katG_p.Ser	pncA_p.Asp12Ala,	embB_p.Met306Val	rpsL_p.Lys43Arg	-	-	-	-	-	-	-	-	-	-	-	-	-	-	-	-
SRR10040266	rpoB_p.Ser450Leu	katG_p.Ser	pncA_p.Leu159Arg	embB_p.Gln497Arg	rpsL_p.Lys43Arg	-	-	-	-	-	-	-	-	-	-	-	-	-	-	-	-
SRR1019148	rpoB_p.Ser450Leu	katG_p.Ser	pncA_p.Cys14Arg	embB_p.Gln497Lys	gid_p.Leu79Ser,	-	-	-	-	-	-	-	-	-	ethA_p.Ala381Pro	-	-	-	-	-	-
SRR1019152	rpoB_p.Ser450Leu	katG_p.Ser	pncA_p.Cys14Arg	embB_p.Gln497Lys	gid_p.Leu79Ser,	-	-	-	-	-	-	-	-	-	ethA_p.Ala381Pro	-	-	-	-	-	-
SRR8651659	rpoB_p.Ser450Leu	katG_p.Ser	pncA_p.Thr76Pro	embB_p.Met306Val	rpsL_p.Lys43Arg	-	-	-	-	-	-	-	-	-	-	-	-	-	-	-	-
R105	rpoB_p.Ser450Leu	katG_p.Ser	pncA_p.Leu172Pro	embB_p.Met306Ile	-	-	-	-	-	-	-	-	-	-	-	-	-	-	-	-	-
SRR8651647	rpoB_p.Ser450Leu	katG_p.Ser	pncA_p.Thr177Pro	embB_p.Asp354Ala	-	-	-	-	-	-	-	-	eis_c.-10G>A	-	-	-	-	-	-	-	-
SRR8651622	rpoB_p.Ser450Leu	katG_p.Ser	pncA_p.Ser67Pro	embB_p.Met306Val	rpsL_p.Lys43Arg	-	-	-	-	-	-	-	-	-	-	-	-	-	-	-	-
T472	rpoB_p.Ser450Leu	katG_p.Ser	pncA_p.Lys96Thr	embB_p.His1002Ar	rpsL_p.Lys43Arg	-	-	-	-	-	-	-	-	-	-	-	-	-	-	-	-
ERR2446586	rpoB_p.Ser450Leu	katG_p.Ser	pncA_p.Ser67Pro	embB_p.Met306Val	rpsL_p.Lys43Arg	-	-	-	-	-	-	-	-	-	-	-	-	-	-	-	-
T1953	rpoB_p.Ser450Leu	katG_p.Ser	pncA_c.-11A>G, p	embB_p.Gly406Ala	-	-	-	-	-	-	-	-	-	-	-	-	-	-	-	-	-
ERR133984	rpoB_p.Ser450Leu	inhA_c.-15	pncA_p.Val155Gly	embB_p.Met306Val	rrs_n.517C>T	-	-	-	-	-	-	eis_c.-14C>T	eis_c.-14C>T	-	ethA_c.768delG, inhA_c.-154G>A	folC_p.Ser150Gly	-	-	-	-	-
SRR10040302	rpoB_p.Ser450Leu	inhA_c.-15	pncA_c.390_391du	embB_p.Met306Val	rpsL_p.Lys43Arg	-	-	-	-	-	-	-	-	-	inhA_c.-154G>A	-	-	-	-	-	-
ERR551780	rpoB_p.Ser450Leu	fabG1_c.-8	pncA_p.Gln10Pro	embB_p.Met306Val	rpsL_p.Lys43Arg	-	-	-	-	-	-	-	-	-	fabG1_c.-8T>C	-	-	-	-	-	-
ERR551781	rpoB_p.Ser450Leu	fabG1_c.-8	pncA_p.Gln10Pro	embB_p.Met306Val	rpsL_p.Lys43Arg	-	-	-	-	-	-	-	-	-	fabG1_c.-8T>C	-	-	-	-	-	-
ERR552142	rpoB_p.Ser450Leu	fabG1_c.-8	pncA_p.Gln10Pro	embB_p.Met306Val	rpsL_p.Lys43Arg	-	-	-	-	-	-	-	-	-	fabG1_c.-8T>C	-	-	-	-	-	-
ERR552143	rpoB_p.Ser450Leu	fabG1_c.-8	pncA_p.Gln10Pro	embB_p.Met306Val	rpsL_p.Lys43Arg	-	-	-	-	-	-	-	-	-	fabG1_c.-8T>C	-	-	-	-	-	-
ERR552215	rpoB_p.Ser450Leu	fabG1_c.-8	pncA_p.Gln10Pro	embB_p.Met306Val	rpsL_p.Lys43Arg	-	-	-	-	-	-	-	-	-	fabG1_c.-8T>C	-	-	-	-	-	-
ERR552216	rpoB_p.Ser450Leu	fabG1_c.-8	pncA_p.Gln10Pro	embB_p.Met306Val	rpsL_p.Lys43Arg	-	-	-	-	-	-	-	-	-	fabG1_c.-8T>C	-	-	-	-	-	-
ERR552217	rpoB_p.Ser450Leu	fabG1_c.-8	pncA_p.Gln10Pro	embB_p.Met306Val	rpsL_p.Lys43Arg	-	-	-	-	-	-	-	-	-	fabG1_c.-8T>C	-	-	-	-	-	-
ERR552517	rpoB_p.Ser450Leu	fabG1_c.-8	pncA_p.Gln10Pro	embB_p.Met306Val	rpsL_p.Lys43Arg	-	-	-	-	-	-	-	eis_c.-10G>A	-	fabG1_c.-8T>C	-	-	-	-	-	-
ERR552586	rpoB_p.Ser450Leu	fabG1_c.-8	pncA_p.Gln10Pro	embB_p.Met306Val	rpsL_p.Lys43Arg	-	-	-	-	-	-	-	-	-	fabG1_c.-8T>C	-	-	-	-	-	-
ERR553194	rpoB_p.Ser450Leu	fabG1_c.-8	pncA_p.Gln10Pro	embB_p.Met306Val	rpsL_p.Lys43Arg	-	-	-	-	-	-	-	-	-	fabG1_c.-8T>C	-	-	-	-	-	-
ERR553195	rpoB_p.Ser450Leu	fabG1_c.-8	pncA_p.Gln10Pro	embB_p.Met306Val	rpsL_p.Lys43Arg	-	-	-	-	-	-	-	-	-	fabG1_c.-8T>C	-	-	-	-	-	-
SRR5341264	rpoB_p.Ser450Leu	fabG1_c.-8	pncA_p.Leu27Pro	embB_p.Met306Val	rpsL_p.Lys43Arg	-	-	-	-	-	-	-	-	-	-	-	-	-	-	-	-
ERR1034876	rpoB_p.Ser450Leu	fabG1_c.-1	pncA_p.Leu182Ser	embB_p.Met306Val	rpsL_p.Lys88Arg	-	-	-	-	-	-	-	-	-	fabG1_c.-15C>T	-	-	-	-	-	-
ERR1035007	rpoB_p.Ser450Leu	fabG1_c.-1	pncA_p.Tyr103*	embB_p.Met306Val	rpsL_p.Lys43Arg	-	-	-	-	-	-	-	-	-	ethA_c.752dupG, ethR_p.Ala95Thr, fabG1_c.-15C>T	-	-	-	-	-	-
ERR1035015	rpoB_p.Ser450Leu	fabG1_c.-1	pncA_p.Tyr103*	embB_p.Gln497Arg	rpsL_p.Lys43Arg	-	-	-	-	-	-	-	-	-	ethR_p.Ala95Thr, fabG1_c.-15C>T	-	-	-	-	-	-
ERR1035023	rpoB_p.Ser450Leu	fabG1_c.-1	pncA_p.Tyr103*	embB_p.Met306Val	rpsL_p.Lys43Arg	-	-	-	-	-	-	-	eis_c.-10G>A, eis_c.-15C>G	-	ethA_c.752dupG, ethA_c.825delG, ethR_p.Ala95Thr, fabG1_c.-15C>T	-	-	-	-	-	-
ERR1035036	rpoB_p.Ser450Leu	fabG1_c.-1	pncA_p.Cys14Arg	embB_p.Met306Ile	gid_p.Leu79Ser,	-	-	-	-	-	rrs_n.1401A>G	rrs_n.1401A>G	rrs_n.1401A>G	rrs_n.1401A>G	ethA_p.Ala381Pro, fabG1_c.-15C>T	-	-	-	-	-	-
SRR6397399	rpoB_p.Ser450Leu	fabG1_c.-1	pncA_p.Gly97Ser	embB_p.Met306Ile	gid_p.Pro84Leu	-	-	-	-	-	rrs_n.1401A>G	rrs_n.1401A>G	rrs_n.1401A>G	rrs_n.1401A>G	fabG1_c.-15C>T	-	-	-	-	-	-
SRR6397748	rpoB_p.Ser450Leu	fabG1_c.-1	pncA_p.Gly97Ser	embB_p.Met306Ile	gid_p.Pro84Leu	-	-	-	-	-	rrs_n.1401A>G	rrs_n.1401A>G	rrs_n.1401A>G	rrs_n.1401A>G	fabG1_c.-15C>T	-	-	-	-	-	-
SRR1723591	rpoB_p.Ser450Leu	fabG1_c.-1	pncA_p.Ser59Pro	embB_p.Met306Ile	rpsL_p.Lys43Arg	-	-	-	-	-	-	-	-	-	fabG1_c.-15C>T	-	-	-	-	-	-
ERR1873533	rpoB_p.Ser450Leu	fabG1_c.-1	pncA_p.Cys14Arg	embB_p.Met306Ile	gid_p.Leu79Ser,	-	-	-	-	-	rrs_n.1401A>G	rrs_n.1401A>G	rrs_n.1401A>G	rrs_n.1401A>G	ethA_p.Ala381Pro, fabG1_c.-15C>T	-	-	-	-	-	-
SRR6040100	rpoB_p.Ser450Leu	fabG1_c.-1	pncA_p.Trp68Arg	embB_p.Gly406Ala	rpsL_p.Lys43Arg	-	-	-	-	-	-	-	-	-	fabG1_c.-15C>T	-	-	-	-	-	-
SRR6079922	rpoB_p.Ser450Leu	fabG1_c.-1	pncA_p.Trp68Arg	embB_p.Met306Val	rpsL_p.Lys43Arg	-	-	-	-	-	-	-	-	-	fabG1_c.-15C>T	-	-	-	-	-	-
SRR6079937	rpoB_p.Ser450Leu	fabG1_c.-1	pncA_p.Ile133Thr	embB_p.Met306Val	rpsL_p.Lys43Arg	-	-	-	-	-	-	-	-	-	fabG1_c.-15C>T	-	-	-	-	-	-
ERR1633956	rpoB_p.Ser450Leu	fabG1_c.-1	pncA_p.Asp8Asn	embB_p.Met306Val	rrs_n.514A>C	-	-	-	-	-	-	-	-	-	ethR_p.Ala95Thr, fabG1_c.-15C>T, inhA_p.Ile194Thr	-	-	-	-	-	-
ERR1633964	rpoB_p.Ser450Leu	fabG1_c.-1	pncA_p.Asp8Asn	embB_p.Met306Val	rrs_n.517C>T	-	-	-	-	-	-	-	-	-	ethR_p.Ala95Thr, fabG1_c.-15C>T, inhA_p.Ile194Thr	-	-	-	-	-	-
ERR1633796	rpoB_p.Ser450Leu	fabG1_c.-1	pncA_p.Cys14Arg	embB_p.Met306Ile	gid_p.Leu79Ser,	-	-	-	-	-	rrs_n.1401A>G	rrs_n.1401A>G	rrs_n.1401A>G	rrs_n.1401A>G	ethA_p.Ala381Pro, fabG1_c.-15C>T	-	-	-	-	-	-
SRR6079930	rpoB_p.Ser450Leu	fabG1_c.-1	pncA_p.Trp68Arg	embB_p.Met306Val	rpsL_p.Lys43Arg	-	-	-	-	-	-	-	-	-	fabG1_c.-15C>T	-	-	-	-	-	-
ERR1873486	rpoB_p.Ser450Leu	fabG1_c.-1	pncA_p.Cys14Arg	embB_p.Met306Ile	gid_p.Leu79Ser,	-	-	-	-	-	rrs_n.1401A>G	rrs_n.1401A>G	rrs_n.1401A>G	rrs_n.1401A>G	ethA_p.Ala381Pro, fabG1_c.-15C>T	-	-	-	-	-	-
ERR1873498	rpoB_p.Ser450Leu	fabG1_c.-1	pncA_p.Cys14Arg	embB_p.Met306Ile	gid_p.Leu79Ser,	-	-	-	-	-	rrs_n.1401A>G	rrs_n.1401A>G	rrs_n.1401A>G	rrs_n.1401A>G	ethA_p.Ala381Pro, fabG1_c.-15C>T	-	-	-	-	-	-
SRR5709893	rpoB_p.Ser450Leu	fabG1_c.-1	pncA_p.Val139Ala	embB_p.Met306Val	rpsL_p.Lys43Arg	-	-	-	-	-	-	-	-	-	fabG1_c.-15C>T	-	-	-	-	-	-
SRR6079967	rpoB_p.Ser450Leu	fabG1_c.-1	pncA_p.Trp68Arg	embB_p.Met306Val	rpsL_p.Lys43Arg	-	-	-	-	-	-	-	-	-	fabG1_c.-15C>T	-	-	-	-	-	-
R88	rpoB_p.Ser450Leu	fabG1_c.-1	pncA_p.Leu120Pro	embA_c.-16C>T	rpsL_p.Lys43Arg	-	-	-	-	-	-	-	-	-	fabG1_c.-15C>T	thyA_p.His75Asn	-	-	-	-	-
SRR10040195	rpoB_p.Ser450Leu	fabG1_c.-1	pncA_p.Trp68Arg	embB_p.Met306Val	rpsL_p.Lys88Arg	-	-	-	-	-	-	-	-	-	fabG1_c.-15C>T	-	-	-	-	-	-
SRR6117345	rpoB_p.Ser450Leu	fabG1_c.-1	pncA_p.Trp68Arg	embB_p.Met306Val	rpsL_p.Lys43Arg	-	-	-	-	-	-	-	-	-	fabG1_c.-15C>T	-	-	-	-	-	-
SRR5525987	rpoB_p.Ser450Leu	fabG1_c.-1	pncA_p.Thr135Pro	embB_p.Met306Ile	rpsL_p.Lys43Arg	-	-	-	-	-	-	-	-	-	fabG1_c.-15C>T	-	-	-	-	-	-
SRR5525998	rpoB_p.Ser450Leu	fabG1_c.-1	pncA_p.Trp68Arg	embB_p.Gln497Arg	rpsL_p.Lys43Arg	-	-	-	-	-	-	-	-	-	fabG1_c.-15C>T	-	-	-	-	-	-
SRR5526019	rpoB_p.Ser450Leu	fabG1_c.-1	pncA_p.Gln10Pro	embB_p.Gln497Arg	rpsL_p.Lys43Arg	-	-	-	-	-	-	-	-	-	fabG1_c.-15C>T	-	-	-	-	-	-
SRR5526351	rpoB_p.Ser450Leu	fabG1_c.-1	pncA_p.Trp68Arg	embB_p.Met306Val	rpsL_p.Lys43Arg	-	-	-	-	-	-	-	-	-	fabG1_c.-15C>T	-	-	-	-	-	-
SRR5526785	rpoB_p.Ser450Leu	fabG1_c.-1	pncA_p.Trp68Arg	-	rpsL_p.Lys43Arg	-	-	-	-	-	-	-	-	-	fabG1_c.-15C>T	-	-	-	-	-	-
SRR5526842	rpoB_p.Ser450Leu	fabG1_c.-1	pncA_p.Trp68Arg	embB_p.Met306Val	rpsL_p.Lys43Arg	-	-	-	-	-	-	-	-	-	fabG1_c.-15C>T	-	-	-	-	-	-
SRR5533179	rpoB_p.Ser450Leu	fabG1_c.-1	pncA_p.Asp12Glu	embB_p.Met306Val	rpsL_p.Lys43Arg	-	-	-	-	-	-	-	-	-	fabG1_c.-15C>T	-	-	-	-	-	-
SRR5533249	rpoB_p.Ser450Leu	fabG1_c.-1	pncA_p.Trp68Arg	embB_p.Met306Val	rpsL_p.Lys43Arg	-	-	-	-	-	-	-	-	-	fabG1_c.-15C>T	-	-	-	-	-	-
SRR5548263	rpoB_p.Ser450Leu	fabG1_c.-1	pncA_p.Asp12Glu	embB_p.Met306Val	rpsL_p.Lys43Arg	-	-	-	-	-	-	-	-	-	fabG1_c.-15C>T	-	-	-	-	-	-
SRR6079935	rpoB_p.Ser450Leu	fabG1_c.-1	pncA_p.Thr135Pro	embB_p.Met306Ile	rpsL_p.Lys43Arg	-	-	-	-	-	-	-	-	-	fabG1_c.-15C>T	-	-	-	-	-	-
SRR6117320	rpoB_p.Ser450Leu	fabG1_c.-1	pncA_p.Trp68Arg	embB_p.Met306Val	rpsL_p.Lys43Arg	-	-	-	-	-	-	-	-	-	fabG1_c.-15C>T	-	-	-	-	-	-
SRR5549699	rpoB_p.Ser450Leu	fabG1_c.-1	pncA_p.Trp68Arg	-	rpsL_p.Lys43Arg	-	-	-	-	-	-	-	-	-	fabG1_c.-15C>T	-	-	-	-	-	-
SRR5552415	rpoB_p.Ser450Leu	fabG1_c.-1	pncA_p.Trp68Arg	embB_p.Met306Val	rpsL_p.Lys43Arg	-	-	-	-	-	-	-	-	-	fabG1_c.-15C>T	-	-	-	-	-	-
ERR552741	rpoB_p.Ser450Leu	ahpC_c.-54	pncA_p.Ile133Thr	embB_p.Met306Val	rpsL_p.Lys43Arg	-	-	-	-	-	-	-	eis_c.-12C>T	-	-	-	-	-	-	-	-
SRR960978	rpoB_p.Ser450Leu	ahpC_c.-52	pncA_p.His71Tyr	-	-	-	-	-	-	-	-	-	-	-	-	-	-	-	-	-	-
CRR027508	rpoB_p.Ser450Leu	ahpC_c.-48	pncA_p.Val180Phe	embB_p.Met306Ile	rpsL_p.Lys43Arg	-	-	-	-	-	-	-	-	-	ethA_c.1242dupT	-	-	-	-	-	-
SRR8651652	rpoB_p.Ser450Gln	katG_p.Ser	pncA_p.Gln141Pro	embA_c.-16C>G	gid_c.386delG	-	-	-	-	-	-	-	-	-	-	-	-	-	-	-	-
SRR1723857	rpoB_p.Ser441Leu	katG_p.Ser	pncA_c.386_394de	embB_p.Met306Val	rpsL_p.Lys43Arg	-	-	-	-	-	-	-	-	-	-	-	-	-	-	-	-
CRR027513	rpoB_p.Ser441Leu	katG_p.Ser	pncA_c.386_394de	embB_p.Met306Val	rpsL_p.Lys43Arg	-	-	-	-	-	-	-	-	-	-	-	-	-	-	-	-
SRR1723795	rpoB_p.Leu452Pro, rpoB_p.Phe424Leu	fabG1_c.-1	pncA_p.His57Tyr	-	-	-	-	-	-	-	-	-	-	-	fabG1_c.-15C>T	-	-	-	-	-	-
ERR117456	rpoB_p.Leu452Pro	katG_p.Ser	pncA_p.Val7Gly	-	rpsL_p.Lys43Arg	-	-	-	-	-	-	-	-	-	ethA_p.Trp256*	-	-	-	-	-	-
SRR6824569	rpoB_p.Leu452Pro	katG_p.Gly	pncA_p.Tyr103Cys	embB_p.Met306Ile	-	-	-	-	-	-	-	-	-	-	-	-	-	-	-	-	-
CRR027606	rpoB_p.Leu452Pro	katG_p.Gly	pncA_p.Tyr103Cys	embB_p.Met306Ile	-	-	-	-	-	-	-	-	-	-	-	-	-	-	-	-	-
SRR6280318	rpoB_p.Leu430Pro, rpoB_p.Ser450Leu	katG_p.Ser	pncA_p.His57Tyr	-	rpsL_p.Lys43Arg	-	-	-	-	-	-	-	-	-	ethA_c.672_673dupGC	-	-	-	-	-	-
ERR234651	rpoB_p.Leu430Pro, rpoB_p.Leu452Pro	katG_p.Ser	pncA_p.Trp68Arg	embB_p.Met306Val	rpsL_p.Lys43Arg	-	-	-	-	-	-	-	eis_c.-15C>G	-	ethA_p.Gln215*	-	-	-	-	-	-
ERR144608	rpoB_p.Leu430Pro	katG_p.Ser	pncA_p.Gly97Ser	embB_p.Met306Val	rpsL_p.Lys43Arg	-	-	-	-	-	-	-	-	-	-	-	-	-	-	-	-
ERR133945	rpoB_p.Leu430Pro	ahpC_c.-48	pncA_p.Ala143Thr	embB_p.Met306Ile	rpsL_p.Lys88Arg	-	-	-	-	-	rrs_n.1401A>G	rrs_n.1401A>G	rrs_n.1401A>G	rrs_n.1401A>G	ethA_c.1242dupT, ethA_p.Lys394*	-	-	-	-	-	-
SRR833021	rpoB_p.Ile480Val, rpoB_p.Ser450Leu	katG_p.Ser	pncA_p.Gln10Pro	embA_c.-12C>T	-	-	-	-	-	-	-	-	-	-	-	-	-	-	-	-	-
SRR833010	rpoB_p.Ile480Val, rpoB_p.Ser450Leu	katG_p.Ser	pncA_p.Gln10Pro	embA_c.-12C>T	-	-	-	-	-	-	-	-	-	-	-	-	-	-	-	-	-
SRR833133	rpoB_p.Ile480Val, rpoB_p.Ser450Leu	katG_p.Ser	pncA_p.Gln10Pro	embA_c.-12C>T	-	-	-	-	-	-	-	-	-	-	-	-	-	-	-	-	-
SRR833169	rpoB_p.Ile480Val, rpoB_p.Ser450Leu	katG_p.Ser	pncA_p.Gln10Pro	embA_c.-12C>T	-	-	-	-	-	-	-	-	-	-	-	-	-	-	-	-	-
ERR1034982	rpoB_p.His445Tyr	katG_p.Ser	pncA_p.Leu85Arg	embB_p.Met306Ile	-	-	-	-	-	-	-	-	-	-	-	-	-	-	-	-	-
ERR1035090	rpoB_p.His445Tyr	katG_p.Ser	pncA_p.Val139Ala	embB_p.Met306Ile	rpsL_p.Lys43Arg	-	-	-	-	-	-	-	-	-	-	-	-	-	-	-	-
SRR6397408	rpoB_p.His445Tyr	katG_p.Ser	pncA_p.Leu4Ser	embB_p.Asp354Ala	rpsL_p.Lys43Arg	-	-	-	-	-	-	-	-	-	-	-	-	-	-	-	-
CRR027551	rpoB_p.His445Tyr	katG_p.Ser	pncA_p.Gln141Pro	-	-	-	-	-	-	-	-	-	-	-	-	-	-	-	-	-	-
SRR1723483	rpoB_p.His445Tyr	katG_p.Ser	pncA_p.Gln141Pro	-	-	-	-	-	-	-	-	-	-	-	-	-	-	-	-	-	-
SRR10040211	rpoB_p.His445Tyr	katG_p.Ser	pncA_p.Thr135Pro	-	rpsL_p.Lys43Arg	-	-	-	-	-	rrs_n.1401A>G	rrs_n.1401A>G	rrs_n.1401A>G	rrs_n.1401A>G	-	-	-	-	-	-	-
SRR10040259	rpoB_p.His445Tyr	katG_p.Ser	pncA_p.Gln141*	embB_p.Gly406Ala	rpsL_p.Lys43Arg	-	-	-	-	-	-	-	-	-	-	thyA_p.Trp83Cys, thyX_c.-16C>T	-	-	-	-	-
SRR10040403	rpoB_p.His445Tyr	katG_p.Ser	pncA_p.Gln10Arg	-	rpsL_p.Lys43Arg	-	-	-	-	-	-	-	-	-	-	-	-	-	-	-	-
SRR10040394	rpoB_p.His445Ser	katG_p.Ser	pncA_p.His137Arg	embB_p.Met306Val	-	-	-	-	-	-	-	-	-	-	-	-	-	-	-	-	-
SRR6397671	rpoB_p.His445Leu	katG_p.Ser	pncA_p.Val139Gly	embB_p.Met306Val	rpsL_p.Lys88Arg	-	-	-	-	-	-	-	-	-	-	thyA_p.Gly91Arg, thyX_c.-16C>T	alr_p.Met343Thr	-	-	-	-
SRR5709922	rpoB_p.His445Leu	katG_p.Ser	pncA_p.Trp68Cys	embA_c.-11C>A	rpsL_p.Lys88Arg	-	-	-	-	-	-	-	-	-	-	-	-	-	-	-	-
ERR551379	rpoB_p.His445Asp, rpoB_p.Ser450Leu	fabG1_c.-1	pncA_p.Ile133Thr	embB_p.Met306Val	rpsL_p.Lys43Arg	-	-	-	-	-	-	-	eis_c.-12C>T	-	fabG1_c.-15C>T	-	-	-	-	-	-
SRR1723461	rpoB_p.His445Asp	katG_p.Ser	pncA_p.Ala146Val	embB_p.Met306Val	rpsL_p.Lys43Arg	-	-	-	-	-	-	-	-	-	-	-	-	-	-	-	-
SRR6256978	rpoB_p.His445Asp	katG_p.Ser	pncA_c.390_391du	-	rpsL_p.Lys88Arg	-	-	-	-	-	-	-	-	-	ethA_c.1343delA	-	-	-	-	-	-
SRR6397962	rpoB_p.His445Asp	katG_p.Ser	pncA_p.Thr142Met	-	rpsL_p.Lys43Arg	-	-	-	-	-	-	-	-	-	-	-	-	-	-	-	-
SRR671739	rpoB_p.His445Asp	katG_p.Ser	pncA_p.Pro62Leu	embB_p.Met306Val	rpsL_p.Lys88Arg	-	-	-	-	-	-	-	-	-	-	thyA_c.-974_*3840del, thyX_c.-16C>T	-	-	-	-	-
SRR10040524	rpoB_p.His445Asp	katG_p.Ser	pncA_p.Gln10Pro	-	-	-	-	-	-	-	-	-	-	-	-	-	-	-	-	-	-
ERR108500	rpoB_p.His445Asn, rpoB_p.Leu452Pro	fabG1_c.-1	pncA_p.His51Arg	embB_p.Met306Ile	rpsL_p.Lys88Arg	-	-	-	-	-	-	-	eis_c.-10G>A	-	fabG1_c.-15C>T	-	-	-	-	-	-
ERR137206	rpoB_p.His445Asn, rpoB_p.Leu452Pro	fabG1_c.-1	pncA_p.His51Arg,	embA_c.-16C>T, e	rpsL_p.Lys43Arg	-	-	-	-	-	-	-	eis_c.-10G>A	-	ethA_c.1123delT, fabG1_c.-15C>T	-	-	-	-	-	-
SRR10040410	rpoB_p.His445Asn, rpoB_p.Leu430Pro	katG_p.Ser	pncA_p.Gln141*	-	rrs_n.514A>C	-	-	-	-	-	-	-	-	-	-	-	-	-	-	-	-
SRR10040477	rpoB_p.His445Asn, rpoB_p.Leu430Pro	katG_p.Ser	pncA_p.Gln141*	-	rrs_n.514A>C	-	-	-	-	-	-	-	-	-	-	-	-	-	-	-	-
SRR10040288	rpoB_p.His445Asn, rpoB_p.Leu430Pro	katG_p.Ser	pncA_p.Gln141*	-	rrs_n.514A>C	-	-	-	-	-	-	-	-	-	-	-	-	-	-	-	-
SRR10040516	rpoB_p.His445Asn, rpoB_p.Leu430Pro	katG_p.Ser	pncA_p.Gln141*	-	rrs_n.514A>C	-	-	-	-	-	-	-	-	-	-	-	-	-	-	-	-
SRR10040162	rpoB_p.His445Asn	katG_p.Ser	pncA_p.Thr135Pro	-	rpsL_p.Lys43Arg	-	-	-	-	-	-	-	-	-	-	-	-	-	-	-	-
SRR10040223	rpoB_p.His445Asn	katG_p.Ser	pncA_p.Thr135Pro	embB_p.Met306Val	rpsL_p.Lys43Arg	-	-	-	-	-	-	-	-	-	-	-	-	-	-	-	-
ERR403215	rpoB_p.His445Asn	fabG1_c.-1	pncA_p.His51Arg	embB_p.Met306Ile	rpsL_p.Lys88Arg	-	-	-	-	-	-	-	eis_c.-10G>A	-	fabG1_c.-15C>T	-	-	-	-	-	-
SRR10040242	rpoB_p.His445Arg	katG_p.Ser	pncA_p.Ala134Val	embB_p.Gly406Ala	-	-	-	-	-	-	-	-	-	-	-	-	-	-	-	-	-
T112	rpoB_p.His445Arg	katG_p.Ser	pncA_p.Phe58Leu	-	rpsL_p.Lys43Arg	-	-	-	-	-	-	-	-	-	-	thyA_p.His75Asn	-	-	-	-	-
CRR027671	rpoB_p.His445Arg	fabG1_c.-1	pncA_p.Leu182Ser	embB_p.Met306Val	rrs_n.514A>C	-	-	-	-	-	-	-	-	-	fabG1_c.-15C>T	-	-	-	-	-	-
SRR1723792	rpoB_p.His445Arg	fabG1_c.-1	pncA_p.Leu182Ser	embB_p.Met306Val	rrs_n.514A>C	-	-	-	-	-	-	-	-	-	fabG1_c.-15C>T	-	-	-	-	-	-
SRR6824403	rpoB_p.His445Arg	fabG1_c.-1	pncA_p.Leu182Ser	embB_p.Met306Val	rrs_n.514A>C	-	-	-	-	-	-	-	-	-	fabG1_c.-15C>T	-	-	-	-	-	-
CRR027573	rpoB_p.His445Arg	ahpC_c.-52	pncA_p.Thr47Ala	embB_p.Met306Ile	rpsL_p.Lys43Arg	-	-	-	-	-	rrs_n.1401A>G	rrs_n.1401A>G	rrs_n.1401A>G	rrs_n.1401A>G	ethA_c.752dupG, fabG1_c.-15C>T	-	-	-	-	-	-
SRR1723568	rpoB_p.His445Arg	ahpC_c.-52	pncA_p.Thr47Ala	embB_p.Met306Ile	rpsL_p.Lys43Arg	-	-	-	-	-	rrs_n.1401A>G	rrs_n.1401A>G	rrs_n.1401A>G	rrs_n.1401A>G	ethA_c.752dupG, fabG1_c.-15C>T	-	-	-	-	-	-
CRR027559	rpoB_p.His445Arg	ahpC_c.-52	pncA_c.-11A>G, p	embB_p.Met306Val	-	-	-	-	-	-	-	-	-	-	-	-	-	-	-	-	-
ERR230008	rpoB_p.Glu761Asp, rpoB_p.Ser450Leu, rpoC_p.Ile885Val	katG_p.Ser	pncA_p.Thr47Ala	embB_p.Asp354Ala	rrs_n.517C>T	-	-	-	-	-	-	-	eis_c.-37G>T	-	ethA_c.-7T>C	-	-	-	-	-	-
ERR550906	rpoB_p.Glu761Asp, rpoB_p.Ser450Leu	katG_p.Ser	pncA_p.Pro54Leu	embB_p.Met306Ile	rpsL_p.Lys43Arg	-	-	-	-	-	rrs_n.1401A>G	rrs_n.1401A>G	rrs_n.1401A>G	rrs_n.1401A>G	-	-	-	-	-	-	-
ERR550907	rpoB_p.Glu761Asp, rpoB_p.Ser450Leu	katG_p.Ser	pncA_p.Pro54Leu	embB_p.Met306Ile	rpsL_p.Lys43Arg	-	-	-	-	-	rrs_n.1401A>G	rrs_n.1401A>G	rrs_n.1401A>G	rrs_n.1401A>G	-	-	-	-	-	-	-
ERR553246	rpoB_p.Glu761Asp, rpoB_p.Ser450Leu	katG_p.Ser	pncA_p.Gln10Pro	embB_p.Met306Val	rpsL_p.Lys43Arg	-	-	-	-	-	-	-	eis_c.-37G>T	-	-	-	-	-	-	-	-
ERR067621	rpoB_p.Glu761Asp, rpoB_p.Ser450Leu	katG_p.Ser	pncA_p.Val139Ala	embB_p.Asp354Ala	rrs_n.517C>T	-	-	-	-	-	-	-	eis_c.-37G>T	-	ethA_c.-7T>C	-	-	-	-	-	-
ERR067630	rpoB_p.Glu761Asp, rpoB_p.Ser450Leu	katG_p.Ser	pncA_p.Val139Ala	embB_p.Asp354Ala	rrs_n.517C>T	-	-	-	-	-	-	-	eis_c.-37G>T	-	ethA_c.-7T>C	-	-	-	-	-	-
ERR234608	rpoB_p.Glu761Asp, rpoB_p.Ser450Leu	katG_p.Ser	pncA_p.Leu27Pro	embB_p.Asp354Ala	rrs_n.517C>T	-	-	-	-	-	-	-	eis_c.-37G>T	-	ethA_c.-7T>C	-	-	-	-	-	-
ERR234621	rpoB_p.Glu761Asp, rpoB_p.Ser450Leu	katG_p.Ser	pncA_p.Trp68Arg	embB_p.Asp354Ala	rpsL_p.Lys43Arg	-	-	-	-	-	-	-	eis_c.-37G>T	-	ethA_c.-7T>C	-	-	-	-	-	-
ERR067628	rpoB_p.Glu761Asp, rpoB_p.Ser450Leu	katG_p.Ser	pncA_p.Val180Gly	embB_p.Asp354Ala	rpsL_p.Lys43Arg	-	-	-	-	-	-	-	eis_c.-10G>A, eis_c.-37G>T	-	ethA_c.-7T>C	-	-	-	-	-	-
ERR230009	rpoB_p.Glu761Asp, rpoB_p.Ser450Leu	katG_p.Ser	pncA_p.Val180Gly	embB_p.Asp354Ala	rpsL_p.Lys43Arg	-	-	-	-	-	-	-	eis_c.-10G>A, eis_c.-37G>T	-	ethA_c.-7T>C, ethA_c.1427_1428dupAG	-	-	-	-	-	-
ERR403303	rpoB_p.Glu761Asp, rpoB_p.Ser450Leu	katG_p.Ser	pncA_p.Val139Ala	embB_p.Asp354Ala	rrs_n.517C>T	-	-	-	-	-	-	-	eis_c.-37G>T	-	ethA_c.-7T>C	-	-	-	-	-	-
ERR067643	rpoB_p.Glu761Asp, rpoB_p.Ser450Leu	katG_p.Ser	pncA_p.Val139Ala	embB_p.Asp354Ala	rrs_n.517C>T	-	-	-	-	-	-	-	eis_c.-37G>T	-	ethA_c.-7T>C	-	-	-	-	-	-
ERR137225	rpoB_p.Glu761Asp, rpoB_p.Ser450Leu	katG_p.Ser	pncA_p.Ser59Phe	embB_p.Asp354Ala	rrs_n.517C>T	-	-	-	-	-	-	-	eis_c.-37G>T	-	ethA_c.-7T>C	-	-	-	-	-	-
ERR144554	rpoB_p.Glu761Asp, rpoB_p.Ser450Leu	katG_p.Ser	pncA_p.His71Arg	embB_p.Met306Ile	rpsL_p.Lys88Arg	-	-	-	-	-	-	-	-	-	ethA_c.479delC	-	-	-	-	-	-
ERR228043	rpoB_p.Glu761Asp, rpoB_p.Ser450Leu	katG_p.Ser	pncA_p.Val7Gly	embB_p.Asp354Ala	rrs_n.517C>T	-	-	-	-	-	-	-	eis_c.-37G>T	-	ethA_c.-7T>C	-	-	-	-	-	-
ERR229931	rpoB_p.Glu761Asp, rpoB_p.Ser450Leu	katG_p.Ser	pncA_p.Val139Ala	embB_p.Asp354Ala	rrs_n.517C>T	-	-	-	-	-	-	-	eis_c.-37G>T	-	ethA_c.-7T>C	-	-	-	-	-	-
ERR229998	rpoB_p.Glu761Asp, rpoB_p.Ser450Leu	katG_p.Ser	pncA_p.Asp12Gly	embB_p.Asp354Ala	rrs_n.517C>T	-	-	-	-	-	-	-	eis_c.-37G>T	-	ethA_c.-7T>C	-	-	-	-	-	-
ERR067709	rpoB_p.Glu761Asp, rpoB_p.Ser450Leu	fabG1_c.-1	pncA_p.Leu172Pro	embB_p.Asp354Ala	rrs_n.517C>T	-	-	-	-	-	-	-	eis_c.-37G>T	-	ethA_c.-7T>C, fabG1_c.-15C>T	-	-	-	-	-	-
ERR144619	rpoB_p.Glu761Asp, rpoB_p.Ser450Leu	fabG1_c.-1	pncA_p.Val139Ala	embB_p.Asp354Ala	rrs_n.517C>T	-	-	-	-	-	-	-	eis_c.-37G>T	-	ethA_c.-7T>C, fabG1_c.-15C>T	-	-	-	-	-	-
SRR2024957	rpoB_p.Gln432Pro, rpoB_p.Leu430Pro	katG_p.Ser	pncA_p.Val139Ala	embB_p.Met306Leu	rpsL_p.Lys88Arg	-	-	-	-	-	-	-	-	-	-	-	-	-	-	-	-
SRR10040155	rpoB_p.Gln432Pro	katG_p.Ser	pncA_p.Gly97Arg	embB_p.Gln497Arg	rpsL_p.Lys88Arg	-	-	-	-	-	-	-	-	-	-	-	-	-	-	-	-
ERR552872	rpoB_p.Gln429His, rpoB_p.His445Tyr	ahpC_c.-81	pncA_p.Gln141Pro	embB_p.Met306Val	rpsL_p.Lys43Arg	-	-	-	-	-	rrs_n.1401A>G	rrs_n.1401A>G	rrs_n.1401A>G	rrs_n.1401A>G	-	-	-	-	-	-	-
ERR552874	rpoB_p.Gln429His, rpoB_p.His445Tyr	ahpC_c.-81	pncA_p.Gln141Pro	embB_p.Met306Val	rpsL_p.Lys43Arg	-	-	-	-	-	rrs_n.1401A>G	rrs_n.1401A>G	rrs_n.1401A>G	rrs_n.1401A>G	-	-	-	-	-	-	-
ERR553208	rpoB_p.Gln429His, rpoB_p.His445Tyr	ahpC_c.-81	pncA_p.Gln141Pro	embB_p.Met306Val	rpsL_p.Lys43Arg	-	-	-	-	-	rrs_n.1401A>G	rrs_n.1401A>G	rrs_n.1401A>G	rrs_n.1401A>G	-	-	-	-	-	-	-
ERR552771	rpoB_p.Gln429His, rpoB_p.His445Arg	katG_p.Ser	pncA_c.386_389de	embB_p.Met306Ile	rpsL_p.Lys88Arg	-	-	-	-	-	-	-	-	-	-	-	-	-	-	-	-
ERR552772	rpoB_p.Gln429His, rpoB_p.His445Arg	katG_p.Ser	pncA_c.386_389de	embB_p.Met306Ile	rpsL_p.Lys88Arg	-	-	-	-	-	-	-	-	-	-	-	-	-	-	-	-
ERR551527	rpoB_p.Asp435Val, rpoB_p.Ser450Leu	katG_p.Trp	pncA_c.-11A>G, p	embB_p.Asp328Tyr	rrs_n.514A>C	-	-	-	-	-	-	-	-	-	-	-	-	-	-	-	-
ERR551528	rpoB_p.Asp435Val, rpoB_p.Ser450Leu	katG_p.Trp	pncA_c.-11A>G, p	embB_p.Asp328Tyr	rrs_n.514A>C	-	-	-	-	-	-	-	-	-	-	-	-	-	-	-	-
ERR108494	rpoB_p.Asp435Val, rpoB_p.Ser450Leu	katG_p.Ser	pncA_c.-11A>G, p	embB_p.Met306Val	rpsL_p.Lys43Arg	-	-	-	-	-	rrs_n.1401A>G	rrs_n.1401A>G	eis_c.-10G>A, rrs_n.1401A>G	rrs_n.1401A>G	-	-	-	-	-	-	-
ERR552560	rpoB_p.Asp435Val	katG_p.Ser	pncA_p.Met175Val	embB_p.Met306Val	rpsL_p.Lys43Arg	-	-	-	-	-	-	-	eis_c.-10G>A	-	-	-	-	-	-	-	-
ERR553191	rpoB_p.Asp435Val	katG_p.Ser	pncA_p.Met175Val	embB_p.Met306Val	rpsL_p.Lys43Arg	-	-	-	-	-	-	-	eis_c.-10G>A	-	-	-	-	-	-	-	-
ERR553192	rpoB_p.Asp435Val	katG_p.Ser	pncA_p.Met175Val	embB_p.Met306Val	rpsL_p.Lys43Arg	-	-	-	-	-	-	-	eis_c.-10G>A	-	-	-	-	-	-	-	-
ERR1873548	rpoB_p.Asp435Val	fabG1_c.-1	pncA_c.517dupG	embB_p.Met306Ile	gid_p.Leu79Ser,	-	-	-	-	-	rrs_n.1401A>G	rrs_n.1401A>G	rrs_n.1401A>G	rrs_n.1401A>G	ethA_p.Ala381Pro, fabG1_c.-17G>T	-	-	-	-	-	-
SRR833027	rpoB_p.Asp435Val	fabG1_c.-1	pncA_c.517dupG	embB_p.Met306Ile	gid_p.Leu79Ser,	-	-	-	-	-	rrs_n.1401A>G	rrs_n.1401A>G	rrs_n.1401A>G	rrs_n.1401A>G	ethA_p.Ala381Pro, fabG1_c.-17G>T	-	-	-	-	-	-
SRR833142	rpoB_p.Asp435Val	fabG1_c.-1	pncA_c.517dupG	embB_p.Met306Ile	gid_p.Leu79Ser,	-	-	-	-	-	rrs_n.1401A>G	rrs_n.1401A>G	rrs_n.1401A>G	rrs_n.1401A>G	ethA_p.Ala381Pro, fabG1_c.-17G>T	-	-	-	-	-	-
ERR1873473	rpoB_p.Asp435Val	fabG1_c.-1	pncA_c.517dupG	embB_p.Met306Ile	gid_p.Leu79Ser,	-	-	-	-	-	rrs_n.1401A>G	rrs_n.1401A>G	rrs_n.1401A>G	rrs_n.1401A>G	ethA_p.Ala381Pro, fabG1_c.-17G>T	-	-	-	-	-	-
ERR1873493	rpoB_p.Asp435Val	fabG1_c.-1	pncA_c.517dupG	embB_p.Met306Ile	gid_p.Leu79Ser,	-	-	-	-	-	rrs_n.1401A>G	rrs_n.1401A>G	rrs_n.1401A>G	rrs_n.1401A>G	ethA_p.Ala381Pro, fabG1_c.-17G>T	-	alr_p.Leu113Arg	-	-	-	-
ERR1873500	rpoB_p.Asp435Val	fabG1_c.-1	pncA_c.517dupG	embB_p.Met306Ile	gid_p.Leu79Ser,	-	-	-	-	-	rrs_n.1401A>G	rrs_n.1401A>G	rrs_n.1401A>G	rrs_n.1401A>G	ethA_p.Ala381Pro, fabG1_c.-17G>T	-	alr_p.Leu113Arg	-	-	-	-
ERR1873502	rpoB_p.Asp435Val	fabG1_c.-1	pncA_c.517dupG	embB_p.Met306Ile	gid_p.Leu79Ser,	-	-	-	-	-	rrs_n.1401A>G	rrs_n.1401A>G	rrs_n.1401A>G	rrs_n.1401A>G	ethA_p.Ala381Pro, fabG1_c.-17G>T	-	-	-	-	-	-
SRR1019140	rpoB_p.Asp435Tyr, rpoB_p.Gln429His	ahpC_c.-52	pncA_p.Thr160Pro	embB_p.Met306Val	rpsL_p.Lys43Arg	-	-	-	-	-	-	-	-	-	-	-	-	-	-	-	-
SRR1140901	rpoB_p.Asp435Tyr, rpoB_p.Gln429His	ahpC_c.-52	pncA_p.Thr160Pro	embB_p.Met306Val	rpsL_p.Lys43Arg	-	-	-	-	-	-	-	-	-	-	-	-	-	-	-	-
SRR833061	rpoB_p.Asp435Tyr	katG_p.Ser	pncA_p.Phe58Leu	embB_p.Gln497Arg	rpsL_p.Lys43Arg	-	-	-	-	-	-	-	-	-	-	-	-	-	-	-	-
SRR1723507	rpoB_p.Asp435Gly, rpoB_p.Leu430Pro	katG_p.Ser	pncA_p.Leu85Pro	embA_c.-11C>A	rpsL_p.Lys43Arg	-	-	-	-	-	-	-	-	-	-	thyA_p.Trp83Cys, thyX_c.-16C>T	-	-	-	-	-
SRR1723738	rpoB_p.Asp435Gly, rpoB_p.Leu430Pro	katG_p.Ser	pncA_p.Leu85Pro	embA_c.-11C>A	rpsL_p.Lys43Arg	-	-	-	-	-	-	-	-	-	-	-	-	-	-	-	-
SRR6824341	rpoB_p.Asp435Gly, rpoB_p.Leu430Pro	katG_p.Ser	pncA_p.Leu85Pro	embA_c.-11C>A	rpsL_p.Lys43Arg	-	-	-	-	-	-	-	-	-	-	-	-	-	-	-	-
CRR027627	rpoB_p.Asp435Gly, rpoB_p.Leu430Pro	katG_p.Ser	pncA_p.Leu85Pro	embA_c.-11C>A	rpsL_p.Lys43Arg	-	-	-	-	-	-	-	-	-	-	-	-	-	-	-	-
CRR027628	rpoB_p.Asp435Gly, rpoB_p.Leu430Pro	katG_p.Ser	pncA_p.Leu85Pro	embA_c.-11C>A	rpsL_p.Lys43Arg	-	-	-	-	-	-	-	-	-	-	-	-	-	-	-	-
CRR027549	rpoB_p.Asp435Gly, rpoB_p.Leu430Arg	ahpC_c.-48	pncA_p.Asp136Asn	embB_p.Met306Val	rpsL_p.Lys43Arg	-	-	-	-	-	-	-	-	-	ethA_c.754_755dupGC, ethA_c.777dupC	-	-	-	-	-	-
SRR671721	rpoB_p.Asp435Gly, rpoB_p.His445Asp	katG_p.Ser	pncA_p.Val7Gly	embA_c.-16C>T, e	rpsL_p.Lys43Arg	-	-	-	-	-	-	-	-	-	-	folC_p.Ile43Thr	-	-	-	-	-
SRR5709873	rpoB_p.Asp435Glu, rpoB_p.Ser441Leu	katG_p.Ser	pncA_p.Thr135Pro	embB_p.Met306Val	-	-	-	-	-	-	-	-	-	-	ethA_c.1054delG	-	-	-	-	-	-
SRR10040140	rpoB_p.Asp435Glu, rpoB_p.His445Asn	katG_p.Ser	pncA_p.Val139Ala	embB_p.Met306Val	rpsL_p.Lys43Arg	-	-	-	-	-	-	-	-	-	ethA_c.1242delT	-	-	-	-	-	-
SRR10040177	rpoB_p.Asn437Asp, rpoB_p.Asp435Tyr	katG_p.Ser	pncA_p.Val7Gly	embB_p.Gly406Ala	rpsL_p.Lys43Arg	-	-	-	-	-	-	-	-	-	-	-	-	-	-	-	-
SRR6824520	rpoB_p.Asn437Asp, rpoB_p.Asp435Gly, rpoB_p.Leu430Pro	katG_p.Trp	pncA_p.Tyr103Cys	embB_p.Met306Val	-	-	-	-	-	-	-	-	-	-	-	-	-	-	-	-	-
CRR027648	rpoB_p.Asn437Asp, rpoB_p.Asp435Gly, rpoB_p.Leu430Pro	katG_p.Trp	pncA_p.Tyr103Cys	embB_p.Met306Val	-	-	-	-	-	-	-	-	-	-	-	-	-	-	-	-	-
R16	rpoB_p.Arg552Cys, rpoB_p.Ser450Leu	katG_p.Ser	pncA_p.Gly132Ala	embB_p.Gly406Ser	rpsL_p.Lys43Arg	-	-	-	-	-	-	-	-	-	-	-	-	-	-	-	-
R95	rpoB_p.Arg552Cys, rpoB_p.Ser450Leu	katG_p.Ser	pncA_p.Gly132Ala	embB_p.Gly406Ser	rpsL_p.Lys43Arg	-	-	-	-	-	-	-	-	-	-	-	-	-	-	-	-
ERR552931	rpoB_c.1300_1305delATGGAC	katG_p.Ser	pncA_c.386_389de	embB_p.Met306Ile	rpsL_p.Lys88Arg	-	-	-	-	-	-	-	-	-	-	-	-	-	-	-	-
ERR552932	rpoB_c.1300_1305delATGGAC	katG_p.Ser	pncA_c.386_389de	embB_p.Met306Ile	rpsL_p.Lys88Arg	-	-	-	-	-	-	-	-	-	-	-	-	-	-	-	-
SRR1710062	-	-	pncA_p.Ile90Ser	-	-	-	-	-	-	-	-	-	-	-	-	-	-	-	-	-	-
SRR3675285	rpoB_p.Val170Phe	katG_p.Trp	pncA_p.Cys14Arg,	-	-	gyrA_p.Ala90Val	gyrA_p.Ala90Val	gyrA_p.Ala90Val	gyrA_p.Ala90Val	gyrA_p.Ala90Val	-	-	-	-	-	-	-	-	-	-	-
SRR671770	rpoB_p.Val170Phe	katG_p.Leu	pncA_p.Thr47Ala	embB_p.Gly406Ala	rrs_n.514A>C	gyrA_p.Asp94Gly	gyrA_p.Asp94Gly	gyrA_p.Asp94Gly	gyrA_p.Asp94Gly	gyrA_p.Asp94Gly	-	-	-	-	-	-	-	-	-	-	-
SRR8651589	rpoB_p.Val170Phe	ahpC_c.-81	pncA_p.Gln141Pro	embB_p.Gln497Arg	-	gyrA_p.Ala90Val	gyrA_p.Ala90Val, g	gyrA_p.Ala90Val, gyrB_p.Glu501Asp	gyrA_p.Ala90Val, gyrB_p.Glu501Asp	gyrA_p.Ala90Val, gyrB_p.Glu501Asp	-	-	-	-	-	thyX_c.-16C>T	-	-	-	-	-
CRR027522	rpoB_p.Ser450Phe	katG_p.Ser	pncA_p.Met175Val	embB_p.Met306Val	rpsL_p.Lys43Arg	gyrA_p.Asp94Ala	gyrA_p.Asp94Ala	gyrA_p.Asp94Ala	gyrA_p.Asp94Ala	gyrA_p.Asp94Ala	rrs_n.1401A>G	eis_c.-14C>T, rrs_n.1401A>G	eis_c.-14C>T, rrs_n.1401A>G	rrs_n.1401A>G	-	thyA_c.-1010_*457del	-	-	-	-	-
ERR158608	rpoB_p.Ser450Leu, rpoC_p.Phe452Ser	katG_p.Ser	pncA_p.His57Arg	embB_p.Met306Val	rpsL_p.Lys43Arg	gyrA_p.Asp94Gly	gyrA_p.Asp94Gly	gyrA_p.Asp94Gly	gyrA_p.Asp94Gly	gyrA_p.Asp94Gly	-	-	eis_c.-10G>A	-	-	-	-	-	-	-	-
ERR234644	rpoB_p.Ser450Leu, rpoC_p.Leu527Val	katG_p.Ser	pncA_p.Val128Gly	embB_p.Met306Val	rpsL_p.Lys43Arg	gyrA_p.Asp94Gly	gyrA_p.Asp94Gly	gyrA_p.Asp94Gly	gyrA_p.Asp94Gly	gyrA_p.Asp94Gly	-	-	eis_c.-12C>T	-	ethA_c.1010delT	-	-	-	-	-	-
ERR067644	rpoB_p.Ser450Leu, rpoC_p.Leu527Val	katG_p.Ser	pncA_p.Val128Gly	embB_p.Met306Val	rpsL_p.Lys43Arg	gyrB_p.Asp461As	gyrB_p.Asp461Asn	gyrB_p.Asp461Asn	gyrB_p.Asp461Asn	gyrB_p.Asp461Asn	-	-	eis_c.-12C>T	-	ethA_c.1010delT	-	-	-	-	-	-
ERR117464	rpoB_p.Ser450Leu, rpoC_p.Leu527Val	katG_p.Ser	pncA_p.Val128Gly	embB_p.Met306Val	rpsL_p.Lys43Arg	gyrA_p.Asp94Gly	gyrA_p.Asp94Gly	gyrA_p.Asp94Gly	gyrA_p.Asp94Gly	gyrA_p.Asp94Gly	-	-	eis_c.-12C>T	-	ethA_c.1010delT	-	-	-	-	-	-
ERR137247	rpoB_p.Ser450Leu, rpoC_p.Leu527Val	katG_p.Ser	pncA_p.Val128Gly	embB_p.Met306Val	rpsL_p.Lys43Arg	gyrA_p.Asp94Gly	gyrA_p.Asp94Gly	gyrA_p.Asp94Gly	gyrA_p.Asp94Gly	gyrA_p.Asp94Gly	rrs_n.1401A>G	rrs_n.1401A>G	eis_c.-12C>T, rrs_n.1401A>G	rrs_n.1401A>G	ethA_c.1010delT	-	-	-	-	-	-
ERR144595	rpoB_p.Ser450Leu, rpoC_p.Leu527Val	katG_p.Ser	pncA_p.Val128Gly	embB_p.Met306Val	rpsL_p.Lys43Arg	gyrA_p.Asp94Gly	gyrA_p.Asp94Gly	gyrA_p.Asp94Gly	gyrA_p.Asp94Gly	gyrA_p.Asp94Gly	-	-	eis_c.-12C>T	-	ethA_c.1010delT	-	-	-	-	-	-
SRR10040136	rpoB_p.Ser450Leu, rpoC_p.Leu527Val	fabG1_c.-1	pncA_p.Ile6Thr	embB_p.Met306Val	rpsL_p.Lys43Arg	gyrA_p.Asp94Gly	gyrA_p.Asp94Gly	gyrA_p.Asp94Gly	gyrA_p.Asp94Gly	gyrA_p.Asp94Gly	rrs_n.1401A>G	rrs_n.1401A>G	rrs_n.1401A>G	rrs_n.1401A>G	ethA_p.Gln359*, fabG1_c.-15C>T	-	-	-	-	-	-
SRR10040151	rpoB_p.Ser450Leu, rpoC_p.Leu527Val	fabG1_c.-1	pncA_p.Ile6Thr	embB_p.Met306Val	rpsL_p.Lys43Arg	gyrA_p.Asp94Gly	gyrA_p.Asp94Gly	gyrA_p.Asp94Gly	gyrA_p.Asp94Gly	gyrA_p.Asp94Gly	rrs_n.1401A>G	rrs_n.1401A>G	rrs_n.1401A>G	rrs_n.1401A>G	ethA_p.Gln359*, fabG1_c.-15C>T	-	-	-	-	-	-
ERR133951	rpoB_p.Ser450Leu, rpoC_p.Ile491Thr	katG_p.Ser	pncA_p.Leu85Arg,	embB_p.Met306Val	rpsL_p.Lys43Arg	gyrA_p.Asp94Gly	gyrA_p.Asp94Gly	gyrA_p.Asp94Gly	gyrA_p.Asp94Gly	gyrA_p.Asp94Gly	-	-	eis_c.-10G>A	-	ethA_c.1010delT	-	-	-	-	-	-
SRR10040241	rpoB_p.Ser450Leu, rpoC_p.Gly332Arg	fabG1_c.-1	pncA_p.Asp12Ala	embB_p.Gly406Ser	rpsL_p.Lys88Arg	gyrA_p.Ala90Val	gyrA_p.Ala90Val	gyrA_p.Ala90Val	gyrA_p.Ala90Val	gyrA_p.Ala90Val	-	-	-	-	fabG1_c.-15C>T	-	-	-	-	-	-
ERR144567	rpoB_p.Ser450Leu, rpoC_p.Asp485Asn	katG_p.Ile	pncA_p.Thr135Pro	embB_p.Gln497Arg	rpsL_p.Lys43Arg	gyrA_p.Ala90Val	gyrA_p.Ala90Val	gyrA_p.Ala90Val	gyrA_p.Ala90Val	gyrA_p.Ala90Val	rrs_n.1401A>G	rrs_n.1401A>G	rrs_n.1401A>G	rrs_n.1401A>G	-	-	-	-	-	-	-
ERR228062	rpoB_p.Ser450Leu, rpoC_p.Asp485Asn	katG_p.Ile	pncA_p.Ala146Val	embB_p.Gln497Arg	rpsL_p.Lys43Arg	gyrA_p.Asp94Asn	gyrA_p.Asp94Asn	gyrA_p.Asp94Asn	gyrA_p.Asp94Asn	gyrA_p.Asp94Asn	rrs_n.1401A>G	rrs_n.1401A>G	rrs_n.1401A>G	rrs_n.1401A>G	-	-	-	-	-	-	-
ERR027451	rpoB_p.Ser450Leu, rpoC_p.Asp485Asn	inhA_c.-15	pncA_p.Thr135Pro	embB_p.Gln497Arg	rpsL_p.Lys43Arg	gyrA_p.Asp94Gly	gyrA_p.Asp94Gly	gyrA_p.Asp94Gly	gyrA_p.Asp94Gly	gyrA_p.Asp94Gly	rrs_n.1401A>G	rrs_n.1401A>G	rrs_n.1401A>G	rrs_n.1401A>G	inhA_c.-154G>A	-	-	-	-	-	-
ERR158616	rpoB_p.Ser450Leu, rpoC_p.Asp485Asn	fabG1_c.-1	pncA_p.Thr135Pro	embB_p.Gln497Arg	rpsL_p.Lys43Arg	gyrA_p.Asp94Gly	gyrA_p.Asp94Gly	gyrA_p.Asp94Gly	gyrA_p.Asp94Gly	gyrA_p.Asp94Gly	rrs_n.1401A>G	rrs_n.1401A>G	rrs_n.1401A>G	rrs_n.1401A>G	fabG1_c.-15C>T, inhA_c.-154G>A	-	-	-	-	-	-
SRR2328057	rpoB_p.Ser450Leu, rpoB_p.Thr444Pro	katG_p.Ser	pncA_p.Asp49Ala,	embB_p.Gly406Ala	rpsL_p.Lys43Arg	gyrA_p.Asp94Ala	gyrA_p.Asp94Ala, g	gyrA_p.Asp94Ala, gyrB_p.Asp494Ala	gyrA_p.Asp94Ala, gyrB_p.Asp494Ala	gyrA_p.Asp94Ala, gyrB_p.Asp494Ala	-	-	-	-	-	thyA_c.-981_*3841del, thyX_c.-16C>T	-	-	-	-	-
ERR1034637	rpoB_p.Ser450Leu	katG_p.Ser	pncA_p.Thr100Ile	embB_p.Met306Ile	rrs_n.514A>C	gyrA_p.Asp94Gly	gyrA_p.Asp94Gly	gyrA_p.Asp94Gly	gyrA_p.Asp94Gly	gyrA_p.Asp94Gly	rrs_n.1401A>G	rrs_n.1401A>G	rrs_n.1401A>G	rrs_n.1401A>G	ethA_p.Gly43Cys	thyX_c.-16C>T	ald_c.464delG	-	-	-	-
ERR1034638	rpoB_p.Ser450Leu	katG_p.Ser	pncA_p.Thr100Ile	embB_p.Met306Ile	rrs_n.514A>C	gyrA_p.Asp94Gly	gyrA_p.Asp94Gly	gyrA_p.Asp94Gly	gyrA_p.Asp94Gly	gyrA_p.Asp94Gly	rrs_n.1401A>G	rrs_n.1401A>G	rrs_n.1401A>G	rrs_n.1401A>G	ethA_p.Gly43Cys	thyX_c.-16C>T	ald_c.464delG	-	-	-	-
ERR1034644	rpoB_p.Ser450Leu	katG_p.Ser	pncA_p.Thr100Ile	embB_p.Met306Ile	rrs_n.514A>C	gyrA_p.Asp94Asn	gyrA_p.Asp94Asn	gyrA_p.Asp94Asn	gyrA_p.Asp94Asn	gyrA_p.Asp94Asn	rrs_n.1401A>G	rrs_n.1401A>G	rrs_n.1401A>G	rrs_n.1401A>G	ethA_p.Gly43Cys	-	-	-	-	-	-
ERR553196	rpoB_p.Ser450Leu	katG_p.Ser	pncA_p.Ala171Glu	embB_p.Met306Val	rpsL_p.Lys43Arg	gyrA_p.Asp94Gly	gyrA_p.Asp94Gly	gyrA_p.Asp94Gly	gyrA_p.Asp94Gly	gyrA_p.Asp94Gly	-	eis_c.-14C>T	eis_c.-14C>T	-	-	-	alr_p.Met343Thr	-	-	-	-
ERR1035078	rpoB_p.Ser450Leu	katG_p.Ser	pncA_p.Asp8Asn	embB_p.Met306Val	rpsL_p.Lys43Arg	gyrA_p.Asp94Gly	gyrA_p.Asp94Gly	gyrA_p.Asp94Gly	gyrA_p.Asp94Gly	gyrA_p.Asp94Gly	rrs_n.1401A>G	rrs_n.1401A>G	rrs_n.1401A>G	rrs_n.1401A>G	-	-	-	-	-	-	-
ERR1035025	rpoB_p.Ser450Leu	katG_p.Ser	pncA_p.Cys14Arg	embB_p.Met306Ile	gid_p.Leu79Ser,	gyrA_p.Asp94Asn	gyrA_p.Asp94Asn	gyrA_p.Asp94Asn	gyrA_p.Asp94Asn	gyrA_p.Asp94Asn	rrs_n.1401A>G	rrs_n.1401A>G	rrs_n.1401A>G	rrs_n.1401A>G	ethA_p.Ala381Pro	-	-	-	-	-	-
ERR550923	rpoB_p.Ser450Leu	katG_p.Ser	pncA_p.Gln141Pro	embA_c.-16C>T, e	rpsL_p.Lys43Arg	-	-	-	-	-	-	eis_c.-14C>T	eis_c.-14C>T	-	-	-	-	-	-	-	-
ERR550929	rpoB_p.Ser450Leu	katG_p.Ser	pncA_c.386_389de	embB_p.Met306Ile	rpsL_p.Lys88Arg	gyrA_p.Asp94Gly	gyrA_p.Asp94Gly	gyrA_p.Asp94Gly	gyrA_p.Asp94Gly	gyrA_p.Asp94Gly	-	-	eis_c.-10G>C	-	-	-	-	-	-	-	-
SRR5709757	rpoB_p.Ser450Leu	katG_p.Ser	pncA_p.Ser67Pro	embB_p.Gln497Arg	rpsL_p.Lys43Arg	gyrA_p.Asp94Gly	gyrA_p.Asp94Gly	gyrA_p.Asp94Gly	gyrA_p.Asp94Gly	gyrA_p.Asp94Gly	-	-	-	-	-	-	-	-	-	-	-
SRR5709761	rpoB_p.Ser450Leu	katG_p.Ser	pncA_p.Ser67Pro	embB_p.Gln497Arg	rpsL_p.Lys43Arg	gyrA_p.Asp94Gly	gyrA_p.Asp94Gly	gyrA_p.Asp94Gly	gyrA_p.Asp94Gly	gyrA_p.Asp94Gly	-	-	-	-	-	-	-	-	-	-	-
CRR027598	rpoB_p.Ser450Leu	katG_p.Ser	pncA_p.Pro54Leu	embB_p.Met306Ile	rpsL_p.Lys43Arg	gyrA_p.Asp94His	gyrA_p.Asp94His, g	gyrA_p.Asp94His, gyrB_p.Arg446His	gyrA_p.Asp94His, gyrB_p.Arg446His	gyrA_p.Asp94His, gyrB_p.Arg446His	rrs_n.1401A>G	rrs_n.1401A>G	rrs_n.1401A>G	rrs_n.1401A>G	ethA_c.1128delC	folC_p.Ile43Thr	-	-	-	-	-
CRR027599	rpoB_p.Ser450Leu	katG_p.Ser	pncA_p.Pro54Leu	embB_p.Met306Ile	rpsL_p.Lys43Arg	gyrB_p.Arg446Hi	gyrB_p.Arg446His	gyrB_p.Arg446His	gyrB_p.Arg446His	gyrB_p.Arg446His	rrs_n.1401A>G	rrs_n.1401A>G	rrs_n.1401A>G	rrs_n.1401A>G	ethA_c.1128delC	folC_p.Ile43Thr	-	-	-	-	-
SRR1723706	rpoB_p.Ser450Leu	katG_p.Ser	pncA_p.Pro54Leu	embB_p.Met306Ile	rpsL_p.Lys43Arg	gyrA_p.Asp94His	gyrA_p.Asp94His, g	gyrA_p.Asp94His, gyrB_p.Arg446His	gyrA_p.Asp94His, gyrB_p.Arg446His	gyrA_p.Asp94His, gyrB_p.Arg446His	rrs_n.1401A>G	rrs_n.1401A>G	rrs_n.1401A>G	rrs_n.1401A>G	ethA_c.1128delC	folC_p.Ile43Thr	-	-	-	-	-
SRR1723707	rpoB_p.Ser450Leu	katG_p.Ser	pncA_p.Pro54Leu	embB_p.Met306Ile	rpsL_p.Lys43Arg	gyrB_p.Arg446Hi	gyrB_p.Arg446His	gyrB_p.Arg446His	gyrB_p.Arg446His	gyrB_p.Arg446His	rrs_n.1401A>G	rrs_n.1401A>G	rrs_n.1401A>G	rrs_n.1401A>G	ethA_c.1128delC	folC_p.Ile43Thr	-	-	-	-	-
SRR6824693	rpoB_p.Ser450Leu	katG_p.Ser	pncA_p.Pro54Leu	embB_p.Met306Ile	rpsL_p.Lys43Arg	gyrA_p.Asp94His	gyrA_p.Asp94His, g	gyrA_p.Asp94His, gyrB_p.Arg446His	gyrA_p.Asp94His, gyrB_p.Arg446His	gyrA_p.Asp94His, gyrB_p.Arg446His	rrs_n.1401A>G	rrs_n.1401A>G	rrs_n.1401A>G	rrs_n.1401A>G	ethA_c.1128delC	folC_p.Ile43Thr	-	-	-	-	-
SRR6824696	rpoB_p.Ser450Leu	katG_p.Ser	pncA_p.Pro54Leu	embB_p.Met306Ile	rpsL_p.Lys43Arg	gyrB_p.Arg446Hi	gyrB_p.Arg446His	gyrB_p.Arg446His	gyrB_p.Arg446His	gyrB_p.Arg446His	rrs_n.1401A>G	rrs_n.1401A>G	rrs_n.1401A>G	rrs_n.1401A>G	ethA_c.1128delC	folC_p.Ile43Thr	-	-	-	-	-
SRR5709764	rpoB_p.Ser450Leu	katG_p.Ser	pncA_p.Ile90Ser	embB_p.Met306Ile	gid_p.Gly73Ala	gyrA_p.Asp94Gly	gyrA_p.Asp94Gly	gyrA_p.Asp94Gly	gyrA_p.Asp94Gly	gyrA_p.Asp94Gly	rrs_n.1401A>G	rrs_n.1401A>G	rrs_n.1401A>G	rrs_n.1401A>G	-	folC_p.Glu40Gly	-	-	-	-	-
SRR5709798	rpoB_p.Ser450Leu	katG_p.Ser	pncA_p.Ile90Ser	embB_p.Met306Ile	gid_p.Gly73Ala	gyrA_p.Asp94Gly	gyrA_p.Asp94Gly	gyrA_p.Asp94Gly	gyrA_p.Asp94Gly	gyrA_p.Asp94Gly	rrs_n.1401A>G	rrs_n.1401A>G	rrs_n.1401A>G	rrs_n.1401A>G	-	folC_p.Glu40Gly	-	-	-	-	-
SRR5709912	rpoB_p.Ser450Leu	katG_p.Ser	pncA_p.Gly97Ser	embA_c.-12C>T, e	rpsL_p.Lys43Arg	gyrA_p.Asp94Ala	gyrA_p.Asp94Ala	gyrA_p.Asp94Ala	gyrA_p.Asp94Ala	gyrA_p.Asp94Ala	-	-	-	-	-	folC_p.Ser150Gly	-	-	-	-	-
ERR133879	rpoB_p.Ser450Leu	katG_p.Ser	pncA_p.Val180Gly	embB_p.Gly406Ala	rpsL_p.Lys43Arg	gyrA_p.Ala90Val	gyrA_p.Ala90Val, g	gyrA_p.Ala90Val, gyrA_p.Ser91Pro	gyrA_p.Ala90Val, gyrA_p.Ser91Pro	gyrA_p.Ala90Val, gyrA_p.Ser91Pro	-	-	eis_c.-10G>A	-	ethA_p.Trp45*	-	-	-	-	-	-
ERR133890	rpoB_p.Ser450Leu	katG_p.Ser	pncA_p.Phe94Cys	embB_p.Met306Ile	rpsL_p.Lys88Arg	gyrA_p.Ala90Val	gyrA_p.Ala90Val, g	gyrA_p.Ala90Val, gyrA_p.Asp94Gly	gyrA_p.Ala90Val, gyrA_p.Asp94Gly	gyrA_p.Ala90Val, gyrA_p.Asp94Gly	rrs_n.1401A>G	rrs_n.1401A>G	rrs_n.1401A>G	rrs_n.1401A>G	ethA_c.479delC	folC_p.Ile43Thr, folC_p.Ser150Gly	-	-	-	-	-
ERR133896	rpoB_p.Ser450Leu	katG_p.Ser	pncA_p.Phe94Leu	embB_p.Met306Val	rpsL_p.Lys88Arg	gyrA_p.Gly88Ala	gyrA_p.Gly88Ala	gyrA_p.Gly88Ala	gyrA_p.Gly88Ala	gyrA_p.Gly88Ala	-	-	-	-	ethA_c.479delC	-	-	-	-	-	-
ERR234600	rpoB_p.Ser450Leu	katG_p.Ser	pncA_p.Val180Gly	embB_p.Gly406Ala	rpsL_p.Lys43Arg	gyrA_p.Asp94Ala	gyrA_p.Asp94Ala, g	gyrA_p.Asp94Ala, gyrA_p.Ser91Pro	gyrA_p.Asp94Ala, gyrA_p.Ser91Pro	gyrA_p.Asp94Ala, gyrA_p.Ser91Pro	-	-	eis_c.-10G>A	-	ethA_c.1427_1428dupAG	-	-	-	-	-	-
SRR5709887	rpoB_p.Ser450Leu	katG_p.Ser	pncA_p.Ile90Ser	embB_p.Met306Ile	gid_p.Gly73Ala	gyrA_p.Asp94Gly	gyrA_p.Asp94Gly	gyrA_p.Asp94Gly	gyrA_p.Asp94Gly	gyrA_p.Asp94Gly	rrs_n.1401A>G	rrs_n.1401A>G	rrs_n.1401A>G	rrs_n.1401A>G	-	folC_p.Glu40Gly	-	-	-	-	-
SRR5710021	rpoB_p.Ser450Leu	katG_p.Ser	pncA_p.Tyr103His	embB_p.Gly406Asp	rpsL_p.Lys88Arg	gyrA_p.Asp94Asn	gyrA_p.Asp94Asn	gyrA_p.Asp94Asn	gyrA_p.Asp94Asn	gyrA_p.Asp94Asn	-	-	-	-	-	thyA_c.-2609_*2083del, thyA_c.-4474_*2082del	-	-	-	-	-
SRR5837708	rpoB_p.Ser450Leu	katG_p.Ser	pncA_p.Ile90Ser	embB_p.Met306Ile	gid_p.Gly73Ala	gyrA_p.Asp94Gly	gyrA_p.Asp94Gly	gyrA_p.Asp94Gly	gyrA_p.Asp94Gly	gyrA_p.Asp94Gly	rrs_n.1401A>G	rrs_n.1401A>G	rrs_n.1401A>G	rrs_n.1401A>G	-	folC_p.Glu40Gly	-	-	-	-	-
ERR403276	rpoB_p.Ser450Leu	katG_p.Ser	pncA_p.Tyr103*	embB_p.Asp354Ala	rpsL_p.Lys43Arg	gyrA_p.Asp94Asn	gyrA_p.Asp94Asn	gyrA_p.Asp94Asn	gyrA_p.Asp94Asn	gyrA_p.Asp94Asn	-	-	eis_c.-37G>T	-	ethA_c.110delA	-	-	-	-	-	-
R4	rpoB_p.Ser450Leu	katG_p.Ser	pncA_p.Thr47Ala	embB_p.Met306Leu	rrs_n.514A>C	gyrA_p.Ala90Val	gyrA_p.Ala90Val	gyrA_p.Ala90Val	gyrA_p.Ala90Val	gyrA_p.Ala90Val	rrs_n.1401A>G	rrs_n.1401A>G	rrs_n.1401A>G	rrs_n.1401A>G	-	folC_p.Ile43Thr	-	-	-	-	-
SRR2024921	rpoB_p.Ser450Leu	katG_p.Ser	pncA_p.His51Gln	embB_p.His1002Ar	rpsL_p.Lys43Arg	gyrA_p.Ala90Val	gyrA_p.Ala90Val	gyrA_p.Ala90Val	gyrA_p.Ala90Val	gyrA_p.Ala90Val	-	-	-	-	-	-	-	-	-	-	-
SRR2024954	rpoB_p.Ser450Leu	katG_p.Ser	pncA_p.Val155Gly	embB_p.Met306Val	rpsL_p.Lys43Arg	gyrA_p.Ala90Val	gyrA_p.Ala90Val	gyrA_p.Ala90Val	gyrA_p.Ala90Val	gyrA_p.Ala90Val	-	-	-	-	-	-	-	-	-	-	-
SRR2024918	rpoB_p.Ser450Leu	katG_p.Ser	pncA_p.Leu85Pro,	embB_p.Gly406Asp	rpsL_p.Lys43Arg	gyrA_p.Ala90Val	gyrA_p.Ala90Val, g	gyrA_p.Ala90Val, gyrA_p.Asp94Gly	gyrA_p.Ala90Val, gyrA_p.Asp94Gly	gyrA_p.Ala90Val, gyrA_p.Asp94Gly	-	-	-	-	ethA_c.140delT	-	-	-	-	-	-
ERR133901	rpoB_p.Ser450Leu	katG_p.Ser	pncA_p.Trp68Arg	embB_p.Gly406Ala	rpsL_p.Lys43Arg	gyrB_p.Ser447Ph	gyrB_p.Ser447Phe	gyrB_p.Ser447Phe	gyrB_p.Ser447Phe	gyrB_p.Ser447Phe	-	-	eis_c.-10G>A	-	-	-	-	-	-	-	-
ERR137217	rpoB_p.Ser450Leu	katG_p.Ser	pncA_p.Thr135Pro	embA_c.-16C>T	rpsL_p.Lys43Arg	gyrA_p.Asp94Gly	gyrA_p.Asp94Gly	gyrA_p.Asp94Gly	gyrA_p.Asp94Gly	gyrA_p.Asp94Gly	-	-	eis_c.-10G>A	-	ethA_c.1123delT	-	-	-	-	-	-
ERR137229	rpoB_p.Ser450Leu	katG_p.Ser	pncA_p.His71Arg	embB_p.Met306Ile	rpsL_p.Lys88Arg	gyrA_p.Asp94Ala	gyrA_p.Asp94Ala	gyrA_p.Asp94Ala	gyrA_p.Asp94Ala	gyrA_p.Asp94Ala	-	-	-	-	ethA_c.479delC	-	-	-	-	-	-
ERR137264	rpoB_p.Ser450Leu	katG_p.Ser	pncA_p.His71Arg	embB_p.Met306Ile	rpsL_p.Lys88Arg	gyrA_p.Asp94Ala	gyrA_p.Asp94Ala	gyrA_p.Asp94Ala	gyrA_p.Asp94Ala	gyrA_p.Asp94Ala	-	-	-	-	ethA_c.479delC	-	-	-	-	-	-
ERR144601	rpoB_p.Ser450Leu	katG_p.Ser	pncA_p.His71Arg	embB_p.Met306Ile	rpsL_p.Lys88Arg	gyrA_p.Asp94Ala	gyrA_p.Asp94Ala	gyrA_p.Asp94Ala	gyrA_p.Asp94Ala	gyrA_p.Asp94Ala	-	-	-	-	ethA_c.479delC	-	-	-	-	-	-
ERR158596	rpoB_p.Ser450Leu	katG_p.Ser	pncA_p.His71Arg	embB_p.Met306Ile	rpsL_p.Lys88Arg	gyrA_p.Asp94Ala	gyrA_p.Asp94Ala	gyrA_p.Asp94Ala	gyrA_p.Asp94Ala	gyrA_p.Asp94Ala	-	-	-	-	ethA_c.479delC	-	-	-	-	-	-
ERR234643	rpoB_p.Ser450Leu	katG_p.Ser	pncA_p.His71Arg	embB_p.Met306Ile	rpsL_p.Lys88Arg	gyrA_p.Asp94Ala	gyrA_p.Asp94Ala	gyrA_p.Asp94Ala	gyrA_p.Asp94Ala	gyrA_p.Asp94Ala	-	-	-	-	ethA_c.479delC	-	-	-	-	-	-
SRR5709996	rpoB_p.Ser450Leu	katG_p.Ser	pncA_p.Gln141Pro	embB_p.Met306Val	-	gyrA_p.Ser91Pro	gyrA_p.Ser91Pro	gyrA_p.Ser91Pro	gyrA_p.Ser91Pro	gyrA_p.Ser91Pro	-	-	-	-	-	-	-	-	-	-	-
ERR229968	rpoB_p.Ser450Leu	katG_p.Ser	pncA_p.His71Arg	embB_p.Met306Ile	rpsL_p.Lys88Arg	gyrA_p.Asp94Ala	gyrA_p.Asp94Ala	gyrA_p.Asp94Ala	gyrA_p.Asp94Ala	gyrA_p.Asp94Ala	-	-	-	-	ethA_c.479delC	-	-	-	-	-	-
ERR229982	rpoB_p.Ser450Leu	katG_p.Ser	pncA_p.Val180Gly	embB_p.Gly406Ala	rpsL_p.Lys43Arg	gyrA_p.Ser91Pro	gyrA_p.Ser91Pro	gyrA_p.Ser91Pro	gyrA_p.Ser91Pro	gyrA_p.Ser91Pro	rrs_n.1484G>T	rrs_n.1484G>T	eis_c.-10G>A, rrs_n.1484G>T	rrs_n.1484G>T	ethA_p.Trp45*	-	-	-	-	-	-
ERR1873447	rpoB_p.Ser450Leu	katG_p.Ser	pncA_p.Thr100Ile	embB_p.Met306Ile	rrs_n.514A>C	gyrA_p.Ala90Val	gyrA_p.Ala90Val	gyrA_p.Ala90Val	gyrA_p.Ala90Val	gyrA_p.Ala90Val	rrs_n.1401A>G	rrs_n.1401A>G	rrs_n.1401A>G	rrs_n.1401A>G	ethA_p.Gly43Cys	-	-	-	-	-	-
ERR1873562	rpoB_p.Ser450Leu	katG_p.Ser	pncA_p.Thr100Ile	embB_p.Met306Ile	rrs_n.514A>C	gyrA_p.Ala90Val	gyrA_p.Ala90Val	gyrA_p.Ala90Val	gyrA_p.Ala90Val	gyrA_p.Ala90Val	rrs_n.1401A>G	rrs_n.1401A>G	rrs_n.1401A>G	rrs_n.1401A>G	ethA_p.Gly43Cys	thyX_c.-16C>T	-	-	-	-	-
R26	rpoB_p.Ser450Leu	katG_p.Ser	pncA_p.Thr47Ala	embB_p.Met306Leu	rrs_n.514A>C	gyrA_p.Ala90Val	gyrA_p.Ala90Val, g	gyrA_p.Ala90Val, gyrA_p.Asp94His	gyrA_p.Ala90Val, gyrA_p.Asp94His	gyrA_p.Ala90Val, gyrA_p.Asp94His	rrs_n.1401A>G	rrs_n.1401A>G	rrs_n.1401A>G	rrs_n.1401A>G	-	folC_p.Ile43Thr	-	-	-	-	-
R31	rpoB_p.Ser450Leu	katG_p.Ser	pncA_p.Cys14Arg,	embA_c.-12C>T, e	rpsL_p.Lys43Arg	gyrA_p.Ala90Val	gyrA_p.Ala90Val	gyrA_p.Ala90Val	gyrA_p.Ala90Val	gyrA_p.Ala90Val	-	-	-	-	-	folC_p.Ser150Gly	-	-	-	-	-
SRR6256977	rpoB_p.Ser450Leu	katG_p.Ser	pncA_p.Thr135Pro	embB_p.Gly406Asp	rpsL_p.Lys43Arg	gyrA_p.Asp94Asn	gyrA_p.Asp94Asn	gyrA_p.Asp94Asn	gyrA_p.Asp94Asn	gyrA_p.Asp94Asn	rrs_n.1401A>G	rrs_n.1401A>G	rrs_n.1401A>G	rrs_n.1401A>G	-	-	-	-	-	-	-
SRR5709765	rpoB_p.Ser450Leu	katG_p.Ser	pncA_p.Pro62Leu	embB_p.Asp354Ala	rpsL_p.Lys43Arg	gyrA_p.Asp94Gly	gyrA_p.Asp94Gly	gyrA_p.Asp94Gly	gyrA_p.Asp94Gly	gyrA_p.Asp94Gly	rrs_n.1401A>G	rrs_n.1401A>G	rrs_n.1401A>G	rrs_n.1401A>G	-	thyA_c.-1234_*1246del, thyX_c.-16C>T	-	-	-	-	-
ERR158609	rpoB_p.Ser450Leu	katG_p.Ser	pncA_p.Gln10Arg	embB_p.Met306Val	rpsL_p.Lys43Arg	gyrA_p.Asp94Tyr	gyrA_p.Asp94Tyr	gyrA_p.Asp94Tyr	gyrA_p.Asp94Tyr	gyrA_p.Asp94Tyr	rrs_n.1401A>G	rrs_n.1401A>G	rrs_n.1401A>G	rrs_n.1401A>G	-	-	-	-	-	-	-
SRR671755	rpoB_p.Ser450Leu	katG_p.Ser	pncA_p.Arg154Gly	embB_p.Gly406Asp	rpsL_p.Lys43Arg	gyrA_p.His70Arg	gyrA_p.His70Arg	gyrA_p.His70Arg	gyrA_p.His70Arg	gyrA_p.His70Arg	-	-	-	-	-	-	-	-	-	-	-
SRR671821	rpoB_p.Ser450Leu	katG_p.Ser	pncA_p.Thr47Ala	embB_p.His1002Ar	rpsL_p.Lys43Arg	gyrA_p.Asp94Ala	gyrA_p.Asp94Ala	gyrA_p.Asp94Ala	gyrA_p.Asp94Ala	gyrA_p.Asp94Ala	rrs_n.1401A>G	rrs_n.1401A>G	rrs_n.1401A>G	rrs_n.1401A>G	-	thyA_p.His207Arg, thyX_c.-16C>T	-	-	-	-	-
SRR671822	rpoB_p.Ser450Leu	katG_p.Ser	pncA_p.Val155Gly	embB_p.Met306Val	rpsL_p.Lys43Arg	gyrA_p.Asp94Gly	gyrA_p.Asp94Gly, g	gyrA_p.Asp94Gly, gyrB_p.Ala504Val	gyrA_p.Asp94Gly, gyrB_p.Ala504Val	gyrA_p.Asp94Gly, gyrB_p.Ala504Val	-	-	-	-	-	-	-	-	-	-	-
SRR671844	rpoB_p.Ser450Leu	katG_p.Ser	pncA_p.Gln10Pro	embA_p.Asp4Asn,	rpsL_p.Lys43Arg	gyrA_p.Asp94Ala	gyrA_p.Asp94Ala, g	gyrA_p.Asp94Ala, gyrB_p.Thr500Pro	gyrA_p.Asp94Ala, gyrB_p.Thr500Pro	gyrA_p.Asp94Ala, gyrB_p.Thr500Pro	-	-	-	-	ethA_c.770dupC	-	-	-	-	-	-
SRR671754	rpoB_p.Ser450Leu	katG_p.Ser	pncA_c.390_391du	embB_p.Met306Val	-	gyrA_p.Asp94Ala	gyrA_p.Asp94Ala, g	gyrA_p.Asp94Ala, gyrB_p.Asp461Asn	gyrA_p.Asp94Ala, gyrB_p.Asp461Asn	gyrA_p.Asp94Ala, gyrB_p.Asp461Asn	-	-	-	-	-	thyA_p.His75Asn	-	-	-	-	-
SRR671855	rpoB_p.Ser450Leu	katG_p.Ser	pncA_p.Gln141Pro	embB_p.Gln497Pro	rpsL_p.Lys43Arg	gyrA_p.Asp94Gly	gyrA_p.Asp94Gly	gyrA_p.Asp94Gly	gyrA_p.Asp94Gly	gyrA_p.Asp94Gly	-	-	-	-	ethA_c.756dupC	-	-	-	-	-	-
ERR1873509	rpoB_p.Ser450Leu	katG_p.Ser	pncA_p.Thr100Ile	embB_p.Met306Ile	rrs_n.514A>C	gyrA_p.Ala90Val	gyrA_p.Ala90Val	gyrA_p.Ala90Val	gyrA_p.Ala90Val	gyrA_p.Ala90Val	rrs_n.1401A>G	rrs_n.1401A>G	rrs_n.1401A>G	rrs_n.1401A>G	ethA_p.Gly43Cys	-	-	-	-	-	-
SRR5709883	rpoB_p.Ser450Leu	katG_p.Ser	pncA_p.Tyr103His	embB_p.Gly406Asp	rpsL_p.Lys88Arg	gyrA_p.Asp94Asn	gyrA_p.Asp94Asn	gyrA_p.Asp94Asn	gyrA_p.Asp94Asn	gyrA_p.Asp94Asn	-	-	-	-	-	thyA_c.-2609_*2083del, thyA_c.-4474_*2083del	-	-	-	-	-
SRR5709897	rpoB_p.Ser450Leu	katG_p.Ser	pncA_p.Tyr103His	embB_p.Gly406Asp	rpsL_p.Lys88Arg	gyrA_p.Asp94Asn	gyrA_p.Asp94Asn	gyrA_p.Asp94Asn	gyrA_p.Asp94Asn	gyrA_p.Asp94Asn	-	-	-	-	-	thyA_c.-2609_*2082del, thyA_c.-4474_*2083del	-	-	-	-	-
SRR5709898	rpoB_p.Ser450Leu	katG_p.Ser	pncA_p.Tyr103His	embB_p.Gly406Asp	rpsL_p.Lys88Arg	gyrA_p.Asp94Asn	gyrA_p.Asp94Asn	gyrA_p.Asp94Asn	gyrA_p.Asp94Asn	gyrA_p.Asp94Asn	-	-	-	-	-	thyA_c.-2609_*2083del, thyA_c.-4474_*2083del	-	-	-	-	-
SRR5710027	rpoB_p.Ser450Leu	katG_p.Ser	pncA_p.Ile90Ser	embB_p.Met306Ile	gid_p.Gly73Ala	gyrA_p.Asp94Gly	gyrA_p.Asp94Gly	gyrA_p.Asp94Gly	gyrA_p.Asp94Gly	gyrA_p.Asp94Gly	rrs_n.1401A>G	rrs_n.1401A>G	rrs_n.1401A>G	rrs_n.1401A>G	-	folC_p.Glu40Gly	-	-	-	-	-
SRR10040174	rpoB_p.Ser450Leu	katG_p.Ser	pncA_c.386_389de	embA_c.-11C>A, e	rpsL_p.Lys88Arg	gyrA_p.Asp94Asn	gyrA_p.Asp94Asn	gyrA_p.Asp94Asn	gyrA_p.Asp94Asn	gyrA_p.Asp94Asn	-	-	-	-	-	-	-	-	-	-	-
SRR10040460	rpoB_p.Ser450Leu	katG_p.Ser	pncA_c.386_389de	embA_c.-11C>A, e	rpsL_p.Lys88Arg	gyrA_p.Ala90Val	gyrA_p.Ala90Val	gyrA_p.Ala90Val	gyrA_p.Ala90Val	gyrA_p.Ala90Val	-	-	-	-	-	-	-	-	-	-	-
SRR10040210	rpoB_p.Ser450Leu	katG_p.Ser	pncA_p.Leu85Arg	-	rpsL_p.Lys43Arg	gyrA_p.Asp94Asn	gyrA_p.Asp94Asn	gyrA_p.Asp94Asn	gyrA_p.Asp94Asn	gyrA_p.Asp94Asn	-	-	-	-	-	-	-	-	-	-	-
SRR10040294	rpoB_p.Ser450Leu	katG_p.Ser	pncA_p.Pro62Leu	embB_p.Met306Ile	rpsL_p.Lys43Arg	gyrA_p.Asp94Gly	gyrA_p.Asp94Gly	gyrA_p.Asp94Gly	gyrA_p.Asp94Gly	gyrA_p.Asp94Gly	rrs_n.1401A>G	rrs_n.1401A>G	rrs_n.1401A>G	rrs_n.1401A>G	-	-	-	-	-	-	-
SRR10040352	rpoB_p.Ser450Leu	katG_p.Ser	pncA_p.Thr76Pro	embB_p.Met306Val	rpsL_p.Lys43Arg	gyrA_p.Asp94Gly	gyrA_p.Asp94Gly	gyrA_p.Asp94Gly	gyrA_p.Asp94Gly	gyrA_p.Asp94Gly	-	-	-	-	-	-	-	-	-	-	-
SRR10040368	rpoB_p.Ser450Leu	katG_p.Ser	pncA_c.390_391du	embB_p.Met306Val	rpsL_p.Lys88Arg	gyrA_p.Asp94Tyr	gyrA_p.Asp94Tyr	gyrA_p.Asp94Tyr	gyrA_p.Asp94Tyr	gyrA_p.Asp94Tyr	-	-	-	-	-	folC_p.Ser150Gly	-	-	-	-	-
SRR10040386	rpoB_p.Ser450Leu	katG_p.Ser	pncA_p.Leu85Arg	-	rpsL_p.Lys43Arg	gyrA_p.Ala90Val	gyrA_p.Ala90Val	gyrA_p.Ala90Val	gyrA_p.Ala90Val	gyrA_p.Ala90Val	-	-	-	-	-	-	-	-	-	-	-
SRR10040430	rpoB_p.Ser450Leu	katG_p.Ser	pncA_p.Trp68Arg	embB_p.Met306Ile	rrs_n.514A>C	gyrA_p.Ala90Val	gyrA_p.Ala90Val, g	gyrA_p.Ala90Val, gyrA_p.Asp94Gly	gyrA_p.Ala90Val, gyrA_p.Asp94Gly	gyrA_p.Ala90Val, gyrA_p.Asp94Gly	-	-	-	-	-	-	-	-	-	-	-
SRR10040471	rpoB_p.Ser450Leu	katG_p.Ser	pncA_p.His57Tyr	embB_p.Met306Val	gid_p.Leu79Ser	gyrA_p.Asp94Gly	gyrA_p.Asp94Gly	gyrA_p.Asp94Gly	gyrA_p.Asp94Gly	gyrA_p.Asp94Gly	-	-	-	-	-	-	-	-	-	-	-
SRR10040510	rpoB_p.Ser450Leu	katG_p.Ser	pncA_p.Gln141Pro	embA_c.-12C>T, e	rpsL_p.Lys43Arg	gyrA_p.Asp94Gly	gyrA_p.Asp94Gly	gyrA_p.Asp94Gly	gyrA_p.Asp94Gly	gyrA_p.Asp94Gly	-	-	-	-	-	-	-	-	-	-	-
SRR10040156	rpoB_p.Ser450Leu	katG_p.Ser	pncA_p.Leu172Pro	embB_p.Met306Val	-	gyrA_p.Ala90Val	gyrA_p.Ala90Val	gyrA_p.Ala90Val	gyrA_p.Ala90Val	gyrA_p.Ala90Val	-	-	-	-	-	thyA_p.His75Asn	-	-	-	-	-
SRR10040354	rpoB_p.Ser450Leu	katG_p.Ser	pncA_p.Gly97Asp,	embB_p.Met306Val	rpsL_p.Lys43Arg	gyrA_p.Asp94Tyr	gyrA_p.Asp94Tyr, g	gyrA_p.Asp94Tyr, gyrB_p.Asp494Ala	gyrA_p.Asp94Tyr, gyrB_p.Asp494Ala	gyrA_p.Asp94Tyr, gyrB_p.Asp494Ala	rrs_n.1401A>G	rrs_n.1401A>G	rrs_n.1401A>G	rrs_n.1401A>G	-	folC_p.Ile43Thr	-	-	-	-	-
SRR10040443	rpoB_p.Ser450Leu	katG_p.Ser	pncA_p.Gly97Asp,	embB_p.Met306Val	rpsL_p.Lys43Arg	gyrA_p.Asp94Tyr	gyrA_p.Asp94Tyr, g	gyrA_p.Asp94Tyr, gyrB_p.Asp494Ala	gyrA_p.Asp94Tyr, gyrB_p.Asp494Ala	gyrA_p.Asp94Tyr, gyrB_p.Asp494Ala	rrs_n.1401A>G	rrs_n.1401A>G	rrs_n.1401A>G	rrs_n.1401A>G	-	folC_p.Ile43Thr	-	-	-	-	-
SRR8651655	rpoB_p.Ser450Leu	katG_p.Ser	pncA_p.Lys96Thr	embB_p.Asp354Ala	-	gyrA_p.Asp94Asn	gyrA_p.Asp94Asn	gyrA_p.Asp94Asn	gyrA_p.Asp94Asn	gyrA_p.Asp94Asn	-	-	-	-	-	-	-	-	-	-	-
SRR8651656	rpoB_p.Ser450Leu	katG_p.Ser	pncA_p.Gln10Arg	embB_p.Asp1024As	-	gyrA_p.Asp94Ala	gyrA_p.Asp94Ala, g	gyrA_p.Asp94Ala, gyrA_p.Ser91Pro	gyrA_p.Asp94Ala, gyrA_p.Ser91Pro	gyrA_p.Asp94Ala, gyrA_p.Ser91Pro	-	-	-	-	ethA_p.Trp391*	-	-	-	-	-	-
SRR5341210	rpoB_p.Ser450Leu	katG_p.Ser	pncA_p.Thr177Pro	embB_p.Met306Val	rpsL_p.Lys43Arg	gyrA_p.Asp94Gly	gyrA_p.Asp94Gly	gyrA_p.Asp94Gly	gyrA_p.Asp94Gly	gyrA_p.Asp94Gly	-	-	-	-	-	thyA_c.-874_*332del, thyX_c.-16C>T	-	-	-	-	-
SRR5341238	rpoB_p.Ser450Leu	katG_p.Ser	pncA_p.His71Tyr	embB_p.Met306Val	rpsL_p.Lys43Arg	gyrA_p.Asp94Gly	gyrA_p.Asp94Gly	gyrA_p.Asp94Gly	gyrA_p.Asp94Gly	gyrA_p.Asp94Gly	-	-	-	-	ethA_c.1242delT	-	-	-	-	-	-
SRR5341471	rpoB_p.Ser450Leu	katG_p.Ser	pncA_p.Asp49Gly	embB_p.Met306Val	rpsL_p.Lys43Arg	gyrA_p.Asp94Asn	gyrA_p.Asp94Asn	gyrA_p.Asp94Asn	gyrA_p.Asp94Asn	gyrA_p.Asp94Asn	rrs_n.1401A>G	rrs_n.1401A>G	rrs_n.1401A>G	rrs_n.1401A>G	ethA_c.11dupA, ethA_c.1314dupC, ethA_c.65dupA	-	-	-	-	-	-
R25	rpoB_p.Ser450Leu	katG_p.Ser	pncA_p.Val180Phe	embA_c.-12C>T, e	-	gyrA_p.Ala90Val	gyrA_p.Ala90Val	gyrA_p.Ala90Val	gyrA_p.Ala90Val	gyrA_p.Ala90Val	-	-	-	-	-	-	-	-	-	-	-
SRR8651570	rpoB_p.Ser450Leu	katG_p.Ser	pncA_p.Lys96Thr	embB_p.Asp354Ala	-	gyrA_p.Asp94Asn	gyrA_p.Asp94Asn	gyrA_p.Asp94Asn	gyrA_p.Asp94Asn	gyrA_p.Asp94Asn	-	-	-	-	-	-	-	-	-	-	-
SRR8651576	rpoB_p.Ser450Leu	katG_p.Ser	pncA_p.Thr47Ala	embB_p.Met306Val	rpsL_p.Lys43Arg	gyrA_p.Asp94Gly	gyrA_p.Asp94Gly	gyrA_p.Asp94Gly	gyrA_p.Asp94Gly	gyrA_p.Asp94Gly	rrs_n.1401A>G	rrs_n.1401A>G	rrs_n.1401A>G	rrs_n.1401A>G	-	-	-	-	-	-	-
SRR8651602	rpoB_p.Ser450Leu	katG_p.Ser	pncA_p.Lys96Arg	embB_p.Gly406Asp	rpsL_p.Lys43Arg	gyrA_p.Ala90Val	gyrA_p.Ala90Val	gyrA_p.Ala90Val	gyrA_p.Ala90Val	gyrA_p.Ala90Val	-	-	-	-	-	-	-	-	-	-	-
SRR8651592	rpoB_p.Ser450Leu	katG_p.Ser	pncA_p.Leu85Arg	embB_p.Met306Val	rrs_n.514A>C	gyrA_p.Asp94Gly	gyrA_p.Asp94Gly	gyrA_p.Asp94Gly	gyrA_p.Asp94Gly	gyrA_p.Asp94Gly	-	-	-	-	-	-	-	-	-	-	-
T2430	rpoB_p.Ser450Leu	katG_p.Ser	pncA_p.Leu85Pro	embB_p.Met306Ile	rpsL_p.Lys43Arg	gyrA_p.Ala90Val	gyrA_p.Ala90Val	gyrA_p.Ala90Val	gyrA_p.Ala90Val	gyrA_p.Ala90Val	-	-	-	-	ethA_c.1144delT	-	-	-	-	-	-
R9	rpoB_p.Ser450Leu	katG_p.Asn	pncA_p.Asp49Gly	embB_p.Gly406Ala	rpsL_p.Lys43Arg	gyrA_p.Ala90Val	gyrA_p.Ala90Val	gyrA_p.Ala90Val	gyrA_p.Ala90Val	gyrA_p.Ala90Val	-	-	-	-	-	-	-	-	-	-	-
T2928	rpoB_p.Ser450Leu	katG_c.200	pncA_c.390_391du	embB_p.Gly406Ser	-	gyrA_p.Asp94Gly	gyrA_p.Asp94Gly	gyrA_p.Asp94Gly	gyrA_p.Asp94Gly	gyrA_p.Asp94Gly	-	-	-	-	-	-	-	-	-	-	-
CRR027554	rpoB_p.Ser450Leu	katG_c.180	pncA_p.Gln10Pro	embB_p.Met306Val	rpsL_p.Lys43Arg	gyrA_p.Asp94Tyr	gyrA_p.Asp94Tyr	gyrA_p.Asp94Tyr	gyrA_p.Asp94Tyr	gyrA_p.Asp94Tyr	-	-	-	-	-	-	-	-	-	-	-
ERR403306	rpoB_p.Ser450Leu	inhA_p.Ile	pncA_p.His51Arg	embA_c.-11C>A, e	rpsL_p.Lys43Arg	gyrA_p.Asp89Asn	gyrA_p.Asp89Asn	gyrA_p.Asp89Asn	gyrA_p.Asp89Asn	gyrA_p.Asp89Asn	rrs_n.1401A>G	rrs_n.1401A>G	rrs_n.1401A>G	rrs_n.1401A>G	ethA_c.110delA, inhA_p.Ile194Thr	-	-	-	-	-	-
SRR1723431	rpoB_p.Ser450Leu	fabG1_c.-8	pncA_p.Thr76Pro	embB_p.Met306Val	gid_c.102delG,	gyrA_p.Ala90Val	gyrA_p.Ala90Val	gyrA_p.Ala90Val	gyrA_p.Ala90Val	gyrA_p.Ala90Val	rrs_n.1401A>G	rrs_n.1401A>G	rrs_n.1401A>G	rrs_n.1401A>G	ethA_p.Arg279*	-	-	-	-	-	-
ERR067671	rpoB_p.Ser450Leu	fabG1_c.-8	pncA_p.Tyr103Cys	embB_p.Met306Val	rpsL_p.Lys43Arg	gyrA_p.Asp94Gly	gyrA_p.Asp94Gly	gyrA_p.Asp94Gly	gyrA_p.Asp94Gly	gyrA_p.Asp94Gly	rrs_n.1401A>G	rrs_n.1401A>G	rrs_n.1401A>G	rrs_n.1401A>G	ethA_c.1010delT, fabG1_c.-8T>C	-	-	-	-	-	-
SRR10040392	rpoB_p.Ser450Leu	fabG1_c.-8	pncA_p.Ile90Ser	embB_p.Met306Val	-	gyrA_p.Asp94Asn	gyrA_p.Asp94Asn	gyrA_p.Asp94Asn	gyrA_p.Asp94Asn	gyrA_p.Asp94Asn	-	-	-	-	ethA_c.752dupG	-	-	-	-	-	-
SRR10040446	rpoB_p.Ser450Leu	fabG1_c.-8	pncA_p.Ser67Pro	embB_p.Met306Val	rpsL_p.Lys88Arg	gyrA_p.Asp94Gly	gyrA_p.Asp94Gly	gyrA_p.Asp94Gly	gyrA_p.Asp94Gly	gyrA_p.Asp94Gly	-	-	-	-	-	-	-	-	-	-	-
ERR1034648	rpoB_p.Ser450Leu	fabG1_c.-1	pncA_p.Cys14Arg	embB_p.Met306Ile	gid_p.Leu79Ser,	gyrA_p.Asp94Gly	gyrA_p.Asp94Gly	gyrA_p.Asp94Gly	gyrA_p.Asp94Gly	gyrA_p.Asp94Gly	rrs_n.1401A>G	rrs_n.1401A>G	rrs_n.1401A>G	rrs_n.1401A>G	ethA_p.Ala381Pro, fabG1_c.-15C>T	-	-	-	-	-	-
ERR1035075	rpoB_p.Ser450Leu	fabG1_c.-1	pncA_p.Tyr103*	embB_p.Tyr319Ser	rpsL_p.Lys43Arg	gyrA_p.Asp94Asn	gyrA_p.Asp94Asn	gyrA_p.Asp94Asn	gyrA_p.Asp94Asn	gyrA_p.Asp94Asn	-	-	-	-	ethR_p.Ala95Thr, fabG1_c.-15C>T	-	-	-	-	-	-
ERR1035074	rpoB_p.Ser450Leu	fabG1_c.-1	pncA_p.Tyr103*	embB_p.Tyr319Ser	rpsL_p.Lys43Arg	gyrA_p.Asp94Asn	gyrA_p.Asp94Asn	gyrA_p.Asp94Asn	gyrA_p.Asp94Asn	gyrA_p.Asp94Asn	-	-	-	-	ethR_p.Ala95Thr, fabG1_c.-15C>T	-	-	-	-	-	-
ERR1035076	rpoB_p.Ser450Leu	fabG1_c.-1	pncA_p.Asp8Asn	embB_p.Met306Val	-	gyrA_p.Ala90Val	gyrA_p.Ala90Val	gyrA_p.Ala90Val	gyrA_p.Ala90Val	gyrA_p.Ala90Val	-	-	-	-	ethR_p.Ala95Thr, fabG1_c.-15C>T, inhA_p.Ile194Thr	-	-	-	-	-	-
ERR1035079	rpoB_p.Ser450Leu	fabG1_c.-1	pncA_p.Tyr103*	embB_p.Gly406Asp	rpsL_p.Lys43Arg	gyrA_p.Asp94Gly	gyrA_p.Asp94Gly	gyrA_p.Asp94Gly	gyrA_p.Asp94Gly	gyrA_p.Asp94Gly	rrs_n.1401A>G	rrs_n.1401A>G	rrs_n.1401A>G	rrs_n.1401A>G	ethA_p.Gln24*, ethR_p.Ala95Thr, fabG1_c.-15C>T	-	-	-	-	-	-
SRR1011450	rpoB_p.Ser450Leu	fabG1_c.-1	pncA_p.Ala134Val	-	rpsL_p.Lys43Arg	gyrA_p.Ala90Val	gyrA_p.Ala90Val	gyrA_p.Ala90Val	gyrA_p.Ala90Val	gyrA_p.Ala90Val	rrs_n.1401A>G	rrs_n.1401A>G	rrs_n.1401A>G	rrs_n.1401A>G	fabG1_c.-15C>T	-	-	-	-	-	-
SRR1011451	rpoB_p.Ser450Leu	fabG1_c.-1	pncA_p.Ala134Val	-	rpsL_p.Lys43Arg	gyrA_p.Ala90Val	gyrA_p.Ala90Val	gyrA_p.Ala90Val	gyrA_p.Ala90Val	gyrA_p.Ala90Val	rrs_n.1401A>G	rrs_n.1401A>G	rrs_n.1401A>G	rrs_n.1401A>G	fabG1_c.-15C>T	-	-	-	-	-	-
SRR1062820	rpoB_p.Ser450Leu	fabG1_c.-1	pncA_p.Ala134Val	-	rpsL_p.Lys43Arg	gyrA_p.Ala90Val	gyrA_p.Ala90Val	gyrA_p.Ala90Val	gyrA_p.Ala90Val	gyrA_p.Ala90Val	rrs_n.1401A>G	rrs_n.1401A>G	rrs_n.1401A>G	rrs_n.1401A>G	fabG1_c.-15C>T	-	-	-	-	-	-
SRR1062821	rpoB_p.Ser450Leu	fabG1_c.-1	pncA_p.Ala134Val	-	rpsL_p.Lys43Arg	gyrA_p.Ala90Val	gyrA_p.Ala90Val	gyrA_p.Ala90Val	gyrA_p.Ala90Val	gyrA_p.Ala90Val	rrs_n.1401A>G	rrs_n.1401A>G	rrs_n.1401A>G	rrs_n.1401A>G	fabG1_c.-15C>T	-	-	-	-	-	-
ERR1034977	rpoB_p.Ser450Leu	fabG1_c.-1	pncA_p.Cys14Arg	embB_p.Met306Ile	gid_p.Leu79Ser,	gyrA_p.Asp94Gly	gyrA_p.Asp94Gly	gyrA_p.Asp94Gly	gyrA_p.Asp94Gly	gyrA_p.Asp94Gly	rrs_n.1401A>G	rrs_n.1401A>G	rrs_n.1401A>G	rrs_n.1401A>G	ethA_p.Ala381Pro, fabG1_c.-15C>T	-	-	-	-	-	-
ERR1034995	rpoB_p.Ser450Leu	fabG1_c.-1	pncA_p.Cys14Arg	embB_p.Met306Ile	gid_p.Leu79Ser,	gyrA_p.Ala90Val	gyrA_p.Ala90Val	gyrA_p.Ala90Val	gyrA_p.Ala90Val	gyrA_p.Ala90Val	rrs_n.1401A>G	rrs_n.1401A>G	rrs_n.1401A>G	rrs_n.1401A>G	ethA_p.Ala381Pro, fabG1_c.-15C>T	-	-	-	-	-	-
ERR1035031	rpoB_p.Ser450Leu	fabG1_c.-1	pncA_p.Cys14Arg	embB_p.Met306Ile	gid_p.Leu79Ser,	gyrA_p.Asp94Gly	gyrA_p.Asp94Gly	gyrA_p.Asp94Gly	gyrA_p.Asp94Gly	gyrA_p.Asp94Gly	rrs_n.1401A>G	rrs_n.1401A>G	rrs_n.1401A>G	rrs_n.1401A>G	ethA_p.Ala381Pro, fabG1_c.-15C>T	-	-	-	-	-	-
ERR1035038	rpoB_p.Ser450Leu	fabG1_c.-1	pncA_p.Cys14Arg	embB_p.Met306Ile	gid_p.Leu79Ser,	gyrA_p.Ala90Val	gyrA_p.Ala90Val	gyrA_p.Ala90Val	gyrA_p.Ala90Val	gyrA_p.Ala90Val	rrs_n.1401A>G	rrs_n.1401A>G	rrs_n.1401A>G	rrs_n.1401A>G	ethA_p.Ala381Pro, fabG1_c.-15C>T	-	-	-	-	-	-
ERR1035041	rpoB_p.Ser450Leu	fabG1_c.-1	pncA_p.Cys14Arg	embB_p.Met306Ile	gid_p.Leu79Ser,	gyrA_p.Asp94Asn	gyrA_p.Asp94Asn	gyrA_p.Asp94Asn	gyrA_p.Asp94Asn	gyrA_p.Asp94Asn	rrs_n.1401A>G	rrs_n.1401A>G	rrs_n.1401A>G	rrs_n.1401A>G	ethA_p.Ala381Pro, fabG1_c.-15C>T	-	-	-	-	-	-
ERR1035077	rpoB_p.Ser450Leu	fabG1_c.-1	pncA_p.Cys14Arg	embB_p.Met306Ile	gid_p.Leu79Ser,	gyrA_p.Asp94Gly	gyrA_p.Asp94Gly	gyrA_p.Asp94Gly	gyrA_p.Asp94Gly	gyrA_p.Asp94Gly	rrs_n.1401A>G	rrs_n.1401A>G	rrs_n.1401A>G	rrs_n.1401A>G	ethA_p.Ala381Pro, fabG1_c.-15C>T	-	-	-	-	-	-
SRR1723838	rpoB_p.Ser450Leu	fabG1_c.-1	pncA_c.391dupG	-	rpsL_p.Lys43Arg	gyrA_p.Ala90Val	gyrA_p.Ala90Val	gyrA_p.Ala90Val	gyrA_p.Ala90Val	gyrA_p.Ala90Val	-	-	-	-	ethA_p.Gln215*, fabG1_c.-15C>T	folC_p.Glu40Gly	-	-	-	-	-
ERR067724	rpoB_p.Ser450Leu	fabG1_c.-1	pncA_c.391dupG,	embB_p.Gln497Arg	gid_p.Gly71*, r	gyrA_p.Asp94Ala	gyrA_p.Asp94Ala	gyrA_p.Asp94Ala	gyrA_p.Asp94Ala	gyrA_p.Asp94Ala	rrs_n.1401A>G	rrs_n.1401A>G	rrs_n.1401A>G	rrs_n.1401A>G	fabG1_c.-15C>T, inhA_p.Ser94Ala	-	-	-	-	-	-
ERR1873527	rpoB_p.Ser450Leu	fabG1_c.-1	pncA_p.Tyr103*	embB_p.Gly406Asp	rpsL_p.Lys43Arg	gyrA_p.Asp94Gly	gyrA_p.Asp94Gly	gyrA_p.Asp94Gly	gyrA_p.Asp94Gly	gyrA_p.Asp94Gly	rrs_n.1401A>G	rrs_n.1401A>G	rrs_n.1401A>G	rrs_n.1401A>G	ethA_p.Gln24*, ethR_p.Ala95Thr, fabG1_c.-15C>T	-	-	-	-	-	-
ERR1873521	rpoB_p.Ser450Leu	fabG1_c.-1	pncA_p.Cys14Arg	embB_p.Met306Ile	gid_p.Leu79Ser,	gyrA_p.Asp94Gly	gyrA_p.Asp94Gly	gyrA_p.Asp94Gly	gyrA_p.Asp94Gly	gyrA_p.Asp94Gly	rrs_n.1401A>G	rrs_n.1401A>G	rrs_n.1401A>G	rrs_n.1401A>G	ethA_p.Ala381Pro, fabG1_c.-15C>T	-	-	-	-	-	-
ERR1873523	rpoB_p.Ser450Leu	fabG1_c.-1	pncA_p.Cys14Arg	embB_p.Met306Ile	gid_p.Leu79Ser,	gyrA_p.Ala90Val	gyrA_p.Ala90Val	gyrA_p.Ala90Val	gyrA_p.Ala90Val	gyrA_p.Ala90Val	rrs_n.1401A>G	rrs_n.1401A>G	rrs_n.1401A>G	rrs_n.1401A>G	ethA_p.Ala381Pro, fabG1_c.-15C>T	-	-	-	-	-	-
ERR1873525	rpoB_p.Ser450Leu	fabG1_c.-1	pncA_p.Cys14Arg	embB_p.Met306Ile	gid_p.Leu79Ser,	gyrA_p.Asp94Gly	gyrA_p.Asp94Gly	gyrA_p.Asp94Gly	gyrA_p.Asp94Gly	gyrA_p.Asp94Gly	rrs_n.1401A>G	rrs_n.1401A>G	rrs_n.1401A>G	rrs_n.1401A>G	ethA_p.Ala381Pro, fabG1_c.-15C>T	-	-	-	-	-	-
ERR1873529	rpoB_p.Ser450Leu	fabG1_c.-1	pncA_p.Cys14Arg	embB_p.Met306Ile	gid_p.Leu79Ser,	gyrA_p.Ala90Val	gyrA_p.Ala90Val	gyrA_p.Ala90Val	gyrA_p.Ala90Val	gyrA_p.Ala90Val	rrs_n.1401A>G	rrs_n.1401A>G	rrs_n.1401A>G	rrs_n.1401A>G	ethA_p.Ala381Pro, fabG1_c.-15C>T	-	-	-	-	-	-
ERR137243	rpoB_p.Ser450Leu	fabG1_c.-1	pncA_p.Trp68Arg	embB_p.Gly406Ala	rpsL_p.Lys43Arg	gyrA_p.Asp94Tyr	gyrA_p.Asp94Tyr	gyrA_p.Asp94Tyr	gyrA_p.Asp94Tyr	gyrA_p.Asp94Tyr	-	-	eis_c.-10G>A	-	fabG1_c.-15C>T	-	-	-	-	-	-
ERR1873536	rpoB_p.Ser450Leu	fabG1_c.-1	pncA_p.Cys14Arg	embB_p.Met306Ile	gid_p.Leu79Ser,	gyrA_p.Asp94Gly	gyrA_p.Asp94Gly	gyrA_p.Asp94Gly	gyrA_p.Asp94Gly	gyrA_p.Asp94Gly	rrs_n.1401A>G	rrs_n.1401A>G	rrs_n.1401A>G	rrs_n.1401A>G	ethA_p.Ala381Pro, fabG1_c.-15C>T	-	-	-	-	-	-
ERR1873538	rpoB_p.Ser450Leu	fabG1_c.-1	pncA_p.Cys14Arg	embB_p.Met306Ile	gid_p.Leu79Ser,	gyrA_p.Asp94Gly	gyrA_p.Asp94Gly	gyrA_p.Asp94Gly	gyrA_p.Asp94Gly	gyrA_p.Asp94Gly	rrs_n.1401A>G	rrs_n.1401A>G	rrs_n.1401A>G	rrs_n.1401A>G	ethA_p.Ala381Pro, fabG1_c.-15C>T	-	-	-	-	-	-
ERR1873541	rpoB_p.Ser450Leu	fabG1_c.-1	pncA_p.Cys14Arg	embB_p.Met306Ile	gid_p.Leu79Ser,	gyrA_p.Ala90Val	gyrA_p.Ala90Val, g	gyrA_p.Ala90Val, gyrA_p.Asp94Gly	gyrA_p.Ala90Val, gyrA_p.Asp94Gly	gyrA_p.Ala90Val, gyrA_p.Asp94Gly	rrs_n.1401A>G	rrs_n.1401A>G	rrs_n.1401A>G	rrs_n.1401A>G	ethA_p.Ala381Pro, fabG1_c.-15C>T	-	-	-	-	-	-
ERR1873542	rpoB_p.Ser450Leu	fabG1_c.-1	pncA_p.Cys14Arg	embB_p.Met306Ile	gid_p.Leu79Ser,	gyrA_p.Asp94Gly	gyrA_p.Asp94Gly	gyrA_p.Asp94Gly	gyrA_p.Asp94Gly	gyrA_p.Asp94Gly	rrs_n.1401A>G	rrs_n.1401A>G	rrs_n.1401A>G	rrs_n.1401A>G	ethA_p.Ala381Pro, fabG1_c.-15C>T	-	-	-	-	-	-
ERR1873547	rpoB_p.Ser450Leu	fabG1_c.-1	pncA_p.Cys14Arg	embB_p.Met306Ile	gid_p.Leu79Ser,	gyrA_p.Ala90Val	gyrA_p.Ala90Val	gyrA_p.Ala90Val	gyrA_p.Ala90Val	gyrA_p.Ala90Val	rrs_n.1401A>G	rrs_n.1401A>G	rrs_n.1401A>G	rrs_n.1401A>G	ethA_p.Ala381Pro, fabG1_c.-15C>T	-	-	-	-	-	-
ERR1873552	rpoB_p.Ser450Leu	fabG1_c.-1	pncA_p.Cys14Arg	embB_p.Met306Ile	gid_p.Leu79Ser,	gyrA_p.Asp94Gly	gyrA_p.Asp94Gly	gyrA_p.Asp94Gly	gyrA_p.Asp94Gly	gyrA_p.Asp94Gly	rrs_n.1401A>G	rrs_n.1401A>G	rrs_n.1401A>G	rrs_n.1401A>G	ethA_p.Ala381Pro, fabG1_c.-15C>T	-	-	-	-	-	-
ERR1873450	rpoB_p.Ser450Leu	fabG1_c.-1	pncA_p.Ser164Pro	embB_p.Met306Val	-	gyrA_p.Ala90Val	gyrA_p.Ala90Val	gyrA_p.Ala90Val	gyrA_p.Ala90Val	gyrA_p.Ala90Val	rrs_n.1401A>G	rrs_n.1401A>G	rrs_n.1401A>G	rrs_n.1401A>G	ethR_p.Ala95Thr, fabG1_c.-15C>T, inhA_p.Ile194Thr	-	-	-	-	-	-
ERR1873455	rpoB_p.Ser450Leu	fabG1_c.-1	pncA_p.Thr135Pro	embB_p.Met306Val	-	gyrA_p.Ala90Val	gyrA_p.Ala90Val	gyrA_p.Ala90Val	gyrA_p.Ala90Val	gyrA_p.Ala90Val	-	-	-	-	ethR_p.Ala95Thr, fabG1_c.-15C>T, inhA_p.Ile194Thr	-	-	-	-	-	-
ERR1873457	rpoB_p.Ser450Leu	fabG1_c.-1	pncA_p.Thr135Pro	embB_p.Met306Val	-	gyrA_p.Ala90Val	gyrA_p.Ala90Val	gyrA_p.Ala90Val	gyrA_p.Ala90Val	gyrA_p.Ala90Val	rrs_n.1401A>G	rrs_n.1401A>G	rrs_n.1401A>G	rrs_n.1401A>G	ethR_p.Ala95Thr, fabG1_c.-15C>T, inhA_p.Ile194Thr	-	-	-	-	-	-
ERR1873556	rpoB_p.Ser450Leu	fabG1_c.-1	pncA_p.Thr100Ile	embB_p.Met306Ile	rrs_n.514A>C	gyrA_p.Ala90Val	gyrA_p.Ala90Val	gyrA_p.Ala90Val	gyrA_p.Ala90Val	gyrA_p.Ala90Val	rrs_n.1401A>G	rrs_n.1401A>G	rrs_n.1401A>G	rrs_n.1401A>G	fabG1_c.-15C>T	-	-	-	-	-	-
ERR1873429	rpoB_p.Ser450Leu	fabG1_c.-1	pncA_p.Cys14Arg	embB_p.Met306Ile	gid_p.Leu79Ser,	gyrA_p.Gly88Cys	gyrA_p.Gly88Cys	gyrA_p.Gly88Cys	gyrA_p.Gly88Cys	gyrA_p.Gly88Cys	rrs_n.1401A>G	rrs_n.1401A>G	rrs_n.1401A>G	rrs_n.1401A>G	ethA_p.Ala381Pro, fabG1_c.-15C>T	-	-	-	-	-	-
ERR1873436	rpoB_p.Ser450Leu	fabG1_c.-1	pncA_p.Cys14Arg	embB_p.Met306Ile	gid_p.Leu79Ser,	gyrA_p.Ala90Val	gyrA_p.Ala90Val, g	gyrA_p.Ala90Val, gyrA_p.Asp94Tyr	gyrA_p.Ala90Val, gyrA_p.Asp94Tyr	gyrA_p.Ala90Val, gyrA_p.Asp94Tyr	rrs_n.1401A>G	rrs_n.1401A>G	rrs_n.1401A>G	rrs_n.1401A>G	ethA_p.Ala381Pro, fabG1_c.-15C>T	-	-	-	-	-	-
ERR1873460	rpoB_p.Ser450Leu	fabG1_c.-1	pncA_p.Cys14Arg	embB_p.Met306Ile	gid_p.Leu79Ser,	gyrB_p.Arg446Cy	gyrB_p.Arg446Cys	gyrB_p.Arg446Cys	gyrB_p.Arg446Cys	gyrB_p.Arg446Cys	rrs_n.1401A>G	rrs_n.1401A>G	rrs_n.1401A>G	rrs_n.1401A>G	ethA_p.Ala381Pro, fabG1_c.-15C>T	-	-	-	-	-	-
ERR1873553	rpoB_p.Ser450Leu	fabG1_c.-1	pncA_p.Cys14Arg	embB_p.Met306Ile	gid_p.Leu79Ser,	gyrA_p.Ala90Val	gyrA_p.Ala90Val	gyrA_p.Ala90Val	gyrA_p.Ala90Val	gyrA_p.Ala90Val	rrs_n.1401A>G	rrs_n.1401A>G	rrs_n.1401A>G	rrs_n.1401A>G	ethA_p.Ala381Pro, fabG1_c.-15C>T	-	-	-	-	-	-
ERR1873465	rpoB_p.Ser450Leu	fabG1_c.-1	pncA_p.Tyr103*	-	rpsL_p.Lys43Arg	gyrA_p.Asp94Gly	gyrA_p.Asp94Gly	gyrA_p.Asp94Gly	gyrA_p.Asp94Gly	gyrA_p.Asp94Gly	-	-	-	-	ethR_p.Ala95Thr, fabG1_c.-15C>T	-	-	-	-	-	-
ERR1873470	rpoB_p.Ser450Leu	fabG1_c.-1	pncA_p.Thr100Ile	embB_p.Met306Ile	rrs_n.514A>C	gyrA_p.Ala90Val	gyrA_p.Ala90Val	gyrA_p.Ala90Val	gyrA_p.Ala90Val	gyrA_p.Ala90Val	rrs_n.1401A>G	rrs_n.1401A>G	rrs_n.1401A>G	rrs_n.1401A>G	fabG1_c.-15C>T	-	-	-	-	-	-
ERR1873471	rpoB_p.Ser450Leu	fabG1_c.-1	pncA_p.Asp8Asn	embB_p.Met306Val	rrs_n.514A>C	gyrA_p.Asp94Gly	gyrA_p.Asp94Gly	gyrA_p.Asp94Gly	gyrA_p.Asp94Gly	gyrA_p.Asp94Gly	rrs_n.1401A>G	rrs_n.1401A>G	eis_c.-10G>A, rrs_n.1401A>G	rrs_n.1401A>G	ethR_p.Ala95Thr, fabG1_c.-15C>T, inhA_p.Ile194Thr	-	-	-	-	-	-
ERR1873474	rpoB_p.Ser450Leu	fabG1_c.-1	pncA_p.Thr100Ile	embB_p.Met306Ile	rrs_n.514A>C	gyrA_p.Ala90Val	gyrA_p.Ala90Val	gyrA_p.Ala90Val	gyrA_p.Ala90Val	gyrA_p.Ala90Val	rrs_n.1401A>G	rrs_n.1401A>G	rrs_n.1401A>G	rrs_n.1401A>G	fabG1_c.-15C>T	-	-	-	-	-	-
ERR1873487	rpoB_p.Ser450Leu	fabG1_c.-1	pncA_p.Tyr103*	-	rpsL_p.Lys43Arg	gyrA_p.Asp94Gly	gyrA_p.Asp94Gly	gyrA_p.Asp94Gly	gyrA_p.Asp94Gly	gyrA_p.Asp94Gly	-	eis_c.-14C>T	eis_c.-14C>T	-	ethR_p.Ala95Thr, fabG1_c.-15C>T	-	-	-	-	-	-
ERR1873466	rpoB_p.Ser450Leu	fabG1_c.-1	pncA_p.Cys14Arg	embB_p.Met306Ile	gid_p.Leu79Ser,	gyrA_p.Asp94Gly	gyrA_p.Asp94Gly	gyrA_p.Asp94Gly	gyrA_p.Asp94Gly	gyrA_p.Asp94Gly	rrs_n.1401A>G	rrs_n.1401A>G	rrs_n.1401A>G	rrs_n.1401A>G	ethA_p.Ala381Pro, fabG1_c.-15C>T	-	-	-	-	-	-
ERR1873468	rpoB_p.Ser450Leu	fabG1_c.-1	pncA_p.Cys14Arg	embB_p.Met306Ile	gid_p.Leu79Ser,	gyrA_p.Asp94Ala	gyrA_p.Asp94Ala	gyrA_p.Asp94Ala	gyrA_p.Asp94Ala	gyrA_p.Asp94Ala	rrs_n.1401A>G	rrs_n.1401A>G	rrs_n.1401A>G	rrs_n.1401A>G	ethA_p.Ala381Pro, fabG1_c.-15C>T	-	-	-	-	-	-
R62	rpoB_p.Ser450Leu	fabG1_c.-1	pncA_p.Leu151Ser	-	rrs_n.517C>T	gyrA_p.Ala90Val	gyrA_p.Ala90Val	gyrA_p.Ala90Val	gyrA_p.Ala90Val	gyrA_p.Ala90Val	-	-	-	-	fabG1_c.-15C>T	-	-	-	-	-	-
SRR671724	rpoB_p.Ser450Leu	fabG1_c.-1	pncA_p.Leu85Pro	embB_p.Gly406Ser	rpsL_p.Lys88Arg	gyrA_p.Asp94Ala	gyrA_p.Asp94Ala, g	gyrA_p.Asp94Ala, gyrB_p.Asn499Asp	gyrA_p.Asp94Ala, gyrB_p.Asn499Asp	gyrA_p.Asp94Ala, gyrB_p.Asn499Asp	-	-	-	-	fabG1_c.-15C>T	-	-	-	-	-	-
SRR671799	rpoB_p.Ser450Leu	fabG1_c.-1	pncA_p.Leu85Pro	embA_c.-11C>A, e	rpsL_p.Lys43Arg	gyrA_p.Ser91Pro	gyrA_p.Ser91Pro	gyrA_p.Ser91Pro	gyrA_p.Ser91Pro	gyrA_p.Ser91Pro	rrs_n.1401A>G	rrs_n.1401A>G	rrs_n.1401A>G	rrs_n.1401A>G	fabG1_c.-15C>T	folC_p.Glu153Ala	-	-	-	-	-
ERR1873490	rpoB_p.Ser450Leu	fabG1_c.-1	pncA_p.Cys14Arg	embB_p.Met306Ile	gid_p.Leu79Ser,	gyrA_p.Gly88Cys	gyrA_p.Gly88Cys	gyrA_p.Gly88Cys	gyrA_p.Gly88Cys	gyrA_p.Gly88Cys	rrs_n.1401A>G	rrs_n.1401A>G	rrs_n.1401A>G	rrs_n.1401A>G	ethA_p.Ala381Pro, fabG1_c.-15C>T	-	-	-	-	-	-
ERR1873494	rpoB_p.Ser450Leu	fabG1_c.-1	pncA_p.Cys14Arg	embB_p.Met306Ile	gid_p.Leu79Ser,	gyrA_p.Asp94Gly	gyrA_p.Asp94Gly, g	gyrA_p.Asp94Gly, gyrB_p.Glu501Asp	gyrA_p.Asp94Gly, gyrB_p.Glu501Asp	gyrA_p.Asp94Gly, gyrB_p.Glu501Asp	rrs_n.1401A>G	rrs_n.1401A>G	rrs_n.1401A>G	rrs_n.1401A>G	ethA_p.Ala381Pro, fabG1_c.-15C>T	-	-	-	-	-	-
ERR1873495	rpoB_p.Ser450Leu	fabG1_c.-1	pncA_p.Cys14Arg	embB_p.Met306Ile	gid_p.Leu79Ser,	gyrA_p.Asp94Tyr	gyrA_p.Asp94Tyr	gyrA_p.Asp94Tyr	gyrA_p.Asp94Tyr	gyrA_p.Asp94Tyr	rrs_n.1401A>G	rrs_n.1401A>G	rrs_n.1401A>G	rrs_n.1401A>G	ethA_p.Ala381Pro, fabG1_c.-15C>T	-	-	-	-	-	-
ERR1873497	rpoB_p.Ser450Leu	fabG1_c.-1	pncA_p.Cys14Arg	embB_p.Met306Ile	gid_p.Leu79Ser,	gyrA_p.Asp94Tyr	gyrA_p.Asp94Tyr	gyrA_p.Asp94Tyr	gyrA_p.Asp94Tyr	gyrA_p.Asp94Tyr	rrs_n.1401A>G	rrs_n.1401A>G	rrs_n.1401A>G	rrs_n.1401A>G	ethA_p.Ala381Pro, fabG1_c.-15C>T	-	-	-	-	-	-
ERR1873503	rpoB_p.Ser450Leu	fabG1_c.-1	pncA_p.Cys14Arg	embB_p.Met306Ile	gid_p.Leu79Ser,	gyrA_p.Asp94Gly	gyrA_p.Asp94Gly	gyrA_p.Asp94Gly	gyrA_p.Asp94Gly	gyrA_p.Asp94Gly	rrs_n.1401A>G	rrs_n.1401A>G	rrs_n.1401A>G	rrs_n.1401A>G	ethA_p.Ala381Pro, fabG1_c.-15C>T	-	-	-	-	-	-
ERR1873504	rpoB_p.Ser450Leu	fabG1_c.-1	pncA_p.Cys14Arg	embB_p.Met306Ile	gid_p.Leu79Ser,	gyrA_p.Ser91Pro	gyrA_p.Ser91Pro	gyrA_p.Ser91Pro	gyrA_p.Ser91Pro	gyrA_p.Ser91Pro	rrs_n.1401A>G	rrs_n.1401A>G	rrs_n.1401A>G	rrs_n.1401A>G	ethA_p.Ala381Pro, fabG1_c.-15C>T	-	-	-	-	-	-
ERR1873507	rpoB_p.Ser450Leu	fabG1_c.-1	pncA_p.Cys14Arg	embB_p.Met306Ile	gid_p.Leu79Ser,	gyrA_p.Asp94Ala	gyrA_p.Asp94Ala	gyrA_p.Asp94Ala	gyrA_p.Asp94Ala	gyrA_p.Asp94Ala	rrs_n.1401A>G	rrs_n.1401A>G	rrs_n.1401A>G	rrs_n.1401A>G	ethA_p.Ala381Pro, fabG1_c.-15C>T	-	-	-	-	-	-
ERR1873510	rpoB_p.Ser450Leu	fabG1_c.-1	pncA_p.Cys14Arg	embB_p.Met306Ile	gid_p.Leu79Ser,	gyrA_p.Asp94Gly	gyrA_p.Asp94Gly	gyrA_p.Asp94Gly	gyrA_p.Asp94Gly	gyrA_p.Asp94Gly	rrs_n.1401A>G	rrs_n.1401A>G	rrs_n.1401A>G	rrs_n.1401A>G	ethA_p.Ala381Pro, fabG1_c.-15C>T	-	-	-	-	-	-
ERR1873514	rpoB_p.Ser450Leu	fabG1_c.-1	pncA_p.Cys14Arg	embB_p.Met306Ile	gid_p.Leu79Ser,	gyrA_p.Asp94Gly	gyrA_p.Asp94Gly	gyrA_p.Asp94Gly	gyrA_p.Asp94Gly	gyrA_p.Asp94Gly	rrs_n.1401A>G	rrs_n.1401A>G	rrs_n.1401A>G	rrs_n.1401A>G	ethA_p.Ala381Pro, fabG1_c.-15C>T	-	-	-	-	-	-
ERR1873520	rpoB_p.Ser450Leu	fabG1_c.-1	pncA_p.Cys14Arg	embB_p.Met306Ile	gid_p.Leu79Ser,	gyrA_p.Asp94Gly	gyrA_p.Asp94Gly	gyrA_p.Asp94Gly	gyrA_p.Asp94Gly	gyrA_p.Asp94Gly	rrs_n.1401A>G	rrs_n.1401A>G	rrs_n.1401A>G	rrs_n.1401A>G	ethA_p.Ala381Pro, fabG1_c.-15C>T	-	-	-	-	-	-
SRR5710028	rpoB_p.Ser450Leu	fabG1_c.-1	pncA_p.Leu4Trp	-	rpsL_p.Lys88Arg	gyrA_p.Ala90Val	gyrA_p.Ala90Val	gyrA_p.Ala90Val	gyrA_p.Ala90Val	gyrA_p.Ala90Val	rrs_n.1401A>G	rrs_n.1401A>G	rrs_n.1401A>G	rrs_n.1401A>G	fabG1_c.-15C>T	thyX_c.-16C>T	-	-	-	-	-
R8	rpoB_p.Ser450Leu	fabG1_c.-1	pncA_p.Cys138Arg	embB_p.Met306Val	rpsL_p.Lys43Arg	gyrA_p.Asp94Ala	gyrA_p.Asp94Ala	gyrA_p.Asp94Ala	gyrA_p.Asp94Ala	gyrA_p.Asp94Ala	-	-	-	-	ethA_p.Tyr250*, fabG1_c.-15C>T	-	-	-	-	-	-
SRR5341237	rpoB_p.Ser450Leu	fabG1_c.-1	pncA_p.Gly132Ala	embB_p.Gln497Arg	rpsL_p.Lys43Arg	gyrA_p.Ala90Val	gyrA_p.Ala90Val	gyrA_p.Ala90Val	gyrA_p.Ala90Val	gyrA_p.Ala90Val	-	-	-	-	fabG1_c.-15C>T	-	-	-	-	-	-
SRR5526865	rpoB_p.Ser450Leu	fabG1_c.-1	pncA_p.Trp68Arg	embB_p.Met306Val	rpsL_p.Lys43Arg	gyrA_p.Asp94Gly	gyrA_p.Asp94Gly	gyrA_p.Asp94Gly	gyrA_p.Asp94Gly	gyrA_p.Asp94Gly	rrs_n.1401A>G	rrs_n.1401A>G	rrs_n.1401A>G	rrs_n.1401A>G	fabG1_c.-15C>T	-	-	-	-	-	-
SRR8651621	rpoB_p.Ser450Leu	fabG1_c.-1	pncA_p.Val139Gly	embB_p.Met306Val	-	gyrA_p.Asp94Gly	gyrA_p.Asp94Gly	gyrA_p.Asp94Gly	gyrA_p.Asp94Gly	gyrA_p.Asp94Gly	-	-	-	-	ethA_c.-11A>G, fabG1_c.-15C>T	-	-	-	-	-	-
T359	rpoB_p.Ser450Leu	ahpC_c.-48	pncA_p.Gln10Pro	embB_p.Met306Val	rpsL_p.Lys43Arg	gyrA_p.Asp94Gly	gyrA_p.Asp94Gly	gyrA_p.Asp94Gly	gyrA_p.Asp94Gly	gyrA_p.Asp94Gly	-	-	-	-	fabG1_c.-15C>T	folC_p.Glu153Ala	-	-	-	-	-
SRR10040254	rpoB_p.Ser450Leu	-	pncA_p.Leu159Arg	embB_p.Met306Val	-	gyrA_p.Asp94Gly	gyrA_p.Asp94Gly	gyrA_p.Asp94Gly	gyrA_p.Asp94Gly	gyrA_p.Asp94Gly	rrs_n.1401A>G	rrs_n.1401A>G	rrs_n.1401A>G	rrs_n.1401A>G	-	-	-	-	-	-	-
SRR671756	rpoB_p.Ser450Leu	-	pncA_p.Trp68Gly	embB_p.Met306Ile	rpsL_p.Lys43Arg	gyrA_p.Asp94Tyr	gyrA_p.Asp94Tyr	gyrA_p.Asp94Tyr	gyrA_p.Asp94Tyr	gyrA_p.Asp94Tyr	-	-	-	-	ethA_c.954delA	-	-	-	-	-	-
T659	rpoB_p.Ser450Leu	-	pncA_p.Asp49His	-	-	gyrA_p.Ala90Val	gyrA_p.Ala90Val	gyrA_p.Ala90Val	gyrA_p.Ala90Val	gyrA_p.Ala90Val	-	-	-	-	-	-	-	-	-	-	-
SRR5709949	rpoB_p.Leu452Pro	katG_p.Ser	pncA_p.Thr76Pro	embB_p.Met306Ile	rrs_n.514A>C	gyrA_p.Asp94Gly	gyrA_p.Asp94Gly	gyrA_p.Asp94Gly	gyrA_p.Asp94Gly	gyrA_p.Asp94Gly	-	-	-	-	-	-	-	-	-	-	-
SRR5709801	rpoB_p.Leu452Pro	katG_p.Ser	pncA_p.Asp49Gly	embB_p.Met306Val	rpsL_p.Lys88Arg	gyrA_p.Asp94His	gyrA_p.Asp94His	gyrA_p.Asp94His	gyrA_p.Asp94His	gyrA_p.Asp94His	-	-	-	-	ethA_c.1290delC	folC_p.Glu40Gly	-	-	-	-	-
SRR1723578	rpoB_p.Leu452Pro	katG_p.Ser	pncA_p.Asp136Asn	embB_p.Met306Val	rpsL_p.Lys43Arg	gyrA_p.Ala90Val	gyrA_p.Ala90Val	gyrA_p.Ala90Val	gyrA_p.Ala90Val	gyrA_p.Ala90Val	-	-	-	-	-	-	-	-	-	-	-
SRR1723464	rpoB_p.Leu452Pro	katG_p.Ser	pncA_p.Asp12Gly	embB_p.Gly406Ala	rrs_n.514A>C	gyrA_p.Ala90Val	gyrA_p.Ala90Val	gyrA_p.Ala90Val	gyrA_p.Ala90Val	gyrA_p.Ala90Val	-	-	-	-	-	-	-	-	-	-	-
SRR10040404	rpoB_p.Leu452Pro	katG_p.Ser	pncA_p.Ala134Val	embB_p.Gly406Ala	rpsL_p.Lys43Arg	gyrA_p.Ala90Val	gyrA_p.Ala90Val	gyrA_p.Ala90Val	gyrA_p.Ala90Val	gyrA_p.Ala90Val	-	-	-	-	-	-	-	-	-	-	-
SRR10040412	rpoB_p.Leu452Pro	katG_p.Ser	pncA_p.Asp12Ala	embB_p.Met306Val	rrs_n.514A>C	gyrA_p.Ala90Val	gyrA_p.Ala90Val	gyrA_p.Ala90Val	gyrA_p.Ala90Val	gyrA_p.Ala90Val	rrs_n.1401A>G	rrs_n.1401A>G	rrs_n.1401A>G	rrs_n.1401A>G	ethA_c.504dupC	-	-	-	-	-	-
SRR10040267	rpoB_p.Leu430Pro, rpoB_p.Ser431Gly	katG_p.Ser	pncA_p.Met175Val	embB_p.His1002Ar	rpsL_p.Lys43Arg	gyrA_p.Ala90Val	gyrA_p.Ala90Val, g	gyrA_p.Ala90Val, gyrA_p.Asp94Gly	gyrA_p.Ala90Val, gyrA_p.Asp94Gly	gyrA_p.Ala90Val, gyrA_p.Asp94Gly	-	-	-	-	ethA_p.Gly43Ser	-	-	-	-	-	-
SRR10040291	rpoB_p.Leu430Pro, rpoB_p.Ser431Gly	katG_p.Ser	pncA_p.Met175Val	embB_p.His1002Ar	rpsL_p.Lys43Arg	gyrB_p.Asn499As	gyrB_p.Asn499Asp	gyrB_p.Asn499Asp	gyrB_p.Asn499Asp	gyrB_p.Asn499Asp	-	-	-	-	ethA_p.Gly43Ser	-	-	-	-	-	-
SRR2024902	rpoB_p.Leu430Pro, rpoB_p.Ser431Gly	fabG1_c.-8	pncA_p.Met175Val	embB_p.His1002Ar	rpsL_p.Lys43Arg	gyrA_p.Asp94Gly	gyrA_p.Asp94Gly	gyrA_p.Asp94Gly	gyrA_p.Asp94Gly	gyrA_p.Asp94Gly	-	-	-	-	ethA_p.Gly43Ser, fabG1_c.-8T>C	-	-	-	-	-	-
ERR234688	rpoB_p.Leu430Pro	katG_p.Ser	pncA_p.Gly97Ser	embB_p.Met306Val	rpsL_p.Lys43Arg	gyrA_p.Asp94Gly	gyrA_p.Asp94Gly	gyrA_p.Asp94Gly	gyrA_p.Asp94Gly	gyrA_p.Asp94Gly	-	-	-	-	-	-	-	-	-	-	-
T1755	rpoB_p.Ile480Val, rpoB_p.Ser450Leu	fabG1_c.-1	pncA_c.51delC	embB_p.Met306Ile	rpsL_p.Lys43Arg	gyrA_p.Asp94Asn	gyrA_p.Asp94Asn	gyrA_p.Asp94Asn	gyrA_p.Asp94Asn	gyrA_p.Asp94Asn	-	-	-	-	fabG1_c.-15C>T	-	-	-	-	-	-
SRR8651663	rpoB_p.His445Tyr, rpoB_p.Val170Phe	fabG1_c.-1	pncA_p.Asp63Gly	embA_c.-12C>T, e	rpsL_p.Lys43Arg	gyrA_p.Ala90Val	gyrA_p.Ala90Val, g	gyrA_p.Ala90Val, gyrB_p.Ser447Phe	gyrA_p.Ala90Val, gyrB_p.Ser447Phe	gyrA_p.Ala90Val, gyrB_p.Ser447Phe	-	-	-	-	fabG1_c.-15C>T	-	-	-	-	-	-
SRR5709919	rpoB_p.His445Tyr	katG_p.Ser	pncA_p.Asp12Ala	embB_p.Met306Val	rpsL_p.Lys43Arg	gyrA_p.Ala90Val	gyrA_p.Ala90Val	gyrA_p.Ala90Val	gyrA_p.Ala90Val	gyrA_p.Ala90Val	-	-	-	-	-	thyA_p.Trp83*	-	-	-	-	-
SRR5709794	rpoB_p.His445Tyr	katG_p.Ser	pncA_p.Asp12Ala	embB_p.Met306Val	rpsL_p.Lys43Arg	gyrA_p.Ala90Val	gyrA_p.Ala90Val	gyrA_p.Ala90Val	gyrA_p.Ala90Val	gyrA_p.Ala90Val	-	-	-	-	-	thyA_p.Trp83*	-	-	-	-	-
SRR2024926	rpoB_p.His445Tyr	katG_p.Ser	pncA_p.Asp63Gly	embB_p.Met306Ile	rpsL_p.Lys43Arg	gyrA_p.Ala90Val	gyrA_p.Ala90Val	gyrA_p.Ala90Val	gyrA_p.Ala90Val	gyrA_p.Ala90Val	rrs_n.1401A>G	rrs_n.1401A>G	rrs_n.1401A>G	rrs_n.1401A>G	-	-	-	-	-	-	-
SRR671787	rpoB_p.His445Tyr	katG_p.Ser	pncA_p.Asp12Gly	embB_p.Met306Val	rpsL_p.Lys88Arg	gyrA_p.Asp94Gly	gyrA_p.Asp94Gly	gyrA_p.Asp94Gly	gyrA_p.Asp94Gly	gyrA_p.Asp94Gly	-	-	-	-	ethA_c.1104delC	-	-	-	-	-	-
SRR5710026	rpoB_p.His445Tyr	katG_p.Ser	pncA_p.Thr160Pro	embB_p.Gln497Arg	rpsL_p.Lys43Arg	gyrA_p.Asp94Gly	gyrA_p.Asp94Gly	gyrA_p.Asp94Gly	gyrA_p.Asp94Gly	gyrA_p.Asp94Gly	-	eis_c.-14C>T	eis_c.-14C>T	-	-	-	-	-	-	-	-
SRR10040234	rpoB_p.His445Tyr	fabG1_c.-1	pncA_p.Thr76Pro	embB_p.Met306Val	rrs_n.514A>C	gyrA_p.Ala90Val	gyrA_p.Ala90Val, g	gyrA_p.Ala90Val, gyrA_p.Asp94Ala	gyrA_p.Ala90Val, gyrA_p.Asp94Ala	gyrA_p.Ala90Val, gyrA_p.Asp94Ala	-	-	-	-	fabG1_c.-15C>T	-	-	-	-	-	-
T648	rpoB_p.His445Tyr	fabG1_c.-1	pncA_p.Ser67Pro	embB_p.Met306Ile	rpsL_p.Lys43Arg	gyrA_p.Asp94Gly	gyrA_p.Asp94Gly	gyrA_p.Asp94Gly	gyrA_p.Asp94Gly	gyrA_p.Asp94Gly	-	-	-	-	fabG1_c.-15C>T	-	-	-	-	-	-
SRR671810	rpoB_p.His445Phe	katG_p.Ser	pncA_c.517dupG	embB_p.Met306Val	rpsL_p.Lys88Arg	gyrA_p.Asp94Gly	gyrA_p.Asp94Gly	gyrA_p.Asp94Gly	gyrA_p.Asp94Gly	gyrA_p.Asp94Gly	-	eis_c.-14C>T	eis_c.-14C>T	-	-	thyX_c.-16C>T	-	-	-	-	-
SRR671789	rpoB_p.His445Leu, rpoB_p.Ser428Gly	katG_p.Ser	pncA_p.Leu4Ser	embB_p.Gly406Ala	-	gyrA_p.Asp94Gly	gyrA_p.Asp94Gly	gyrA_p.Asp94Gly	gyrA_p.Asp94Gly	gyrA_p.Asp94Gly	rrs_n.1401A>G	rrs_n.1401A>G	rrs_n.1401A>G	rrs_n.1401A>G	ethA_c.1054delG	-	-	-	-	-	-
SRR671863	rpoB_p.His445Leu, rpoB_p.Ser428Gly	katG_p.Ser	pncA_p.Leu4Ser	embB_p.Gly406Ala	-	gyrA_p.Asp94Gly	gyrA_p.Asp94Gly	gyrA_p.Asp94Gly	gyrA_p.Asp94Gly	gyrA_p.Asp94Gly	rrs_n.1401A>G	rrs_n.1401A>G	rrs_n.1401A>G	rrs_n.1401A>G	ethA_c.1054delG	-	-	-	-	-	-
SRR671864	rpoB_p.His445Leu, rpoB_p.Ser428Gly	katG_p.Ser	pncA_p.Leu4Ser	embB_p.Gly406Ala	-	gyrA_p.Asp94Gly	gyrA_p.Asp94Gly	gyrA_p.Asp94Gly	gyrA_p.Asp94Gly	gyrA_p.Asp94Gly	rrs_n.1401A>G	rrs_n.1401A>G	rrs_n.1401A>G	rrs_n.1401A>G	ethA_c.1054delG	-	-	-	-	-	-
SRR10040495	rpoB_p.His445Leu	katG_p.Ser	pncA_p.Asp12Ala	embB_p.Met306Ile	rpsL_p.Lys43Arg	gyrA_p.Asp94Gly	gyrA_p.Asp94Gly	gyrA_p.Asp94Gly	gyrA_p.Asp94Gly	gyrA_p.Asp94Gly	-	-	-	-	-	-	-	-	-	-	-
T330	rpoB_p.His445Gln, rpoB_p.Leu430Pro	katG_p.Ser	pncA_c.336_337du	embA_c.-12C>T, e	rpsL_p.Lys88Arg	gyrA_p.Asp94Gly	gyrA_p.Asp94Gly	gyrA_p.Asp94Gly	gyrA_p.Asp94Gly	gyrA_p.Asp94Gly	-	-	-	-	-	thyA_p.His75Asn	-	-	-	-	-
CRR027524	rpoB_p.His445Cys	katG_p.Ser	pncA_p.Gly97Ser	embB_p.Met306Val	rpsL_p.Lys43Arg	gyrB_p.Asp461As	gyrB_p.Asp461Asn	gyrB_p.Asp461Asn	gyrB_p.Asp461Asn	gyrB_p.Asp461Asn	-	-	-	-	-	-	-	-	-	-	-
SRR5710030	rpoB_p.His445Asp	katG_p.Ser	pncA_c.519_520du	embA_c.-12C>T, e	rpsL_p.Lys88Arg	gyrA_p.Asp94Val	gyrA_p.Asp94Val	gyrA_p.Asp94Val	gyrA_p.Asp94Val	gyrA_p.Asp94Val	-	-	-	-	-	-	-	-	-	-	-
T1938	rpoB_p.His445Asp	ahpC_c.-54	pncA_c.386_394de	embA_c.-16C>T, e	rpsL_p.Lys88Arg	gyrA_p.Ala90Val	gyrA_p.Ala90Val	gyrA_p.Ala90Val	gyrA_p.Ala90Val	gyrA_p.Ala90Val	-	-	-	-	-	-	-	-	-	-	-
T2269	rpoB_p.His445Asp	ahpC_c.-54	pncA_c.386_394de	embA_c.-16C>T, e	rpsL_p.Lys88Arg	gyrA_p.Ala90Val	gyrA_p.Ala90Val	gyrA_p.Ala90Val	gyrA_p.Ala90Val	gyrA_p.Ala90Val	-	-	-	-	-	-	-	-	-	-	-
SRR1723441	rpoB_p.His445Asp	-	pncA_p.Asp12Ala	embA_c.-11C>A, e	rpsL_p.Lys43Arg	gyrA_p.Ala90Val	gyrA_p.Ala90Val	gyrA_p.Ala90Val	gyrA_p.Ala90Val	gyrA_p.Ala90Val	-	-	-	-	-	-	-	-	-	-	-
CRR027680	rpoB_p.His445Asp	-	pncA_p.Asp12Ala	embA_c.-11C>A, e	rpsL_p.Lys43Arg	gyrA_p.Ala90Val	gyrA_p.Ala90Val	gyrA_p.Ala90Val	gyrA_p.Ala90Val	gyrA_p.Ala90Val	-	-	-	-	-	-	-	-	-	-	-
SRR10040168	rpoB_p.His445Asn, rpoB_p.Leu430Pro	katG_p.Ser	pncA_p.Gln141*	embB_p.Met306Ile	rrs_n.514A>C	gyrA_p.Asp94Gly	gyrA_p.Asp94Gly	gyrA_p.Asp94Gly	gyrA_p.Asp94Gly	gyrA_p.Asp94Gly	-	-	-	-	-	-	-	-	-	-	-
SRR10040522	rpoB_p.His445Asn, rpoB_p.Leu430Pro	katG_p.Ser	pncA_p.Gln141*	embB_p.Met306Ile	rrs_n.514A>C	gyrA_p.Asp94Gly	gyrA_p.Asp94Gly	gyrA_p.Asp94Gly	gyrA_p.Asp94Gly	gyrA_p.Asp94Gly	-	-	-	-	-	-	-	-	-	-	-
ERR017784	rpoB_p.His445Asn, rpoB_p.Leu430Pro	fabG1_c.-1	pncA_p.Val139Ala	embB_p.Met306Val	rpsL_p.Lys88Arg	gyrA_p.Asp94Gly	gyrA_p.Asp94Gly	gyrA_p.Asp94Gly	gyrA_p.Asp94Gly	gyrA_p.Asp94Gly	rrs_n.1401A>G	rrs_n.1401A>G	eis_c.-8C>A, rrs_n.1401A>G	rrs_n.1401A>G	fabG1_c.-15C>T	-	-	-	-	-	-
ERR067618	rpoB_p.Glu761Asp, rpoB_p.Ser450Leu	katG_p.Ser	pncA_p.Thr160Pro	embB_p.Asp354Ala	rrs_n.517C>T	gyrA_p.Asp94Gly	gyrA_p.Asp94Gly	gyrA_p.Asp94Gly	gyrA_p.Asp94Gly	gyrA_p.Asp94Gly	-	-	eis_c.-37G>T	-	ethA_c.-7T>C	-	-	-	-	-	-
ERR067653	rpoB_p.Glu761Asp, rpoB_p.Ser450Leu	katG_p.Ser	pncA_p.Val139Gly	embB_p.Asp354Ala	rrs_n.517C>T	gyrA_p.Asp94Gly	gyrA_p.Asp94Gly	gyrA_p.Asp94Gly	gyrA_p.Asp94Gly	gyrA_p.Asp94Gly	-	-	eis_c.-37G>T	-	ethA_c.-7T>C	-	-	-	-	-	-
ERR137275	rpoB_p.Glu761Asp, rpoB_p.Ser450Leu	katG_p.Ser	pncA_p.Ala134Val	embB_p.Asp354Ala	rrs_n.517C>T	gyrB_p.Glu501As	gyrB_p.Glu501Asp	gyrB_p.Glu501Asp	gyrB_p.Glu501Asp	gyrB_p.Glu501Asp	-	-	eis_c.-37G>T	-	ethA_c.-7T>C	-	-	-	-	-	-
ERR144591	rpoB_p.Glu761Asp, rpoB_p.Ser450Leu	katG_p.Ser	pncA_p.Val7Gly	embB_p.Asp354Ala	rpsL_p.Lys43Arg	gyrA_p.Asp94Gly	gyrA_p.Asp94Gly	gyrA_p.Asp94Gly	gyrA_p.Asp94Gly	gyrA_p.Asp94Gly	-	-	eis_c.-37G>T	-	ethA_c.-7T>C, ethA_p.Trp256*	-	-	-	-	-	-
ERR229984	rpoB_p.Glu761Asp, rpoB_p.Ser450Leu	katG_p.Ser	pncA_p.Val139Ala	embB_p.Asp354Ala	rrs_n.517C>T	gyrB_p.Ala504Va	gyrB_p.Ala504Val	gyrB_p.Ala504Val	gyrB_p.Ala504Val	gyrB_p.Ala504Val	-	-	eis_c.-37G>T	-	ethA_c.-7T>C	-	-	-	-	-	-
ERR144574	rpoB_p.Glu761Asp, rpoB_p.Ser450Leu	fabG1_c.-8	pncA_p.Ala143Thr	embB_p.Asp354Ala	rrs_n.517C>T	gyrA_p.Asp94Ala	gyrA_p.Asp94Ala	gyrA_p.Asp94Ala	gyrA_p.Asp94Ala	gyrA_p.Asp94Ala	-	-	eis_c.-37G>T	-	ethA_c.-7T>C, fabG1_c.-8T>C	-	-	-	-	-	-
ERR067761	rpoB_p.Glu761Asp, rpoB_p.Ser450Leu	fabG1_c.-1	pncA_p.Val139Ala	embB_p.Asp354Ala	rrs_n.517C>T	gyrA_p.Gly88Cys	gyrA_p.Gly88Cys	gyrA_p.Gly88Cys	gyrA_p.Gly88Cys	gyrA_p.Gly88Cys	-	-	eis_c.-37G>T	-	ethA_c.-7T>C, fabG1_c.-15C>T	-	-	-	-	-	-
ERR1035100	rpoB_p.Glu460Gly, rpoB_p.His445Arg	ahpC_c.-52	pncA_p.Leu159Arg	embB_p.Met306Ile	rrs_n.514A>C	gyrA_p.Asp94Tyr	gyrA_p.Asp94Tyr, g	gyrA_p.Asp94Tyr, gyrB_p.Ala504Val, gyrB_p.Ser447Phe	gyrA_p.Asp94Tyr, gyrB_p.Ala504Val, gyrB_p.Ser447Phe	gyrA_p.Asp94Tyr, gyrB_p.Ala504Val, gyrB_p.Ser447Phe	-	-	-	-	-	-	-	-	-	-	-
SRR1723454	rpoB_p.Gln432Leu, rpoB_p.His445Gln	fabG1_c.-1	pncA_p.Lys96Arg	embB_p.Tyr319Ser	-	gyrA_p.Asp94Ala	gyrA_p.Asp94Ala	gyrA_p.Asp94Ala	gyrA_p.Asp94Ala	gyrA_p.Asp94Ala	-	-	-	-	fabG1_c.-15C>T	-	-	-	-	-	-
SRR10040328	rpoB_p.Gln432Leu	fabG1_c.-1	pncA_p.Ala146Thr	embB_p.Met306Val	rrs_n.514A>C	gyrA_p.Ser91Pro	gyrA_p.Ser91Pro	gyrA_p.Ser91Pro	gyrA_p.Ser91Pro	gyrA_p.Ser91Pro	-	-	-	-	fabG1_c.-15C>T	-	-	-	-	-	-
SRR10040309	rpoB_p.Asp435Val, rpoB_p.Ser450Leu	fabG1_c.-1	pncA_p.Pro69Leu	embB_p.Gln497Arg	rpsL_p.Lys43Arg	gyrA_p.Ala90Val	gyrA_p.Ala90Val, g	gyrA_p.Ala90Val, gyrA_p.Asp94Ala	gyrA_p.Ala90Val, gyrA_p.Asp94Ala	gyrA_p.Ala90Val, gyrA_p.Asp94Ala	-	-	-	-	fabG1_c.-15C>T	-	-	-	-	-	-
SRR10040314	rpoB_p.Asp435Val, rpoB_p.Ser450Leu	fabG1_c.-1	pncA_p.Pro69Leu	embB_p.Gln497Arg	rpsL_p.Lys43Arg	gyrA_p.Ala90Val	gyrA_p.Ala90Val, g	gyrA_p.Ala90Val, gyrA_p.Asp94Ala	gyrA_p.Ala90Val, gyrA_p.Asp94Ala	gyrA_p.Ala90Val, gyrA_p.Asp94Ala	-	-	-	-	fabG1_c.-15C>T	-	-	-	-	-	-
SRR1723462	rpoB_p.Asp435Val	katG_p.Ser	pncA_p.Leu4Trp	embB_p.Met306Val	rpsL_p.Lys88Arg	gyrA_p.Asp94Gly	gyrA_p.Asp94Gly	gyrA_p.Asp94Gly	gyrA_p.Asp94Gly	gyrA_p.Asp94Gly	-	-	-	-	-	-	-	-	-	-	-
SRR5709795	rpoB_p.Asp435Val	katG_p.Ser	pncA_p.Lys96Thr	embB_p.Met306Val	rpsL_p.Lys88Arg	gyrA_p.Asp94Ala	gyrA_p.Asp94Ala, g	gyrA_p.Asp94Ala, gyrB_p.Asp494Ala	gyrA_p.Asp94Ala, gyrB_p.Asp494Ala	gyrA_p.Asp94Ala, gyrB_p.Asp494Ala	-	-	-	-	-	-	-	-	-	-	-
SRR8651562	rpoB_p.Asp435Val	katG_p.Ser	pncA_p.Val139Ala	embB_p.Asp328Tyr	rpsL_p.Lys43Arg	gyrA_p.Ser91Pro	gyrA_p.Ser91Pro	gyrA_p.Ser91Pro	gyrA_p.Ser91Pro	gyrA_p.Ser91Pro	-	-	-	-	ethA_c.884delT	folC_p.Ser150Gly	-	-	-	-	-
SRR8651604	rpoB_p.Asp435Val	katG_p.Ser	pncA_p.Val139Ala	embB_p.Asp328Tyr	rpsL_p.Lys43Arg	gyrA_p.Ser91Pro	gyrA_p.Ser91Pro	gyrA_p.Ser91Pro	gyrA_p.Ser91Pro	gyrA_p.Ser91Pro	-	-	-	-	ethA_c.884delT	folC_p.Ser150Gly	-	-	-	-	-
SRR8651646	rpoB_p.Asp435Val	katG_p.Ser	pncA_p.Leu4Trp	embB_p.Met306Ile	rpsL_p.Lys43Arg	gyrA_p.Ala90Val	gyrA_p.Ala90Val	gyrA_p.Ala90Val	gyrA_p.Ala90Val	gyrA_p.Ala90Val	-	-	-	-	ethA_p.Tyr461*	-	-	-	-	-	-
SRR8651654	rpoB_p.Asp435Val	katG_p.Ser	pncA_p.His51Arg	embB_p.Met306Val	rrs_n.514A>C	gyrA_p.Asp94Ala	gyrA_p.Asp94Ala, g	gyrA_p.Asp94Ala, gyrA_p.Ser91Pro	gyrA_p.Asp94Ala, gyrA_p.Ser91Pro	gyrA_p.Asp94Ala, gyrA_p.Ser91Pro	rrs_n.1401A>G	rrs_n.1401A>G	rrs_n.1401A>G	rrs_n.1401A>G	-	folC_p.Ser150Gly, thyA_p.His75Asn	-	-	-	-	-
SRR8651661	rpoB_p.Asp435Val	katG_p.Ser	pncA_p.Leu4Trp	embB_p.Met306Ile	rpsL_p.Lys43Arg	gyrA_p.Ala90Val	gyrA_p.Ala90Val, g	gyrA_p.Ala90Val, gyrB_p.Ala504Val	gyrA_p.Ala90Val, gyrB_p.Ala504Val	gyrA_p.Ala90Val, gyrB_p.Ala504Val	-	-	-	-	-	-	-	-	-	-	-
SRR8651594	rpoB_p.Asp435Val	katG_p.Ser	pncA_p.Leu4Trp	embB_p.Met306Ile	rpsL_p.Lys43Arg	gyrA_p.Ala90Val	gyrA_p.Ala90Val, g	gyrA_p.Ala90Val, gyrA_p.Asp94Asn	gyrA_p.Ala90Val, gyrA_p.Asp94Asn	gyrA_p.Ala90Val, gyrA_p.Asp94Asn	rrs_n.1401A>G	rrs_n.1401A>G	rrs_n.1401A>G	rrs_n.1401A>G	-	-	-	-	-	-	-
SRR8651599	rpoB_p.Asp435Val	katG_p.Ser	pncA_p.Thr142Ala	embB_p.Gly406Ala	rpsL_p.Lys43Arg	gyrA_p.Ala90Val	gyrA_p.Ala90Val, g	gyrA_p.Ala90Val, gyrA_p.Asp94Gly, gyrB_p.Glu501Val	gyrA_p.Ala90Val, gyrA_p.Asp94Gly, gyrB_p.Glu501Val	gyrA_p.Ala90Val, gyrA_p.Asp94Gly, gyrB_p.Glu501Val	-	-	-	-	-	-	-	-	-	-	-
SRR8651607	rpoB_p.Asp435Val	fabG1_c.-8	pncA_p.Leu4Trp	embB_p.Met306Ile	rpsL_p.Lys43Arg	gyrA_p.Ala90Val	gyrA_p.Ala90Val	gyrA_p.Ala90Val	gyrA_p.Ala90Val	gyrA_p.Ala90Val	-	-	-	-	fabG1_c.-8T>C	-	-	-	-	-	-
ERR1034643	rpoB_p.Asp435Val	fabG1_c.-1	pncA_c.517dupG	embB_p.Met306Ile	gid_p.Leu79Ser,	gyrA_p.Asp94Gly	gyrA_p.Asp94Gly	gyrA_p.Asp94Gly	gyrA_p.Asp94Gly	gyrA_p.Asp94Gly	rrs_n.1401A>G	rrs_n.1401A>G	rrs_n.1401A>G	rrs_n.1401A>G	ethA_p.Ala381Pro, fabG1_c.-17G>T	-	-	-	-	-	-
ERR1034645	rpoB_p.Asp435Val	fabG1_c.-1	pncA_c.517dupG	embB_p.Met306Ile	gid_p.Leu79Ser,	gyrA_p.Asp94Asn	gyrA_p.Asp94Asn	gyrA_p.Asp94Asn	gyrA_p.Asp94Asn	gyrA_p.Asp94Asn	rrs_n.1401A>G	rrs_n.1401A>G	rrs_n.1401A>G	rrs_n.1401A>G	ethA_p.Ala381Pro, fabG1_c.-17G>T	-	alr_p.Leu113Arg	-	-	-	-
ERR1035042	rpoB_p.Asp435Val	fabG1_c.-1	pncA_c.517dupG	embB_p.Met306Ile	gid_p.Leu79Ser,	gyrA_p.Asp94His	gyrA_p.Asp94His	gyrA_p.Asp94His	gyrA_p.Asp94His	gyrA_p.Asp94His	rrs_n.1401A>G	rrs_n.1401A>G	rrs_n.1401A>G	rrs_n.1401A>G	ethA_p.Ala381Pro, fabG1_c.-17G>T	-	alr_p.Leu113Arg	-	-	-	-
ERR1873524	rpoB_p.Asp435Val	fabG1_c.-1	pncA_c.517dupG	embB_p.Met306Ile	gid_p.Leu79Ser,	gyrA_p.Asp94Gly	gyrA_p.Asp94Gly	gyrA_p.Asp94Gly	gyrA_p.Asp94Gly	gyrA_p.Asp94Gly	rrs_n.1401A>G	rrs_n.1401A>G	rrs_n.1401A>G	rrs_n.1401A>G	ethA_p.Ala381Pro, fabG1_c.-17G>T	-	-	-	-	-	-
ERR1873526	rpoB_p.Asp435Val	fabG1_c.-1	pncA_c.517dupG	embB_p.Met306Ile	gid_p.Leu79Ser,	gyrA_p.Asp94Gly	gyrA_p.Asp94Gly	gyrA_p.Asp94Gly	gyrA_p.Asp94Gly	gyrA_p.Asp94Gly	rrs_n.1401A>G	rrs_n.1401A>G	rrs_n.1401A>G	rrs_n.1401A>G	ethA_p.Ala381Pro, fabG1_c.-17G>T	-	-	-	-	-	-
ERR1873528	rpoB_p.Asp435Val	fabG1_c.-1	pncA_c.517dupG	embB_p.Met306Ile	gid_p.Leu79Ser,	gyrA_p.Asp94His	gyrA_p.Asp94His	gyrA_p.Asp94His	gyrA_p.Asp94His	gyrA_p.Asp94His	rrs_n.1401A>G	rrs_n.1401A>G	rrs_n.1401A>G	rrs_n.1401A>G	ethA_p.Ala381Pro, fabG1_c.-17G>T	-	alr_p.Leu113Arg	-	-	-	-
ERR1873530	rpoB_p.Asp435Val	fabG1_c.-1	pncA_c.517dupG	embB_p.Met306Ile	gid_p.Leu79Ser,	gyrA_p.Asp94Gly	gyrA_p.Asp94Gly	gyrA_p.Asp94Gly	gyrA_p.Asp94Gly	gyrA_p.Asp94Gly	rrs_n.1401A>G	rrs_n.1401A>G	rrs_n.1401A>G	rrs_n.1401A>G	ethA_p.Ala381Pro, fabG1_c.-17G>T	-	-	-	-	-	-
ERR1873539	rpoB_p.Asp435Val	fabG1_c.-1	pncA_c.517dupG	embB_p.Met306Ile	gid_p.Leu79Ser,	gyrA_p.Asp94Gly	gyrA_p.Asp94Gly	gyrA_p.Asp94Gly	gyrA_p.Asp94Gly	gyrA_p.Asp94Gly	rrs_n.1401A>G	rrs_n.1401A>G	rrs_n.1401A>G	rrs_n.1401A>G	ethA_p.Ala381Pro, fabG1_c.-17G>T	-	-	-	-	-	-
ERR1873544	rpoB_p.Asp435Val	fabG1_c.-1	pncA_c.517dupG	embB_p.Met306Ile	gid_p.Leu79Ser,	gyrB_p.Asp461As	gyrB_p.Asp461Asn	gyrB_p.Asp461Asn	gyrB_p.Asp461Asn	gyrB_p.Asp461Asn	-	eis_c.-14C>T	eis_c.-14C>T	-	ethA_p.Ala381Pro, fabG1_c.-17G>T	-	-	-	-	-	-
ERR1873551	rpoB_p.Asp435Val	fabG1_c.-1	pncA_c.517dupG	embB_p.Met306Ile	gid_p.Leu79Ser,	gyrA_p.Gly88Cys	gyrA_p.Gly88Cys	gyrA_p.Gly88Cys	gyrA_p.Gly88Cys	gyrA_p.Gly88Cys	rrs_n.1401A>G	rrs_n.1401A>G	rrs_n.1401A>G	rrs_n.1401A>G	ethA_p.Ala381Pro, fabG1_c.-17G>T	-	alr_p.Leu113Arg	-	-	-	-
ERR1873443	rpoB_p.Asp435Val	fabG1_c.-1	pncA_c.517dupG	embB_p.Met306Ile	gid_p.Leu79Ser,	gyrA_p.Asp94Gly	gyrA_p.Asp94Gly	gyrA_p.Asp94Gly	gyrA_p.Asp94Gly	gyrA_p.Asp94Gly	rrs_n.1401A>G	rrs_n.1401A>G	rrs_n.1401A>G	rrs_n.1401A>G	ethA_p.Ala381Pro, fabG1_c.-17G>T	-	alr_p.Leu113Arg	-	-	-	-
ERR1873452	rpoB_p.Asp435Val	fabG1_c.-1	pncA_c.517dupG	embB_p.Met306Ile	gid_p.Leu79Ser,	gyrA_p.Asp94Gly	gyrA_p.Asp94Gly	gyrA_p.Asp94Gly	gyrA_p.Asp94Gly	gyrA_p.Asp94Gly	rrs_n.1401A>G	rrs_n.1401A>G	rrs_n.1401A>G	rrs_n.1401A>G	ethA_p.Ala381Pro, fabG1_c.-17G>T	-	alr_p.Leu113Arg	-	-	-	-
ERR1873453	rpoB_p.Asp435Val	fabG1_c.-1	pncA_c.517dupG	embB_p.Met306Ile	gid_p.Leu79Ser,	gyrA_p.Asp94Asn	gyrA_p.Asp94Asn	gyrA_p.Asp94Asn	gyrA_p.Asp94Asn	gyrA_p.Asp94Asn	rrs_n.1401A>G	rrs_n.1401A>G	rrs_n.1401A>G	rrs_n.1401A>G	ethA_p.Ala381Pro, fabG1_c.-17G>T	-	alr_p.Leu113Arg	-	-	-	-
ERR1873454	rpoB_p.Asp435Val	fabG1_c.-1	pncA_c.517dupG	embB_p.Met306Ile	gid_p.Leu79Ser,	gyrA_p.Asp94Asn	gyrA_p.Asp94Asn	gyrA_p.Asp94Asn	gyrA_p.Asp94Asn	gyrA_p.Asp94Asn	rrs_n.1401A>G	rrs_n.1401A>G	rrs_n.1401A>G	rrs_n.1401A>G	ethA_p.Ala381Pro, fabG1_c.-17G>T	-	alr_p.Leu113Arg	-	-	-	-
ERR1873456	rpoB_p.Asp435Val	fabG1_c.-1	pncA_c.517dupG	embB_p.Met306Ile	gid_p.Leu79Ser,	gyrA_p.Ala90Val	gyrA_p.Ala90Val	gyrA_p.Ala90Val	gyrA_p.Ala90Val	gyrA_p.Ala90Val	rrs_n.1401A>G	rrs_n.1401A>G	rrs_n.1401A>G	rrs_n.1401A>G	ethA_p.Ala381Pro, fabG1_c.-17G>T	-	alr_p.Leu113Arg	-	-	-	-
ERR1873564	rpoB_p.Asp435Val	fabG1_c.-1	pncA_c.517dupG	embB_p.Met306Ile	gid_p.Leu79Ser,	gyrA_p.Gly88Cys	gyrA_p.Gly88Cys	gyrA_p.Gly88Cys	gyrA_p.Gly88Cys	gyrA_p.Gly88Cys	rrs_n.1401A>G	rrs_n.1401A>G	rrs_n.1401A>G	rrs_n.1401A>G	ethA_p.Ala381Pro, fabG1_c.-17G>T	-	alr_p.Leu113Arg	-	-	-	-
ERR1873439	rpoB_p.Asp435Val	fabG1_c.-1	pncA_c.517dupG	embB_p.Met306Ile	gid_p.Leu79Ser,	gyrA_p.Asp94Asn	gyrA_p.Asp94Asn	gyrA_p.Asp94Asn	gyrA_p.Asp94Asn	gyrA_p.Asp94Asn	rrs_n.1401A>G	rrs_n.1401A>G	rrs_n.1401A>G	rrs_n.1401A>G	ethA_p.Ala381Pro, fabG1_c.-17G>T	-	alr_p.Leu113Arg	-	-	-	-
ERR1873440	rpoB_p.Asp435Val	fabG1_c.-1	pncA_c.517dupG	embB_p.Met306Ile	gid_p.Leu79Ser,	gyrA_p.Ala90Val	gyrA_p.Ala90Val	gyrA_p.Ala90Val	gyrA_p.Ala90Val	gyrA_p.Ala90Val	rrs_n.1401A>G	rrs_n.1401A>G	rrs_n.1401A>G	rrs_n.1401A>G	ethA_p.Ala381Pro, fabG1_c.-17G>T	-	alr_p.Leu113Arg	-	-	-	-
ERR1873467	rpoB_p.Asp435Val	fabG1_c.-1	pncA_c.517dupG	embB_p.Met306Ile	gid_p.Leu79Ser,	gyrA_p.Asp94Gly	gyrA_p.Asp94Gly	gyrA_p.Asp94Gly	gyrA_p.Asp94Gly	gyrA_p.Asp94Gly	rrs_n.1401A>G	rrs_n.1401A>G	rrs_n.1401A>G	rrs_n.1401A>G	ethA_p.Ala381Pro, fabG1_c.-17G>T	-	alr_p.Leu113Arg	-	-	-	-
ERR1873472	rpoB_p.Asp435Val	fabG1_c.-1	pncA_c.517dupG	embB_p.Met306Ile	gid_p.Leu79Ser,	gyrA_p.Asp94Gly	gyrA_p.Asp94Gly	gyrA_p.Asp94Gly	gyrA_p.Asp94Gly	gyrA_p.Asp94Gly	rrs_n.1401A>G	rrs_n.1401A>G	rrs_n.1401A>G	rrs_n.1401A>G	ethA_p.Ala381Pro, fabG1_c.-17G>T	-	-	-	-	-	-
ERR1873489	rpoB_p.Asp435Val	fabG1_c.-1	pncA_c.517dupG	embB_p.Met306Ile	gid_p.Leu79Ser,	gyrA_p.Asp94Gly	gyrA_p.Asp94Gly	gyrA_p.Asp94Gly	gyrA_p.Asp94Gly	gyrA_p.Asp94Gly	rrs_n.1401A>G	rrs_n.1401A>G	rrs_n.1401A>G	rrs_n.1401A>G	ethA_p.Ala381Pro, fabG1_c.-17G>T	-	alr_p.Leu113Arg	-	-	-	-
ERR1873485	rpoB_p.Asp435Val	fabG1_c.-1	pncA_c.517dupG	embB_p.Met306Ile	gid_p.Leu79Ser,	gyrA_p.Asp94His	gyrA_p.Asp94His	gyrA_p.Asp94His	gyrA_p.Asp94His	gyrA_p.Asp94His	rrs_n.1401A>G	rrs_n.1401A>G	rrs_n.1401A>G	rrs_n.1401A>G	ethA_p.Ala381Pro, fabG1_c.-17G>T	-	alr_p.Leu113Arg	-	-	-	-
ERR1873515	rpoB_p.Asp435Val	fabG1_c.-1	pncA_c.517dupG	embB_p.Met306Ile	gid_p.Leu79Ser,	gyrA_p.Asp94Gly	gyrA_p.Asp94Gly	gyrA_p.Asp94Gly	gyrA_p.Asp94Gly	gyrA_p.Asp94Gly	rrs_n.1401A>G	rrs_n.1401A>G	rrs_n.1401A>G	rrs_n.1401A>G	ethA_p.Ala381Pro, fabG1_c.-17G>T	-	-	-	-	-	-
ERR1873516	rpoB_p.Asp435Val	fabG1_c.-1	pncA_c.517dupG	embB_p.Met306Ile	gid_p.Leu79Ser,	gyrA_p.Asp94Asn	gyrA_p.Asp94Asn	gyrA_p.Asp94Asn	gyrA_p.Asp94Asn	gyrA_p.Asp94Asn	rrs_n.1401A>G	rrs_n.1401A>G	rrs_n.1401A>G	rrs_n.1401A>G	ethA_p.Ala381Pro, fabG1_c.-17G>T	-	alr_p.Leu113Arg	-	-	-	-
ERR1873519	rpoB_p.Asp435Val	fabG1_c.-1	pncA_c.517dupG	embB_p.Met306Ile	gid_p.Leu79Ser,	gyrA_p.Ala90Val	gyrA_p.Ala90Val	gyrA_p.Ala90Val	gyrA_p.Ala90Val	gyrA_p.Ala90Val	rrs_n.1401A>G	rrs_n.1401A>G	rrs_n.1401A>G	rrs_n.1401A>G	ethA_p.Ala381Pro, fabG1_c.-17G>T	-	alr_p.Leu113Arg	-	-	-	-
SRR10040270	rpoB_p.Asp435Val	fabG1_c.-1	pncA_p.Lys96Glu	-	rpsL_p.Lys43Arg	gyrA_p.Asp94Gly	gyrA_p.Asp94Gly	gyrA_p.Asp94Gly	gyrA_p.Asp94Gly	gyrA_p.Asp94Gly	-	-	-	-	ethA_c.1294delA, fabG1_c.-15C>T	-	-	-	-	-	-
SRR10040296	rpoB_p.Asp435Val	fabG1_c.-1	pncA_p.Lys96Glu	-	rpsL_p.Lys43Arg	gyrA_p.Asp94Gly	gyrA_p.Asp94Gly	gyrA_p.Asp94Gly	gyrA_p.Asp94Gly	gyrA_p.Asp94Gly	-	-	-	-	ethA_c.620dupG, fabG1_c.-15C>T	-	-	-	-	-	-
R2	rpoB_p.Asp435Tyr, rpoB_p.Ser450Leu	fabG1_c.-1	pncA_p.Asp12Glu	embB_p.Met306Val	rpsL_p.Lys43Arg	gyrA_p.Ala90Val	gyrA_p.Ala90Val, g	gyrA_p.Ala90Val, gyrA_p.Asp94Gly	gyrA_p.Ala90Val, gyrA_p.Asp94Gly	gyrA_p.Ala90Val, gyrA_p.Asp94Gly	-	-	-	-	fabG1_c.-15C>T, inhA_p.Ser94Ala	-	-	-	-	-	-
SRR10040217	rpoB_p.Asp435Phe, rpoB_p.Ser431Gly	katG_p.Ser	pncA_p.Ala146Val	embB_p.Met306Val	-	gyrA_p.Asp94Gly	gyrA_p.Asp94Gly	gyrA_p.Asp94Gly	gyrA_p.Asp94Gly	gyrA_p.Asp94Gly	-	-	-	-	-	-	-	-	-	-	-
SRR671785	rpoB_p.Asp435Gly, rpoB_p.Leu452Pro	katG_p.Ser	pncA_p.Leu151Ser	embB_p.Met306Ile	rrs_n.514A>C	gyrA_p.Asp94Gly	gyrA_p.Asp94Gly	gyrA_p.Asp94Gly	gyrA_p.Asp94Gly	gyrA_p.Asp94Gly	-	-	-	-	-	-	-	-	-	-	-
SRR671794	rpoB_p.Asp435Gly, rpoB_p.Leu452Pro	katG_p.Ser	pncA_p.Phe58Leu	-	rpsL_p.Lys43Arg	gyrB_p.Asp461As	gyrB_p.Asp461Asn	gyrB_p.Asp461Asn	gyrB_p.Asp461Asn	gyrB_p.Asp461Asn	rrs_n.1401A>G	rrs_n.1401A>G	rrs_n.1401A>G	rrs_n.1401A>G	ethA_c.1303dupA	-	-	-	-	-	-
ERR133873	rpoB_p.Asp435Gly, rpoB_p.Leu430Pro	katG_p.Ser	pncA_p.Gly97Ser	embB_p.Met306Val	rpsL_p.Lys43Arg	gyrA_p.Asp94Ala	gyrA_p.Asp94Ala	gyrA_p.Asp94Ala	gyrA_p.Asp94Ala	gyrA_p.Asp94Ala	-	-	-	-	-	-	-	-	-	-	-
SRR10040449	rpoB_p.Asp435Ala, rpoB_p.Leu452Pro	katG_p.Ser	pncA_p.Met175Val	embB_p.Gly406Ala	rrs_n.514A>C	gyrA_p.Ala90Val	gyrA_p.Ala90Val	gyrA_p.Ala90Val	gyrA_p.Ala90Val	gyrA_p.Ala90Val	-	-	-	-	-	-	-	-	-	-	-
SRR2024955	rpoB_p.Ala451Val, rpoB_p.Asp435Tyr, rpoB_p.Ser431Arg	katG_p.Ser	pncA_p.His51Arg	embB_p.Gly406Asp	rpsL_p.Lys43Arg	gyrA_p.Asp94Ala	gyrA_p.Asp94Ala, g	gyrA_p.Asp94Ala, gyrB_p.Thr500Asn	gyrA_p.Asp94Ala, gyrB_p.Thr500Asn	gyrA_p.Asp94Ala, gyrB_p.Thr500Asn	rrs_n.1401A>G	eis_c.-14C>T, rrs_n.1401A>G	eis_c.-14C>T, rrs_n.1401A>G	rrs_n.1401A>G	-	-	-	-	-	-	-
SRR2024961	rpoB_p.Ala451Val, rpoB_p.Asp435Tyr, rpoB_p.Leu430Pro, rpoB_p.Ser431Arg	katG_p.Ser	pncA_p.His51Arg	embB_p.Gly406Asp	rpsL_p.Lys43Arg	gyrA_p.Asp94Ala	gyrA_p.Asp94Ala, g	gyrA_p.Asp94Ala, gyrB_p.Thr500Asn	gyrA_p.Asp94Ala, gyrB_p.Thr500Asn	gyrA_p.Asp94Ala, gyrB_p.Thr500Asn	rrs_n.1401A>G	eis_c.-14C>T, rrs_n.1401A>G	eis_c.-14C>T, rrs_n.1401A>G	rrs_n.1401A>G	-	-	-	-	-	-	-
SRR5709865	rpoB_c.1312_1314delAAC	katG_p.Ser	pncA_p.Gln141Pro	embB_p.Gly406Cys	rpsL_p.Lys88Arg	gyrA_p.Asp94Ala	gyrA_p.Asp94Ala	gyrA_p.Asp94Ala	gyrA_p.Asp94Ala	gyrA_p.Asp94Ala	-	-	-	-	-	thyA_c.-4189_*2026del, thyX_c.-16C>T	-	-	-	-	-
SRR5709902	rpoB_c.1312_1314delAAC	katG_p.Ser	pncA_p.Trp68Arg	embB_p.Gly406Cys	rpsL_p.Lys43Arg	gyrA_p.Ala90Val	gyrA_p.Ala90Val	gyrA_p.Ala90Val	gyrA_p.Ala90Val	gyrA_p.Ala90Val	rrs_n.1401A>G	rrs_n.1401A>G	rrs_n.1401A>G	rrs_n.1401A>G	-	-	-	-	-	-	-
SRR5709870	rpoB_c.1312_1314delAAC	katG_p.Ser	pncA_p.Trp68Arg	embB_p.Gly406Cys	rpsL_p.Lys43Arg	gyrA_p.Ala90Val	gyrA_p.Ala90Val	gyrA_p.Ala90Val	gyrA_p.Ala90Val	gyrA_p.Ala90Val	-	-	-	-	-	-	-	-	-	-	-
ERR133900	rpoB_c.1296_1307delATTCATGGACCA	katG_p.Ser	pncA_p.Val7Gly	-	rpsL_p.Lys43Arg	gyrA_p.Ala74Ser	gyrA_p.Ala74Ser	gyrA_p.Ala74Ser	gyrA_p.Ala74Ser	gyrA_p.Ala74Ser	rrs_n.1401A>G	rrs_n.1401A>G	rrs_n.1401A>G	rrs_n.1401A>G	ethA_p.Trp256*	-	-	-	-	-	-
ERR144542	rpoB_c.1296_1307delATTCATGGACCA	katG_p.Ser	pncA_p.Val7Gly	-	rpsL_p.Lys43Arg	gyrA_p.Ala74Ser	gyrA_p.Ala74Ser	gyrA_p.Ala74Ser	gyrA_p.Ala74Ser	gyrA_p.Ala74Ser	rrs_n.1401A>G	rrs_n.1401A>G	rrs_n.1401A>G	rrs_n.1401A>G	ethA_p.Trp256*	-	-	-	-	-	-
SRR5709869	rpoB_c.1296_1304delATTCATGGA	katG_p.Ser	pncA_p.Gln141Pro	embB_p.Met306Ile	rpsL_p.Lys88Arg	gyrA_p.Asp94Asn	gyrA_p.Asp94Asn	gyrA_p.Asp94Asn	gyrA_p.Asp94Asn	gyrA_p.Asp94Asn	-	-	-	-	-	folC_p.Glu40Gly	-	-	-	-	-
SRR671842	rpoB_c.1296_1304delATTCATGGA	katG_c.861	pncA_p.Phe94Leu	embA_c.-16C>G, e	gid_c.102delG	gyrA_p.Ala90Val	gyrA_p.Ala90Val	gyrA_p.Ala90Val	gyrA_p.Ala90Val	gyrA_p.Ala90Val	rrs_n.1401A>G	rrs_n.1401A>G	rrs_n.1401A>G	rrs_n.1401A>G	-	-	-	-	-	-	-
SRR1723619	rpoB_c.1279_1284delACCAGC	fabG1_c.-1	pncA_p.Thr47Ala	embB_p.Met306Leu	rpsL_p.Lys88Met	gyrA_p.Ala90Val	gyrA_p.Ala90Val, g	gyrA_p.Ala90Val, gyrA_p.Asp94Ala	gyrA_p.Ala90Val, gyrA_p.Asp94Ala	gyrA_p.Ala90Val, gyrA_p.Asp94Ala	-	-	-	-	ethA_c.768dupG, fabG1_c.-15C>T	-	-	-	-	-	-
CRR027581	rpoB_c.1279_1284delACCAGC	fabG1_c.-1	pncA_p.Thr47Ala	embB_p.Met306Leu	rpsL_p.Lys88Met	gyrA_p.Ala90Val	gyrA_p.Ala90Val, g	gyrA_p.Ala90Val, gyrA_p.Asp94Ala	gyrA_p.Ala90Val, gyrA_p.Asp94Ala	gyrA_p.Ala90Val, gyrA_p.Asp94Ala	-	-	-	-	ethA_c.768dupG, fabG1_c.-15C>T	-	-	-	-	-	-
ERR551514	rpoB_p.Ser450Leu	-	pncA_p.Leu182Ser	-	rpsL_p.Lys43Arg	-	-	-	-	-	-	-	-	-	-	-	-	-	-	-	-
ERR551515	rpoB_p.Ser450Leu	-	pncA_p.Leu182Ser	-	rpsL_p.Lys43Arg	-	-	-	-	-	-	-	-	-	-	-	-	-	-	-	-
SRR1723744	rpoB_p.Ser450Leu	-	pncA_p.Thr47Ala,	-	-	-	-	-	-	-	-	-	-	-	-	-	-	-	-	-	-
CRR027480	rpoB_p.Ser450Leu	-	pncA_p.Thr47Ala,	-	-	-	-	-	-	-	-	-	-	-	-	-	-	-	-	-	-
SRR671728	rpoB_p.Ile480Thr, rpoB_p.Ser450Leu	-	pncA_p.Asp12Ala,	embA_c.-12C>T, e	-	-	-	-	-	-	-	-	-	-	-	-	-	-	-	-	-
SRR1723828	rpoB_p.Asp435Tyr	-	pncA_p.Cys72*, p	-	rpsL_p.Lys43Arg	-	-	-	-	-	-	-	-	-	-	-	-	-	-	-	-
SRR5341316	rpoB_p.Ser450Leu	inhA_p.Ile	pncA_p.Phe94Leu	-	rrs_n.514A>C	gyrA_p.Asp94Gly	gyrA_p.Asp94Gly	gyrA_p.Asp94Gly	gyrA_p.Asp94Gly	gyrA_p.Asp94Gly	-	-	-	-	inhA_p.Ile194Thr	-	-	rplC_p.Cys154Arg	-	-	-
SRR6369876	rpoB_p.Ser450Leu	katG_p.Ser	pncA_p.Val180Gly	embB_p.Met306Ile	-	-	-	-	-	-	-	-	-	-	-	-	-	-	-	-	-
SRR6397957	rpoB_p.Ser450Leu	katG_p.Ser	pncA_p.Leu4Ser	embB_p.Gln497Pro	-	-	-	-	-	-	-	-	-	-	-	-	-	-	-	-	-
SRR6367399	rpoB_p.Ser450Leu	katG_p.Ser	pncA_p.Leu120Pro	embA_c.-11C>A, e	-	-	-	-	-	-	-	-	-	-	-	-	-	-	-	-	-
SRR833019	rpoB_p.Ser450Leu	inhA_c.-15	pncA_p.Gly97Asp	embB_p.Met306Val	rrs_n.517C>T	-	-	-	-	-	-	-	-	-	inhA_c.-154G>A, inhA_p.Ile194Thr	-	-	-	-	-	-
SRR833126	rpoB_p.Ser450Leu	inhA_c.-15	pncA_p.Gly97Asp	embB_p.Met306Val	rrs_n.517C>T	-	-	-	-	-	-	-	-	-	inhA_c.-154G>A, inhA_p.Ile194Thr	-	-	-	-	-	-
SRR5709789	rpoB_p.Ser450Leu	fabG1_c.-1	pncA_p.Pro54Leu	embB_p.Met306Val	rpsL_p.Lys88Thr	-	-	-	-	-	-	-	-	-	fabG1_c.-15C>T	folC_p.Arg49Trp	-	-	-	-	-
SRR5817479	rpoB_p.His445Tyr	fabG1_c.-1	pncA_p.Thr76Pro	embB_p.Gly406Asp	rrs_n.878G>A	-	-	-	-	-	-	-	-	-	fabG1_c.-15C>T	-	-	-	-	-	-
SRR5341274	rpoB_p.Val170Phe	ahpC_c.-74	pncA_p.Val139Gly	embB_p.Met306Ile	gid_c.102delG	gyrA_p.Ala90Val	gyrA_p.Ala90Val	gyrA_p.Ala90Val	gyrA_p.Ala90Val	gyrA_p.Ala90Val	-	-	-	-	-	-	-	-	-	-	-
SRR5709758	rpoB_p.Ser450Leu	katG_p.Ser	pncA_p.Lys96Arg	embB_p.Met306Val	gid_c.575dupG	gyrA_p.Ala90Val	gyrA_p.Ala90Val	gyrA_p.Ala90Val	gyrA_p.Ala90Val	gyrA_p.Ala90Val	-	-	-	-	-	-	-	-	-	-	-
SRR5341361	rpoB_p.Ser450Leu	katG_p.Ser	pncA_p.Phe58Leu	-	gid_c.102delG,	gyrA_p.Asp94Ala	gyrA_p.Asp94Ala	gyrA_p.Asp94Ala	gyrA_p.Asp94Ala	gyrA_p.Asp94Ala	-	-	-	-	-	-	-	-	-	-	-
ERR1035096	rpoB_p.His445Tyr	katG_p.Ser	pncA_p.Trp68Arg	embB_p.Met306Val	rrs_n.514A>C	gyrA_p.Ala90Val	gyrA_p.Ala90Val, g	gyrA_p.Ala90Val, gyrA_p.Gly88Ala	gyrA_p.Ala90Val, gyrA_p.Gly88Ala	gyrA_p.Ala90Val, gyrA_p.Gly88Ala	rrs_n.1401A>G	rrs_n.1401A>G	rrs_n.1401A>G	rrs_n.1401A>G, tlyA_c.416delT	-	-	-	-	-	-	-
SRR5709792	rpoB_p.His445Asp	-	pncA_c.391dupG	embB_p.Met306Val	rrs_n.514A>C	gyrA_p.Asp94Gly	gyrA_p.Asp94Gly	gyrA_p.Asp94Gly	gyrA_p.Asp94Gly	gyrA_p.Asp94Gly	-	-	-	-	-	folC_p.Arg49Trp	-	-	-	-	-
SRR5710018	rpoB_p.Asp435Glu, rpoB_p.Ser441Met	katG_p.Ser	pncA_p.Gln10Pro	embB_p.Gln497Arg	rrs_n.517C>T	gyrA_p.Asp94Ala	gyrA_p.Asp94Ala	gyrA_p.Asp94Ala	gyrA_p.Asp94Ala	gyrA_p.Asp94Ala	-	eis_c.-14C>T	eis_c.-14C>T	-	-	-	-	-	-	-	-
SRR5709755	rpoB_p.Asp435Tyr, rpoB_p.Phe424Leu	katG_p.Ser	pncA_p.Ala143Pro	embB_p.Gly406Cys	-	gyrA_p.Ala90Val	gyrA_p.Ala90Val, g	gyrA_p.Ala90Val, gyrA_p.Asp94Ala	gyrA_p.Ala90Val, gyrA_p.Asp94Ala	gyrA_p.Ala90Val, gyrA_p.Asp94Ala	-	-	-	-	-	-	-	-	mmpR5_c.198dupG	mmpR5_c.198dupG	-
ERR234681	-	-	-	-	-	-	-	-	-	-	-	-	-	-	-	-	-	-	-	-	-
ERR2704710	-	-	-	-	-	-	-	-	-	-	-	-	-	-	-	-	-	-	-	-	-
ERR2704711	-	-	-	-	-	-	-	-	-	-	-	-	-	-	-	-	-	-	-	-	-
ERR1971849	-	-	-	-	-	-	-	-	-	-	-	-	-	-	-	-	-	-	-	-	-
ERR1971850	-	-	-	-	-	-	-	-	-	-	-	-	-	-	-	-	-	-	-	-	-
ERR1971852	-	-	-	-	-	-	-	-	-	-	-	-	-	-	-	-	-	-	-	-	-
ERR1971853	-	-	-	-	-	-	-	-	-	-	-	-	-	-	-	-	-	-	-	-	-
ERR1971854	-	-	-	-	-	-	-	-	-	-	-	-	-	-	-	-	-	-	-	-	-
ERR1971855	-	-	-	-	-	-	-	-	-	-	-	-	-	-	-	-	-	-	-	-	-
ERR1971856	-	-	-	-	-	-	-	-	-	-	-	-	-	-	-	-	-	-	-	-	-
ERR1971857	-	-	-	-	-	-	-	-	-	-	-	-	-	-	-	-	-	-	-	-	-
ERR1971858	-	-	-	-	-	-	-	-	-	-	-	-	-	-	-	-	-	-	-	-	-
ERR1971859	-	-	-	-	-	-	-	-	-	-	-	-	-	-	-	-	-	-	-	-	-
ERR1971860	-	-	-	-	-	-	-	-	-	-	-	-	-	-	-	-	-	-	-	-	-
ERR1971861	-	-	-	-	-	-	-	-	-	-	-	-	-	-	-	-	-	-	-	-	-
ERR1971862	-	-	-	-	-	-	-	-	-	-	-	-	-	-	-	-	-	-	-	-	-
ERR1971863	-	-	-	-	-	-	-	-	-	-	-	-	-	-	-	-	-	-	-	-	-
ERR1971864	-	-	-	-	-	-	-	-	-	-	-	-	-	-	-	-	-	-	-	-	-
ERR1971865	-	-	-	-	-	-	-	-	-	-	-	-	-	-	-	-	-	-	-	-	-
ERR1971866	-	-	-	-	-	-	-	-	-	-	-	-	-	-	-	-	-	-	-	-	-
ERR1971867	-	-	-	-	-	-	-	-	-	-	-	-	-	-	-	-	-	-	-	-	-
ERR1971869	-	-	-	-	-	-	-	-	-	-	-	-	-	-	-	-	-	-	-	-	-
ERR1971870	-	-	-	-	-	-	-	-	-	-	-	-	-	-	-	-	-	-	-	-	-
ERR1971871	-	-	-	-	-	-	-	-	-	-	-	-	-	-	-	-	-	-	-	-	-
ERR1971872	-	-	-	-	-	-	-	-	-	-	-	-	-	-	-	-	-	-	-	-	-
ERR1971873	-	-	-	-	-	-	-	-	-	-	-	-	-	-	-	-	-	-	-	-	-
ERR1971874	-	-	-	-	-	-	-	-	-	-	-	-	-	-	-	-	-	-	-	-	-
ERR1971876	-	-	-	-	-	-	-	-	-	-	-	-	-	-	-	-	-	-	-	-	-
ERR1971877	-	-	-	-	-	-	-	-	-	-	-	-	-	-	-	-	-	-	-	-	-
ERR550983	-	-	-	-	-	-	-	-	-	-	-	-	-	-	-	-	-	-	-	-	-
ERR2704681	-	-	-	-	-	-	-	-	-	-	-	-	-	-	-	-	-	-	-	-	-
ERR2704811	-	-	-	-	-	-	-	-	-	-	-	-	-	-	-	-	-	-	-	-	-
ERR2383628	-	-	-	-	-	-	-	-	-	-	-	-	-	-	-	-	-	-	-	-	-
ERR2704688	-	-	-	-	-	-	-	-	-	-	-	-	-	-	-	-	-	-	-	-	-
ERR234677	-	-	-	-	-	-	-	-	-	-	-	-	-	-	-	-	-	-	-	-	-
ERR2704687	-	-	-	-	-	-	-	-	-	-	-	-	-	-	-	-	-	-	-	-	-
ERR234678	-	-	-	-	-	-	-	-	-	-	-	-	-	-	-	-	-	-	-	-	-
ERR2181458	-	-	-	-	-	-	-	-	-	-	-	-	-	-	-	-	-	-	-	-	-
ERR2446369	-	-	-	-	-	-	-	-	-	-	-	-	-	-	-	-	-	-	-	-	-
ERR2383623	-	fabG1_c.-1	-	-	-	-	-	-	-	-	-	-	-	-	fabG1_c.-15C>T	-	-	-	-	-	-
ERR046933	rpoB_p.Val170Phe	inhA_p.Ser	-	-	-	-	-	-	-	-	-	-	-	-	inhA_p.Ser94Ala	-	-	-	-	-	-
ERR2707170	rpoB_p.Ser450Phe	katG_p.Ser	-	embA_c.-16C>T	rpsL_p.Lys88Arg	-	-	-	-	-	-	-	-	-	-	folC_p.Ser150Gly	-	-	-	-	-
ERR2706910	rpoB_p.Ser450Leu	katG_p.Ser	-	embB_p.Met306Ile	rpsL_p.Lys88Arg	-	-	-	-	-	-	-	-	-	-	-	-	-	-	-	-
ERR2706914	rpoB_p.Ser450Leu	katG_p.Ser	pncA_p.Arg140Ser	embB_p.Met306Val	rpsL_p.Lys88Arg	-	-	-	-	-	-	-	-	-	-	-	-	-	-	-	-
ERR2706930	rpoB_p.Ser450Leu	katG_p.Ser	pncA_p.Arg140Ser	embB_p.Met306Val	rpsL_p.Lys88Arg	-	-	-	-	-	-	-	-	-	-	-	-	-	-	-	-
ERR2707002	rpoB_p.Ser450Leu	katG_p.Ser	pncA_c.-10T>C	embB_p.Met306Ile	rpsL_p.Lys88Arg	-	-	-	-	-	-	-	-	-	-	folC_p.Ser150Gly	-	-	-	-	-
ERR2707035	rpoB_p.Ser450Leu	katG_p.Ser	-	embA_c.-11C>A, e	rpsL_p.Lys88Gln	-	-	-	-	-	-	-	-	-	ethA_p.Tyr143*	thyA_c.-3915_*2062del	-	-	-	-	-
ERR2707066	rpoB_p.Ser450Leu	katG_p.Ser	pncA_c.180dupC	embB_p.Met306Ile	rpsL_p.Lys88Arg	-	-	-	-	-	-	-	-	-	-	-	-	-	-	-	-
ERR2707067	rpoB_p.Ser450Leu	katG_p.Ser	pncA_c.-454_*905	embB_p.Met306Ile	rpsL_p.Lys88Gln	-	-	-	-	-	-	-	-	-	ethA_p.Tyr143*	thyA_c.-3915_*2062del	-	-	-	-	-
ERR2383626	rpoB_p.Ser450Leu	katG_p.Ser	-	-	rpsL_p.Lys88Arg	-	-	-	-	-	-	-	-	-	-	-	-	-	-	-	-
ERR2707097	rpoB_p.Ser450Leu	katG_p.Ser	pncA_c.180dupC	embB_p.Met306Ile	rpsL_p.Lys88Arg	-	-	-	-	-	-	-	-	-	-	-	-	-	-	-	-
ERR2706945	rpoB_p.Glu423Ala, rpoB_p.Ser450Leu	katG_p.Ser	pncA_p.Gln10Lys	embB_p.Asp1024As	rpsL_p.Lys88Arg	-	-	-	-	-	-	-	-	-	-	folC_p.Ser150Gly	-	-	-	-	-
ERR2704812	rpoB_p.Asp435Val	ahpC_c.-48	-	-	-	-	-	-	-	-	-	-	-	-	-	-	-	-	-	-	-
ERR2707138	rpoB_p.Asp435Tyr	katG_p.Ser	-	embB_p.Gly406Ala	rpsL_p.Lys88Arg	-	-	-	-	-	-	-	-	-	-	folC_p.Ser150Gly	-	-	-	-	-
ERR046918	rpoB_p.Val170Phe	-	-	-	-	-	-	-	-	-	-	-	-	-	-	-	-	-	-	-	-
ERR2383618	rpoB_p.Leu452Pro	-	-	-	-	-	-	-	-	-	-	-	-	-	-	-	-	-	-	-	-
ERR017801	-	-	-	-	-	-	-	-	-	-	-	-	-	-	-	-	-	-	-	-	-
ERR2383619	-	-	-	-	-	-	-	-	-	-	-	-	-	-	-	-	-	-	-	-	-
ERR2383621	-	-	-	-	-	-	-	-	-	-	-	-	-	-	-	-	-	-	-	-	-
ERR2383625	-	-	-	-	-	-	-	-	-	-	-	-	-	-	-	-	-	-	-	-	-
ERR2704808	-	-	-	-	-	-	-	-	-	-	-	-	-	-	-	-	-	-	-	-	-
ERR2383620	-	-	-	-	-	-	-	-	-	-	-	-	-	-	-	-	-	-	-	-	-
ERR2383624	-	-	-	-	-	-	-	-	-	-	-	-	-	-	-	-	-	-	-	-	-
ERR2704810	-	-	-	-	-	-	-	-	-	-	-	-	-	-	-	-	-	-	-	-	-
ERR2383622	-	-	-	-	-	-	-	-	-	-	-	-	-	-	-	-	-	-	-	-	-
ERR234679	-	-	-	-	-	-	-	-	-	-	-	-	-	-	-	-	-	-	-	-	-
ERR2704686	-	-	-	-	-	-	-	-	-	-	-	-	-	-	-	-	-	-	-	-	-
SRR7496542	-	-	-	-	-	-	-	-	-	-	-	-	-	-	-	-	-	-	-	-	-
ERR2704690	-	-	-	-	-	-	-	-	-	-	-	-	-	-	-	-	-	-	-	-	-
ERR2704706	-	-	-	-	-	-	-	-	-	-	-	-	-	-	-	-	-	-	-	-	-
ERR1679637	-	-	-	-	-	-	-	-	-	-	-	-	-	-	-	-	-	-	-	-	-
ERR2446146	-	-	-	-	-	-	-	-	-	-	-	-	-	-	-	-	-	-	-	-	-
ERR1034618	-	katG_p.Tyr	-	-	-	-	-	-	-	-	-	-	-	-	-	-	-	-	-	-	-
ERR1034628	-	katG_p.Tyr	-	-	-	-	-	-	-	-	-	-	-	-	-	-	-	-	-	-	-
ERR2706999	-	katG_p.Trp	-	-	-	-	-	-	-	-	-	-	-	-	-	-	-	-	-	-	-
ERR1034636	-	katG_p.Ser	-	-	-	-	-	-	-	-	-	-	-	-	-	-	-	-	-	-	-
ERR1034649	-	katG_p.Ser	-	-	-	-	-	-	-	-	-	-	-	-	-	-	-	-	-	-	-
ERR1034650	-	katG_p.Ser	-	-	-	-	-	-	-	-	-	-	-	-	-	-	-	-	-	-	-
ERR1034651	-	katG_p.Ser	-	-	-	-	-	-	-	-	-	-	-	-	-	-	-	-	-	-	-
ERR551860	-	katG_p.Ser	-	-	-	-	-	-	-	-	-	-	-	-	-	-	-	-	-	-	-
ERR552831	-	katG_p.Ser	-	-	-	-	-	-	-	-	-	-	-	-	-	-	-	-	-	-	-
ERR551670	-	katG_p.Ser	-	-	-	-	-	-	-	-	-	-	-	-	-	-	-	-	-	-	-
ERR552788	-	katG_p.Ser	-	-	-	-	-	-	-	-	-	-	-	-	-	-	-	-	-	-	-
ERR553232	-	katG_p.Ser	-	-	gid_c.351delG	-	-	-	-	-	-	-	-	-	-	-	-	-	-	-	-
ERR553262	-	katG_p.Ser	-	-	gid_c.351delG	-	-	-	-	-	-	-	-	-	-	-	-	-	-	-	-
ERR2199804	-	katG_p.Ser	-	-	rrs_n.517C>T	-	-	-	-	-	-	-	-	-	-	-	-	-	-	-	-
ERR553113	-	katG_p.Ser	-	-	-	-	-	-	-	-	-	-	-	-	-	-	-	-	-	-	-
ERR552020	-	katG_p.Ser	-	-	-	-	-	-	-	-	-	-	-	-	-	-	-	-	-	-	-
ERR1034723	-	katG_p.Ser	-	-	-	-	-	-	-	-	-	-	-	-	-	-	-	-	-	-	-
ERR1213906	-	katG_p.Ser	-	embB_p.Gly406Asp	-	-	-	-	-	-	-	-	-	-	ethA_c.108_1114del	-	-	-	-	-	-
ERR1034812	-	katG_p.Ser	-	-	-	-	-	-	-	-	-	-	-	-	-	-	-	-	-	-	-
ERR1034818	-	katG_p.Ser	-	-	-	-	-	-	-	-	-	-	-	-	-	-	-	-	-	-	-
ERR1034864	-	katG_p.Ser	-	-	-	-	-	-	-	-	-	-	-	-	-	-	-	-	-	-	-
ERR1035198	-	katG_p.Ser	-	-	-	-	-	-	-	-	-	-	-	-	-	-	-	-	-	-	-
ERR1035205	-	katG_p.Ser	-	-	gid_p.Trp45*	-	-	-	-	-	-	-	-	-	-	-	-	-	-	-	-
ERR1035213	-	katG_p.Ser	-	-	rpsL_p.Lys43Arg	-	-	-	-	-	-	-	-	-	ethA_p.Trp391*	-	-	-	-	-	-
ERR176468	-	katG_p.Ser	-	-	-	-	-	-	-	-	-	-	-	-	-	-	-	-	-	-	-
ERR212008	-	katG_p.Ser	-	-	rrs_n.513C>T	-	-	-	-	-	-	-	-	-	-	-	-	-	-	-	-
ERR164001	-	katG_p.Ser	-	-	-	-	-	-	-	-	-	-	-	-	ethA_c.1405dupC	-	-	-	-	-	-
ERR176809	-	katG_p.Ser	-	-	-	-	-	-	-	-	-	-	-	-	ethA_c.1405dupC	-	-	-	-	-	-
ERR036249	-	katG_p.Ser	-	-	rpsL_p.Lys43Arg	-	-	-	-	-	-	-	-	-	-	-	-	-	-	-	-
ERR176463	-	katG_p.Ser	-	-	-	-	-	-	-	-	-	-	-	-	ethA_c.1405dupC	-	-	-	-	-	-
ERR176605	-	katG_p.Ser	-	-	rpsL_p.Lys43Arg	-	-	-	-	-	-	-	-	-	-	-	-	-	-	-	-
ERR190358	-	katG_p.Ser	-	-	rpsL_p.Lys43Arg	-	-	-	-	-	-	-	-	-	-	-	-	-	-	-	-
ERR037518	-	katG_p.Ser	-	-	-	-	-	-	-	-	-	-	-	-	-	-	-	-	-	-	-
ERR037522	-	katG_p.Ser	-	-	-	-	-	-	-	-	-	-	-	-	-	-	-	-	-	-	-
ERR176513	-	katG_p.Ser	-	-	rpsL_p.Lys43Arg	-	-	-	-	-	-	-	-	-	-	-	-	-	-	-	-
ERR176708	-	katG_p.Ser	-	-	-	-	-	-	-	-	-	-	-	-	-	-	-	-	-	-	-
ERR176736	-	katG_p.Ser	-	-	-	-	-	-	-	-	-	-	-	-	-	-	-	-	-	-	-
ERR176828	-	katG_p.Ser	-	-	-	-	-	-	-	-	-	-	-	-	-	-	-	-	-	-	-
ERR176530	-	katG_p.Ser	-	-	rpsL_p.Lys43Arg	-	-	-	-	-	-	-	-	-	-	-	-	-	-	-	-
ERR176501	-	katG_p.Ser	-	-	-	-	-	-	-	-	-	-	-	-	-	-	-	-	-	-	-
ERR176752	-	katG_p.Ser	-	embB_p.Gly406Ser	-	-	-	-	-	-	-	-	-	-	-	-	-	-	-	-	-
ERR212078	-	katG_p.Ser	-	embB_p.Gly406Ser	-	-	-	-	-	-	-	-	-	-	-	-	-	-	-	-	-
ERR212127	-	katG_p.Ser	-	-	-	-	-	-	-	-	-	-	-	-	-	-	-	-	-	-	-
ERR026476	-	katG_p.Ser	-	-	rrs_n.514A>C	-	-	-	-	-	-	-	-	-	-	-	-	-	-	-	-
ERR029204	-	katG_p.Ser	-	-	rrs_n.514A>C	-	-	-	-	-	-	-	-	-	-	-	-	-	-	-	-
ERR245759	-	katG_p.Ser	-	embB_p.Gly406Asp	rpsL_p.Lys43Arg	-	-	-	-	-	-	-	-	-	-	-	-	-	-	-	-
ERR190393	-	katG_p.Ser	-	-	rpsL_p.Lys88Arg	-	-	-	-	-	-	-	-	-	-	-	-	-	-	-	-
ERR025431	-	katG_p.Ser	-	-	-	-	-	-	-	-	-	-	-	-	-	-	-	-	-	-	-
ERR176543	-	katG_p.Ser	-	-	-	-	-	-	-	-	-	-	-	-	-	-	-	-	-	-	-
ERR181897	-	katG_p.Ser	-	-	-	-	-	-	-	-	-	-	-	-	-	-	-	-	-	-	-
ERR181956	-	katG_p.Ser	-	-	-	-	-	-	-	-	-	-	-	-	ethA_c.1405dupC	-	-	-	-	-	-
ERR161043	-	katG_p.Ser	-	-	-	-	-	-	-	-	-	-	-	-	ethA_c.1405dupC	-	-	-	-	-	-
ERR211990	-	katG_p.Ser	-	-	-	-	-	-	-	-	-	-	-	-	-	-	-	-	-	-	-
ERR181921	-	katG_p.Ser	-	-	-	-	-	-	-	-	-	-	-	-	-	-	-	-	-	-	-
ERR181932	-	katG_p.Ser	-	-	-	-	-	-	-	-	-	-	-	-	-	-	-	-	-	-	-
ERR1413477	-	katG_p.Ser	-	-	-	-	-	-	-	-	-	-	-	-	ethA_p.Trp109*	-	-	-	-	-	-
SRR7496535	-	katG_p.Ser	-	-	rpsL_p.Lys88Arg	-	-	-	-	-	-	-	-	-	-	-	-	-	-	-	-
SRR6152907	-	katG_p.Ser	-	-	-	-	-	-	-	-	-	-	-	-	-	-	-	-	-	-	-
ERR2706911	-	katG_p.Ser	-	-	-	-	-	-	-	-	-	-	-	-	-	-	-	-	-	-	-
ERR245718	-	katG_p.Ser	-	-	rpsL_p.Lys88Arg	-	-	-	-	-	-	-	-	-	ethA_p.Tyr140*	-	-	-	-	-	-
ERR2706981	-	katG_p.Ser	-	embB_p.Met306Val	rrs_n.517C>T	-	-	-	-	-	-	-	-	-	-	-	-	-	-	-	-
ERR182037	-	katG_p.Ser	-	-	rpsL_p.Lys88Arg	-	-	-	-	-	-	-	-	-	-	-	-	-	-	-	-
SRR6153206	-	katG_p.Ser	-	-	rpsL_p.Lys43Arg	-	-	-	-	-	-	-	-	-	-	-	-	-	-	-	-
SRR1723963	-	katG_p.Ser	-	-	-	-	-	-	-	-	-	-	-	-	-	-	-	-	-	-	-
SRR1723975	-	katG_p.Ser	-	-	-	-	-	-	-	-	-	-	-	-	-	-	-	-	-	-	-
SRR1723981	-	katG_p.Ser	-	-	-	-	-	-	-	-	-	-	-	-	-	-	-	-	-	-	-
SRR1723997	-	katG_p.Ser	-	-	-	-	-	-	-	-	-	-	-	-	-	-	-	-	-	-	-
SRR1723898	-	katG_p.Ser	-	-	-	-	-	-	-	-	-	-	-	-	-	-	-	-	-	-	-
SRR1723913	-	katG_p.Ser	-	-	-	-	-	-	-	-	-	-	-	-	-	-	-	-	-	-	-
SRR1723926	-	katG_p.Ser	-	-	-	-	-	-	-	-	-	-	-	-	-	-	-	-	-	-	-
SRR1723939	-	katG_p.Ser	-	-	-	-	-	-	-	-	-	-	-	-	-	-	-	-	-	-	-
SRR1723941	-	katG_p.Ser	-	embB_p.Gly406Ser	-	-	-	-	-	-	-	-	-	-	-	-	-	-	-	-	-
ERR2707054	-	katG_p.Ser	-	-	-	-	-	-	-	-	-	-	-	-	-	-	-	-	-	-	-
ERR181710	-	katG_p.Ser	-	-	-	-	-	-	-	-	-	-	-	-	-	-	-	-	-	-	-
ERR181727	-	katG_p.Ser	-	-	-	-	-	-	-	-	-	-	-	-	-	-	-	-	-	-	-
ERR181762	-	katG_p.Ser	-	-	rpsL_p.Lys88Arg	-	-	-	-	-	-	-	-	-	-	-	-	-	-	-	-
ERR245733	-	katG_p.Ser	-	-	rpsL_p.Lys88Arg	-	-	-	-	-	-	-	-	-	-	-	-	-	-	-	-
ERR1413485	-	katG_p.Ser	-	-	-	-	-	-	-	-	-	-	-	-	ethA_p.Trp391*	-	-	-	-	-	-
SRR6152991	-	katG_p.Ser	-	-	-	-	-	-	-	-	-	-	-	-	-	-	-	-	-	-	-
ERR2707137	-	katG_p.Ser	-	-	rrs_n.514A>C	-	-	-	-	-	-	-	-	-	-	-	-	-	-	-	-
ERR133804	-	katG_p.Ser	-	-	gid_c.102delG	-	-	-	-	-	-	-	-	-	-	-	-	-	-	-	-
ERR133809	-	katG_p.Ser	-	-	gid_c.102delG	-	-	-	-	-	-	-	-	-	-	-	-	-	-	-	-
ERR133823	-	katG_p.Ser	-	embB_p.His1002Ar	rpsL_p.Lys43Arg	-	-	-	-	-	-	-	eis_c.-12C>T	-	-	-	-	-	-	-	-
ERR133838	-	katG_p.Ser	-	-	gid_c.52delC	-	-	-	-	-	-	-	-	-	-	-	-	-	-	-	-
ERR158614	-	katG_p.Ser	-	embB_p.Met306Val	-	-	-	-	-	-	-	-	-	-	-	-	-	-	-	-	-
ERR234616	-	katG_p.Ser	-	embB_p.Tyr319Cys	-	-	-	-	-	-	-	-	-	-	-	-	-	-	-	-	-
ERR133835	-	katG_p.Ser	-	-	-	-	-	-	-	-	-	-	-	-	-	-	-	-	-	-	-
SRR833031	-	katG_p.Ser	-	-	gid_c.115delC	-	-	-	-	-	-	-	-	-	-	-	-	-	-	-	-
SRR833054	-	katG_p.Ser	-	-	gid_c.115delC	-	-	-	-	-	-	-	-	-	-	-	-	-	-	-	-
SRR833026	-	katG_p.Ser	-	-	rpsL_p.Lys88Arg	-	-	-	-	-	-	-	-	-	-	-	-	-	-	-	-
SRR833053	-	katG_p.Ser	-	-	-	-	-	-	-	-	-	-	-	-	ethA_c.458dupG	-	-	-	-	-	-
SRR833164	-	katG_p.Ser	-	-	rpsL_p.Lys88Arg	-	-	-	-	-	-	-	-	-	-	-	-	-	-	-	-
ERR046777	-	katG_p.Ser	-	-	-	-	-	-	-	-	-	-	-	-	-	-	-	-	-	-	-
ERR484734	-	katG_p.Ser	-	-	-	-	-	-	-	-	-	-	-	-	-	-	-	-	-	-	-
ERR403321	-	katG_p.Ser	-	-	-	-	-	-	-	-	-	-	-	-	-	-	-	-	-	-	-
SRR6152914	-	katG_p.Ser	-	embB_p.Gly406Ala	-	-	-	-	-	-	-	-	-	-	-	folC_p.Glu40Gln	-	-	-	-	-
SRR6152980	-	katG_p.Ser	-	-	gid_c.351delG	-	-	-	-	-	rrs_n.1402C>A, rrs_n.1484G>T	rrs_n.1402C>A, rrs_n.1484G>T	rrs_n.1402C>A, rrs_n.1484G>T	rrs_n.1402C>A, rrs_n.1484G>T	-	-	-	-	-	-	-
ERR212174	-	katG_p.Ser	-	-	-	-	-	-	-	-	-	-	-	-	-	-	-	-	-	-	-
ERR067670	-	katG_p.Ser	-	embB_p.Met306Ile	rrs_n.906A>G	-	-	-	-	-	-	-	-	-	-	-	-	-	-	-	-
ERR137228	-	katG_p.Ser	-	-	rpsL_p.Lys43Arg	-	-	-	-	-	-	-	-	-	-	-	-	-	-	-	-
ERR067596	-	katG_p.Ser	-	-	rpsL_p.Lys43Arg	-	-	-	-	-	-	-	-	-	-	-	-	-	-	-	-
ERR067661	-	katG_p.Ser	-	embA_c.-12C>T	gid_c.115delC	-	-	-	-	-	-	-	-	-	-	-	-	-	-	-	-
ERR108429	-	katG_p.Ser	-	-	-	-	-	-	-	-	-	-	-	-	-	-	-	-	-	-	-
ERR133911	-	katG_p.Ser	-	-	rpsL_p.Lys88Arg	-	-	-	-	-	-	-	-	-	-	-	-	-	-	-	-
ERR133969	-	katG_p.Ser	-	-	rpsL_p.Lys43Arg	-	-	-	-	-	-	-	-	-	-	-	-	-	-	-	-
ERR137233	-	katG_p.Ser	-	embB_p.Met306Ile	-	-	-	-	-	-	-	-	-	-	-	-	-	-	-	-	-
ERR144565	-	katG_p.Ser	-	-	-	-	-	-	-	-	-	-	-	-	-	-	-	-	-	-	-
ERR144604	-	katG_p.Ser	-	-	-	-	-	-	-	-	-	-	-	-	-	-	-	-	-	-	-
ERR144605	-	katG_p.Ser	-	embB_p.Tyr319Cys	-	-	-	-	-	-	-	-	-	-	-	-	-	-	-	-	-
[truncated: 11,404 more rows]
