# Supplementary material for: Respiratory chain gene mutations associated with global phylogenetic clustering of drug-resistant Mycobacterium tuberculosis revealed by whole-genome sequencing
Source: Front Immunol. 2026 May 20;17:1724194. doi: 10.3389/fimmu.2026.1724194 (PMC13229807; doi:10.3389/fimmu.2026.1724194)
Supplement: Supplementary file 4 [file Table4.xlsx]

## Sheet: Sheet1
Supplementary Table4. Information about gene mutations in the respiratory chain.
CHROM	POS	TYPE	REF	ALT	EVIDENCE	FTYPE	STRAND	NT_POS	AA_POS	EFFECT	LOCUS_TAG	GENE	PRODUCT	SAMPLE_NAME
NC_000962	3518167	snp	A	G	G:22 A:0	CDS	+	1422/2421	474/806	missense_variant c.1422A>G p.Ile474Met	Rv3151	nuoG	NADH-quinone oxidoreductase subunit G	SRR8651633
NC_000962	3520977	snp	G	C	C:34 G:0	CDS	+	471/636	157/211	synonymous_variant c.471G>C p.Leu157Leu	Rv3153	nuoI	NADH-quinone oxidoreductase subunit I	SRR8651633
NC_000962	3515582	snp	C	T	T:45 C:0	CDS	+	171/1338	57/445	synonymous_variant c.171C>T p.Ser57Ser	Rv3150	nuoF	NADH-quinone oxidoreductase subunit F	ERR036194
NC_000962	3518167	snp	A	G	G:26 A:0	CDS	+	1422/2421	474/806	missense_variant c.1422A>G p.Ile474Met	Rv3151	nuoG	NADH-quinone oxidoreductase subunit G	ERR036194
NC_000962	3518555	snp	A	G	G:25 A:0	CDS	+	1810/2421	604/806	missense_variant c.1810A>G p.Thr604Ala	Rv3151	nuoG	NADH-quinone oxidoreductase subunit G	ERR036194
NC_000962	472018	snp	C	T	T:25 C:0	CDS	-	622/1413	208/470	missense_variant c.622G>A p.Glu208Lys	Rv0392c	ndhA	NADH dehydrogenase NdhA	ERR036215
NC_000962	3518555	snp	A	G	G:28 A:0	CDS	+	1810/2421	604/806	missense_variant c.1810A>G p.Thr604Ala	Rv3151	nuoG	NADH-quinone oxidoreductase subunit G	ERR036215
NC_000962	3404376	snp	C	G	G:32 C:0	CDS	-	546/1722	182/573	synonymous_variant c.546G>C p.Thr182Thr	Rv3043c	ctaD	cytochrome C oxidase cytochrome 1	ERR1034638
NC_000962	3518167	snp	A	G	G:22 A:0	CDS	+	1422/2421	474/806	missense_variant c.1422A>G p.Ile474Met	Rv3151	nuoG	NADH-quinone oxidoreductase subunit G	ERR1034638
NC_000962	3518555	snp	A	G	G:23 A:0	CDS	+	1810/2421	604/806	missense_variant c.1810A>G p.Thr604Ala	Rv3151	nuoG	NADH-quinone oxidoreductase subunit G	ERR1034638
NC_000962	3519774	snp	G	A	A:29 G:0	CDS	+	493/1233	165/410	missense_variant c.493G>A p.Val165Ile	Rv3152	nuoH	NADH-quinone oxidoreductase subunit H	ERR1034638
NC_000962	3404376	snp	C	G	G:28 C:0	CDS	-	546/1722	182/573	synonymous_variant c.546G>C p.Thr182Thr	Rv3043c	ctaD	cytochrome C oxidase cytochrome 1	SRR1062860
NC_000962	3518167	snp	A	G	G:16 A:0	CDS	+	1422/2421	474/806	missense_variant c.1422A>G p.Ile474Met	Rv3151	nuoG	NADH-quinone oxidoreductase subunit G	SRR1062860
NC_000962	3518555	snp	A	G	G:35 A:0	CDS	+	1810/2421	604/806	missense_variant c.1810A>G p.Thr604Ala	Rv3151	nuoG	NADH-quinone oxidoreductase subunit G	SRR1062860
NC_000962	3518167	snp	A	G	G:57 A:0	CDS	+	1422/2421	474/806	missense_variant c.1422A>G p.Ile474Met	Rv3151	nuoG	NADH-quinone oxidoreductase subunit G	SRR1140927
NC_000962	3518555	snp	A	G	G:53 A:0	CDS	+	1810/2421	604/806	missense_variant c.1810A>G p.Thr604Ala	Rv3151	nuoG	NADH-quinone oxidoreductase subunit G	SRR1140927
NC_000962	3524903	snp	G	A	A:65 G:0	CDS	+	772/1662	258/553	missense_variant c.772G>A p.Ala258Thr	Rv3157	nuoM	NADH-quinone oxidoreductase subunit M	SRR1140927
NC_000962	3404376	snp	C	G	G:37 C:0	CDS	-	546/1722	182/573	synonymous_variant c.546G>C p.Thr182Thr	Rv3043c	ctaD	cytochrome C oxidase cytochrome 1	ERR137226
NC_000962	3518167	snp	A	G	G:18 A:0	CDS	+	1422/2421	474/806	missense_variant c.1422A>G p.Ile474Met	Rv3151	nuoG	NADH-quinone oxidoreductase subunit G	ERR137226
NC_000962	3518555	snp	A	G	G:37 A:0	CDS	+	1810/2421	604/806	missense_variant c.1810A>G p.Thr604Ala	Rv3151	nuoG	NADH-quinone oxidoreductase subunit G	ERR137226
NC_000962	3512566	snp	G	C	C:69 G:0	CDS	+	490/555	164/184	missense_variant c.490G>C p.Ala164Pro	Rv3146	nuoB	NADH-quinone oxidoreductase subunit B	ERR245794
NC_000962	3514512	snp	G	C	C:52 G:0	CDS	+	1175/1323	392/440	missense_variant c.1175G>C p.Gly392Ala	Rv3148	nuoD	NADH-quinone oxidoreductase subunit D	ERR245794
NC_000962	3518167	snp	A	G	G:39 A:0	CDS	+	1422/2421	474/806	missense_variant c.1422A>G p.Ile474Met	Rv3151	nuoG	NADH-quinone oxidoreductase subunit G	ERR245794
NC_000962	3518555	snp	A	G	G:44 A:0	CDS	+	1810/2421	604/806	missense_variant c.1810A>G p.Thr604Ala	Rv3151	nuoG	NADH-quinone oxidoreductase subunit G	ERR245794
NC_000962	3404376	snp	C	G	G:84 C:0	CDS	-	546/1722	182/573	synonymous_variant c.546G>C p.Thr182Thr	Rv3043c	ctaD	cytochrome C oxidase cytochrome 1	SRR10040244
NC_000962	3518167	snp	A	G	G:115 A:0	CDS	+	1422/2421	474/806	missense_variant c.1422A>G p.Ile474Met	Rv3151	nuoG	NADH-quinone oxidoreductase subunit G	SRR10040244
NC_000962	3518555	snp	A	G	G:119 A:0	CDS	+	1810/2421	604/806	missense_variant c.1810A>G p.Thr604Ala	Rv3151	nuoG	NADH-quinone oxidoreductase subunit G	SRR10040244
NC_000962	1460713	snp	C	T	T:73 C:2	CDS	+	470/753	157/250	missense_variant c.470C>T p.Pro157Leu	Rv1304	atpB	ATP synthase subunit A	SRR1062820
NC_000962	2460254	snp	T	G	G:64 T:0	CDS	+	577/1650	193/549	missense_variant c.577T>G p.Trp193Gly	Rv2196	qcrB	ubiquinol-cytochrome C reductase cytochrome subunit B	SRR1062820
NC_000962	3404376	snp	C	G	G:63 C:1	CDS	-	546/1722	182/573	synonymous_variant c.546G>C p.Thr182Thr	Rv3043c	ctaD	cytochrome C oxidase cytochrome 1	SRR1062820
NC_000962	3518167	snp	A	G	G:69 A:0	CDS	+	1422/2421	474/806	missense_variant c.1422A>G p.Ile474Met	Rv3151	nuoG	NADH-quinone oxidoreductase subunit G	SRR1062820
NC_000962	3518555	snp	A	G	G:58 A:0	CDS	+	1810/2421	604/806	missense_variant c.1810A>G p.Thr604Ala	Rv3151	nuoG	NADH-quinone oxidoreductase subunit G	SRR1062820
NC_000962	3404376	snp	C	G	G:124 C:1	CDS	-	546/1722	182/573	synonymous_variant c.546G>C p.Thr182Thr	Rv3043c	ctaD	cytochrome C oxidase cytochrome 1	ERR245764
NC_000962	3515467	snp	C	T	T:63 C:1	CDS	+	56/1338	19/445	missense_variant c.56C>T p.Pro19Leu	Rv3150	nuoF	NADH-quinone oxidoreductase subunit F	ERR245764
NC_000962	3518167	snp	A	G	G:42 A:0	CDS	+	1422/2421	474/806	missense_variant c.1422A>G p.Ile474Met	Rv3151	nuoG	NADH-quinone oxidoreductase subunit G	ERR245764
NC_000962	3518555	snp	A	G	G:77 A:0	CDS	+	1810/2421	604/806	missense_variant c.1810A>G p.Thr604Ala	Rv3151	nuoG	NADH-quinone oxidoreductase subunit G	ERR245764
NC_000962	471666	snp	A	G	G:60 A:6	CDS	-	974/1413	325/470	missense_variant c.974T>C p.Met325Thr	Rv0392c	ndhA	NADH dehydrogenase NdhA	SRR1062863
NC_000962	3404376	snp	C	G	G:32 C:1	CDS	-	546/1722	182/573	synonymous_variant c.546G>C p.Thr182Thr	Rv3043c	ctaD	cytochrome C oxidase cytochrome 1	SRR1062863
NC_000962	3517413	snp	C	T	T:39 C:3	CDS	+	668/2421	223/806	missense_variant c.668C>T p.Ala223Val	Rv3151	nuoG	NADH-quinone oxidoreductase subunit G	SRR1062863
NC_000962	3518167	snp	A	G	G:51 A:1	CDS	+	1422/2421	474/806	missense_variant c.1422A>G p.Ile474Met	Rv3151	nuoG	NADH-quinone oxidoreductase subunit G	SRR1062863
NC_000962	3518555	snp	A	G	G:58 A:0	CDS	+	1810/2421	604/806	missense_variant c.1810A>G p.Thr604Ala	Rv3151	nuoG	NADH-quinone oxidoreductase subunit G	SRR1062863
NC_000962	3521044	snp	A	G	G:62 A:0	CDS	+	538/636	180/211	missense_variant c.538A>G p.Thr180Ala	Rv3153	nuoI	NADH-quinone oxidoreductase subunit I	SRR1062863
NC_000962	3526986	snp	A	G	G:42 A:0	CDS	+	1197/1596	399/531	synonymous_variant c.1197A>G p.Ala399Ala	Rv3158	nuoN	NADH-quinone oxidoreductase subunit N	SRR1062863
NC_000962	3512260	snp	G	T	T:66 G:0	CDS	+	184/555	62/184	missense_variant c.184G>T p.Ala62Ser	Rv3146	nuoB	NADH-quinone oxidoreductase subunit B	SRR1062851
NC_000962	3518555	snp	A	G	G:46 A:0	CDS	+	1810/2421	604/806	missense_variant c.1810A>G p.Thr604Ala	Rv3151	nuoG	NADH-quinone oxidoreductase subunit G	SRR1062851
NC_000962	3404376	snp	C	G	G:85 C:1	CDS	-	546/1722	182/573	synonymous_variant c.546G>C p.Thr182Thr	Rv3043c	ctaD	cytochrome C oxidase cytochrome 1	SRR1011489
NC_000962	3518167	snp	A	G	G:32 A:0	CDS	+	1422/2421	474/806	missense_variant c.1422A>G p.Ile474Met	Rv3151	nuoG	NADH-quinone oxidoreductase subunit G	SRR1011489
NC_000962	3518555	snp	A	G	G:43 A:0	CDS	+	1810/2421	604/806	missense_variant c.1810A>G p.Thr604Ala	Rv3151	nuoG	NADH-quinone oxidoreductase subunit G	SRR1011489
NC_000962	3404376	snp	C	G	G:69 C:0	CDS	-	546/1722	182/573	synonymous_variant c.546G>C p.Thr182Thr	Rv3043c	ctaD	cytochrome C oxidase cytochrome 1	ERR108476
NC_000962	3518167	snp	A	G	G:49 A:0	CDS	+	1422/2421	474/806	missense_variant c.1422A>G p.Ile474Met	Rv3151	nuoG	NADH-quinone oxidoreductase subunit G	ERR108476
NC_000962	3518555	snp	A	G	G:57 A:0	CDS	+	1810/2421	604/806	missense_variant c.1810A>G p.Thr604Ala	Rv3151	nuoG	NADH-quinone oxidoreductase subunit G	ERR108476
NC_000962	1460713	snp	C	T	T:104 C:0	CDS	+	470/753	157/250	missense_variant c.470C>T p.Pro157Leu	Rv1304	atpB	ATP synthase subunit A	SRR1011450
NC_000962	2460254	snp	T	G	G:83 T:1	CDS	+	577/1650	193/549	missense_variant c.577T>G p.Trp193Gly	Rv2196	qcrB	ubiquinol-cytochrome C reductase cytochrome subunit B	SRR1011450
NC_000962	3404376	snp	C	G	G:89 C:0	CDS	-	546/1722	182/573	synonymous_variant c.546G>C p.Thr182Thr	Rv3043c	ctaD	cytochrome C oxidase cytochrome 1	SRR1011450
NC_000962	3518167	snp	A	G	G:34 A:0	CDS	+	1422/2421	474/806	missense_variant c.1422A>G p.Ile474Met	Rv3151	nuoG	NADH-quinone oxidoreductase subunit G	SRR1011450
NC_000962	3518555	snp	A	G	G:56 A:0	CDS	+	1810/2421	604/806	missense_variant c.1810A>G p.Thr604Ala	Rv3151	nuoG	NADH-quinone oxidoreductase subunit G	SRR1011450
NC_000962	3518167	snp	A	G	G:38 A:0	CDS	+	1422/2421	474/806	missense_variant c.1422A>G p.Ile474Met	Rv3151	nuoG	NADH-quinone oxidoreductase subunit G	SRR1019130
NC_000962	3518555	snp	A	G	G:35 A:0	CDS	+	1810/2421	604/806	missense_variant c.1810A>G p.Thr604Ala	Rv3151	nuoG	NADH-quinone oxidoreductase subunit G	SRR1019130
NC_000962	3524903	snp	G	A	A:73 G:1	CDS	+	772/1662	258/553	missense_variant c.772G>A p.Ala258Thr	Rv3157	nuoM	NADH-quinone oxidoreductase subunit M	SRR1019130
NC_000962	3404376	snp	C	G	G:132 C:0	CDS	-	546/1722	182/573	synonymous_variant c.546G>C p.Thr182Thr	Rv3043c	ctaD	cytochrome C oxidase cytochrome 1	ERR245716
NC_000962	3518167	snp	A	G	G:66 A:0	CDS	+	1422/2421	474/806	missense_variant c.1422A>G p.Ile474Met	Rv3151	nuoG	NADH-quinone oxidoreductase subunit G	ERR245716
NC_000962	3518555	snp	A	G	G:99 A:0	CDS	+	1810/2421	604/806	missense_variant c.1810A>G p.Thr604Ala	Rv3151	nuoG	NADH-quinone oxidoreductase subunit G	ERR245716
NC_000962	3404376	snp	C	G	G:55 C:0	CDS	-	546/1722	182/573	synonymous_variant c.546G>C p.Thr182Thr	Rv3043c	ctaD	cytochrome C oxidase cytochrome 1	SRR6280132
NC_000962	3518167	snp	A	G	G:53 A:0	CDS	+	1422/2421	474/806	missense_variant c.1422A>G p.Ile474Met	Rv3151	nuoG	NADH-quinone oxidoreductase subunit G	SRR6280132
NC_000962	3518555	snp	A	G	G:57 A:0	CDS	+	1810/2421	604/806	missense_variant c.1810A>G p.Thr604Ala	Rv3151	nuoG	NADH-quinone oxidoreductase subunit G	SRR6280132
NC_000962	3404376	snp	C	G	G:36 C:0	CDS	-	546/1722	182/573	synonymous_variant c.546G>C p.Thr182Thr	Rv3043c	ctaD	cytochrome C oxidase cytochrome 1	SRR8651616
NC_000962	3518167	snp	A	G	G:36 A:0	CDS	+	1422/2421	474/806	missense_variant c.1422A>G p.Ile474Met	Rv3151	nuoG	NADH-quinone oxidoreductase subunit G	SRR8651616
NC_000962	3518555	snp	A	G	G:25 A:0	CDS	+	1810/2421	604/806	missense_variant c.1810A>G p.Thr604Ala	Rv3151	nuoG	NADH-quinone oxidoreductase subunit G	SRR8651616
NC_000962	2459732	snp	G	A	A:200 G:0	CDS	+	55/1650	19/549	missense_variant c.55G>A p.Glu19Lys	Rv2196	qcrB	ubiquinol-cytochrome C reductase cytochrome subunit B	ERR037501
NC_000962	3514512	snp	G	C	C:232 G:0	CDS	+	1175/1323	392/440	missense_variant c.1175G>C p.Gly392Ala	Rv3148	nuoD	NADH-quinone oxidoreductase subunit D	ERR037501
NC_000962	3518167	snp	A	G	G:145 A:0	CDS	+	1422/2421	474/806	missense_variant c.1422A>G p.Ile474Met	Rv3151	nuoG	NADH-quinone oxidoreductase subunit G	ERR037501
NC_000962	3518555	snp	A	G	G:181 A:0	CDS	+	1810/2421	604/806	missense_variant c.1810A>G p.Thr604Ala	Rv3151	nuoG	NADH-quinone oxidoreductase subunit G	ERR037501
NC_000962	3404376	snp	C	G	G:41 C:0	CDS	-	546/1722	182/573	synonymous_variant c.546G>C p.Thr182Thr	Rv3043c	ctaD	cytochrome C oxidase cytochrome 1	SRR1723452
NC_000962	3518167	snp	A	G	G:14 A:0	CDS	+	1422/2421	474/806	missense_variant c.1422A>G p.Ile474Met	Rv3151	nuoG	NADH-quinone oxidoreductase subunit G	SRR1723452
NC_000962	3518555	snp	A	G	G:22 A:0	CDS	+	1810/2421	604/806	missense_variant c.1810A>G p.Thr604Ala	Rv3151	nuoG	NADH-quinone oxidoreductase subunit G	SRR1723452
NC_000962	3404376	snp	C	G	G:34 C:0	CDS	-	546/1722	182/573	synonymous_variant c.546G>C p.Thr182Thr	Rv3043c	ctaD	cytochrome C oxidase cytochrome 1	SRR1723496
NC_000962	3512130	snp	G	A	A:19 G:0	CDS	+	54/555	18/184	synonymous_variant c.54G>A p.Lys18Lys	Rv3146	nuoB	NADH-quinone oxidoreductase subunit B	SRR1723496
NC_000962	3515307	snp	G	A	A:19 G:0	CDS	+	651/759	217/252	synonymous_variant c.651G>A p.Gln217Gln	Rv3149	nuoE	NADH-quinone oxidoreductase subunit E	SRR1723496
NC_000962	3518167	snp	A	G	G:20 A:0	CDS	+	1422/2421	474/806	missense_variant c.1422A>G p.Ile474Met	Rv3151	nuoG	NADH-quinone oxidoreductase subunit G	SRR1723496
NC_000962	3518555	snp	A	G	G:36 A:0	CDS	+	1810/2421	604/806	missense_variant c.1810A>G p.Thr604Ala	Rv3151	nuoG	NADH-quinone oxidoreductase subunit G	SRR1723496
NC_000962	3518167	snp	A	G	G:130 A:0	CDS	+	1422/2421	474/806	missense_variant c.1422A>G p.Ile474Met	Rv3151	nuoG	NADH-quinone oxidoreductase subunit G	ERR126603
NC_000962	3518555	snp	A	G	G:138 A:0	CDS	+	1810/2421	604/806	missense_variant c.1810A>G p.Thr604Ala	Rv3151	nuoG	NADH-quinone oxidoreductase subunit G	ERR126603
NC_000962	3522747	snp	A	T	T:141 A:0	CDS	+	514/1902	172/633	missense_variant c.514A>T p.Thr172Ser	Rv3156	nuoL	NADH-quinone oxidoreductase subunit L	ERR126603
NC_000962	3514512	snp	G	C	C:264 G:2	CDS	+	1175/1323	392/440	missense_variant c.1175G>C p.Gly392Ala	Rv3148	nuoD	NADH-quinone oxidoreductase subunit D	ERR245801
NC_000962	3518167	snp	A	G	G:170 A:0	CDS	+	1422/2421	474/806	missense_variant c.1422A>G p.Ile474Met	Rv3151	nuoG	NADH-quinone oxidoreductase subunit G	ERR245801
NC_000962	3518555	snp	A	G	G:267 A:0	CDS	+	1810/2421	604/806	missense_variant c.1810A>G p.Thr604Ala	Rv3151	nuoG	NADH-quinone oxidoreductase subunit G	ERR245801
NC_000962	3404376	snp	C	G	G:55 C:0	CDS	-	546/1722	182/573	synonymous_variant c.546G>C p.Thr182Thr	Rv3043c	ctaD	cytochrome C oxidase cytochrome 1	SRR1723485
NC_000962	3518167	snp	A	G	G:13 A:0	CDS	+	1422/2421	474/806	missense_variant c.1422A>G p.Ile474Met	Rv3151	nuoG	NADH-quinone oxidoreductase subunit G	SRR1723485
NC_000962	3518555	snp	A	G	G:35 A:0	CDS	+	1810/2421	604/806	missense_variant c.1810A>G p.Thr604Ala	Rv3151	nuoG	NADH-quinone oxidoreductase subunit G	SRR1723485
NC_000962	471666	snp	A	G	G:113 A:8	CDS	-	974/1413	325/470	missense_variant c.974T>C p.Met325Thr	Rv0392c	ndhA	NADH dehydrogenase NdhA	SRR1011492
NC_000962	3404376	snp	C	G	G:96 C:5	CDS	-	546/1722	182/573	synonymous_variant c.546G>C p.Thr182Thr	Rv3043c	ctaD	cytochrome C oxidase cytochrome 1	SRR1011492
NC_000962	3517413	snp	C	T	T:84 C:4	CDS	+	668/2421	223/806	missense_variant c.668C>T p.Ala223Val	Rv3151	nuoG	NADH-quinone oxidoreductase subunit G	SRR1011492
NC_000962	3518167	snp	A	G	G:35 A:0	CDS	+	1422/2421	474/806	missense_variant c.1422A>G p.Ile474Met	Rv3151	nuoG	NADH-quinone oxidoreductase subunit G	SRR1011492
NC_000962	3518555	snp	A	G	G:77 A:0	CDS	+	1810/2421	604/806	missense_variant c.1810A>G p.Thr604Ala	Rv3151	nuoG	NADH-quinone oxidoreductase subunit G	SRR1011492
NC_000962	3521044	snp	A	G	G:64 A:4	CDS	+	538/636	180/211	missense_variant c.538A>G p.Thr180Ala	Rv3153	nuoI	NADH-quinone oxidoreductase subunit I	SRR1011492
NC_000962	3526986	snp	A	G	G:108 A:5	CDS	+	1197/1596	399/531	synonymous_variant c.1197A>G p.Ala399Ala	Rv3158	nuoN	NADH-quinone oxidoreductase subunit N	SRR1011492
NC_000962	3404376	snp	C	G	G:56 C:0	CDS	-	546/1722	182/573	synonymous_variant c.546G>C p.Thr182Thr	Rv3043c	ctaD	cytochrome C oxidase cytochrome 1	SRR1723621
NC_000962	3518167	snp	A	G	G:15 A:0	CDS	+	1422/2421	474/806	missense_variant c.1422A>G p.Ile474Met	Rv3151	nuoG	NADH-quinone oxidoreductase subunit G	SRR1723621
NC_000962	3518555	snp	A	G	G:29 A:0	CDS	+	1810/2421	604/806	missense_variant c.1810A>G p.Thr604Ala	Rv3151	nuoG	NADH-quinone oxidoreductase subunit G	SRR1723621
NC_000962	3523659	snp	G	A	A:23 G:0	CDS	+	1426/1902	476/633	missense_variant c.1426G>A p.Val476Met	Rv3156	nuoL	NADH-quinone oxidoreductase subunit L	SRR1723621
NC_000962	3524528	snp	G	T	T:41 G:0	CDS	+	397/1662	133/553	missense_variant c.397G>T p.Gly133Cys	Rv3157	nuoM	NADH-quinone oxidoreductase subunit M	SRR1723621
NC_000962	95591	snp	G	T	T:223 G:0	CDS	+	178/1479	60/492	stop_gained c.178G>T p.Glu60*	Rv0087	hycE	formate hydrogenase HycE	SRR057659
NC_000962	1824493	snp	C	T	T:162 C:0	CDS	-	1395/1458	465/485	synonymous_variant c.1395G>A p.Ala465Ala	Rv1623c	cydA	cytochrome D ubiquinol oxidase subunit I CydA	SRR057659
NC_000962	2461053	snp	C	A	A:166 C:0	CDS	+	1376/1650	459/549	missense_variant c.1376C>A p.Pro459His	Rv2196	qcrB	ubiquinol-cytochrome C reductase cytochrome subunit B	SRR057659
NC_000962	3404376	snp	C	G	G:115 C:0	CDS	-	546/1722	182/573	synonymous_variant c.546G>C p.Thr182Thr	Rv3043c	ctaD	cytochrome C oxidase cytochrome 1	SRR057659
NC_000962	3518167	snp	A	G	G:91 A:0	CDS	+	1422/2421	474/806	missense_variant c.1422A>G p.Ile474Met	Rv3151	nuoG	NADH-quinone oxidoreductase subunit G	SRR057659
NC_000962	3518555	snp	A	G	G:118 A:0	CDS	+	1810/2421	604/806	missense_variant c.1810A>G p.Thr604Ala	Rv3151	nuoG	NADH-quinone oxidoreductase subunit G	SRR057659
NC_000962	471666	snp	A	G	G:157 A:0	CDS	-	974/1413	325/470	missense_variant c.974T>C p.Met325Thr	Rv0392c	ndhA	NADH dehydrogenase NdhA	ERR245662
NC_000962	3404376	snp	C	G	G:164 C:0	CDS	-	546/1722	182/573	synonymous_variant c.546G>C p.Thr182Thr	Rv3043c	ctaD	cytochrome C oxidase cytochrome 1	ERR245662
NC_000962	3517413	snp	C	T	T:142 C:0	CDS	+	668/2421	223/806	missense_variant c.668C>T p.Ala223Val	Rv3151	nuoG	NADH-quinone oxidoreductase subunit G	ERR245662
NC_000962	3518167	snp	A	G	G:88 A:0	CDS	+	1422/2421	474/806	missense_variant c.1422A>G p.Ile474Met	Rv3151	nuoG	NADH-quinone oxidoreductase subunit G	ERR245662
NC_000962	3518555	snp	A	G	G:140 A:0	CDS	+	1810/2421	604/806	missense_variant c.1810A>G p.Thr604Ala	Rv3151	nuoG	NADH-quinone oxidoreductase subunit G	ERR245662
NC_000962	3521044	snp	A	G	G:64 A:1	CDS	+	538/636	180/211	missense_variant c.538A>G p.Thr180Ala	Rv3153	nuoI	NADH-quinone oxidoreductase subunit I	ERR245662
NC_000962	3521337	snp	T	C	C:186 T:1	CDS	+	199/789	67/262	synonymous_variant c.199T>C p.Leu67Leu	Rv3154	nuoJ	NADH-quinone oxidoreductase subunit J	ERR245662
NC_000962	3523450	snp	C	T	T:139 C:0	CDS	+	1217/1902	406/633	missense_variant c.1217C>T p.Ala406Val	Rv3156	nuoL	NADH-quinone oxidoreductase subunit L	ERR245662
NC_000962	3526986	snp	A	G	G:161 A:0	CDS	+	1197/1596	399/531	synonymous_variant c.1197A>G p.Ala399Ala	Rv3158	nuoN	NADH-quinone oxidoreductase subunit N	ERR245662
NC_000962	1460552	snp	G	T	T:226 G:0	CDS	+	309/753	103/250	missense_variant c.309G>T p.Trp103Cys	Rv1304	atpB	ATP synthase subunit A	ERR245740
NC_000962	1462181	snp	G	A	A:184 G:0	CDS	+	339/1341	113/446	synonymous_variant c.339G>A p.Leu113Leu	Rv1307	atpH	ATP synthase subunit b/delta	ERR245740
NC_000962	1823798	snp	G	A	A:114 G:0	CDS	-	603/1041	201/346	synonymous_variant c.603C>T p.Ala201Ala	Rv1622c	cydB	cytochrome D ubiquinol oxidase subunit II CydB	ERR245740
NC_000962	2457819	snp	G	A	A:197 G:0	CDS	+	267/843	89/280	synonymous_variant c.267G>A p.Pro89Pro	Rv2194	qcrC	ubiquinol-cytochrome C reductase cytochrome subunit C	ERR245740
NC_000962	3404376	snp	C	G	G:208 C:0	CDS	-	546/1722	182/573	synonymous_variant c.546G>C p.Thr182Thr	Rv3043c	ctaD	cytochrome C oxidase cytochrome 1	ERR245740
NC_000962	3518167	snp	A	G	G:105 A:0	CDS	+	1422/2421	474/806	missense_variant c.1422A>G p.Ile474Met	Rv3151	nuoG	NADH-quinone oxidoreductase subunit G	ERR245740
NC_000962	3518555	snp	A	G	G:149 A:0	CDS	+	1810/2421	604/806	missense_variant c.1810A>G p.Thr604Ala	Rv3151	nuoG	NADH-quinone oxidoreductase subunit G	ERR245740
NC_000962	3518993	snp	G	A	A:62 G:0	CDS	+	2248/2421	750/806	missense_variant c.2248G>A p.Asp750Asn	Rv3151	nuoG	NADH-quinone oxidoreductase subunit G	ERR245740
NC_000962	3519161	snp	T	C	C:149 T:0	CDS	+	2416/2421	806/806	missense_variant c.2416T>C p.Ser806Pro	Rv3151	nuoG	NADH-quinone oxidoreductase subunit G	ERR245740
NC_000962	3404376	snp	C	G	G:205 C:0	CDS	-	546/1722	182/573	synonymous_variant c.546G>C p.Thr182Thr	Rv3043c	ctaD	cytochrome C oxidase cytochrome 1	ERR553231
NC_000962	3518167	snp	A	G	G:124 A:1	CDS	+	1422/2421	474/806	missense_variant c.1422A>G p.Ile474Met	Rv3151	nuoG	NADH-quinone oxidoreductase subunit G	ERR553231
NC_000962	3518555	snp	A	G	G:121 A:0	CDS	+	1810/2421	604/806	missense_variant c.1810A>G p.Thr604Ala	Rv3151	nuoG	NADH-quinone oxidoreductase subunit G	ERR553231
NC_000962	3523067	snp	C	T	T:179 C:0	CDS	+	834/1902	278/633	synonymous_variant c.834C>T p.Asn278Asn	Rv3156	nuoL	NADH-quinone oxidoreductase subunit L	ERR553231
NC_000962	96259	snp	T	C	C:12 T:0	CDS	+	846/1479	282/492	synonymous_variant c.846T>C p.Gly282Gly	Rv0087	hycE	formate hydrogenase HycE	SRR1723472
NC_000962	3404376	snp	C	G	G:74 C:0	CDS	-	546/1722	182/573	synonymous_variant c.546G>C p.Thr182Thr	Rv3043c	ctaD	cytochrome C oxidase cytochrome 1	SRR1723472
NC_000962	3518167	snp	A	G	G:33 A:0	CDS	+	1422/2421	474/806	missense_variant c.1422A>G p.Ile474Met	Rv3151	nuoG	NADH-quinone oxidoreductase subunit G	SRR1723472
NC_000962	3518555	snp	A	G	G:48 A:0	CDS	+	1810/2421	604/806	missense_variant c.1810A>G p.Thr604Ala	Rv3151	nuoG	NADH-quinone oxidoreductase subunit G	SRR1723472
NC_000962	95591	snp	G	T	T:151 G:0	CDS	+	178/1479	60/492	stop_gained c.178G>T p.Glu60*	Rv0087	hycE	formate hydrogenase HycE	SRR057510
NC_000962	1824493	snp	C	T	T:301 C:0	CDS	-	1395/1458	465/485	synonymous_variant c.1395G>A p.Ala465Ala	Rv1623c	cydA	cytochrome D ubiquinol oxidase subunit I CydA	SRR057510
NC_000962	2461053	snp	C	A	A:165 C:0	CDS	+	1376/1650	459/549	missense_variant c.1376C>A p.Pro459His	Rv2196	qcrB	ubiquinol-cytochrome C reductase cytochrome subunit B	SRR057510
NC_000962	3404376	snp	C	G	G:203 C:0	CDS	-	546/1722	182/573	synonymous_variant c.546G>C p.Thr182Thr	Rv3043c	ctaD	cytochrome C oxidase cytochrome 1	SRR057510
NC_000962	3518167	snp	A	G	G:40 A:0	CDS	+	1422/2421	474/806	missense_variant c.1422A>G p.Ile474Met	Rv3151	nuoG	NADH-quinone oxidoreductase subunit G	SRR057510
NC_000962	3518555	snp	A	G	G:84 A:0	CDS	+	1810/2421	604/806	missense_variant c.1810A>G p.Thr604Ala	Rv3151	nuoG	NADH-quinone oxidoreductase subunit G	SRR057510
NC_000962	3518167	snp	A	G	G:188 A:0	CDS	+	1422/2421	474/806	missense_variant c.1422A>G p.Ile474Met	Rv3151	nuoG	NADH-quinone oxidoreductase subunit G	SRR847801
NC_000962	3518555	snp	A	G	G:181 A:0	CDS	+	1810/2421	604/806	missense_variant c.1810A>G p.Thr604Ala	Rv3151	nuoG	NADH-quinone oxidoreductase subunit G	SRR847801
NC_000962	3518167	snp	A	G	G:188 A:0	CDS	+	1422/2421	474/806	missense_variant c.1422A>G p.Ile474Met	Rv3151	nuoG	NADH-quinone oxidoreductase subunit G	SRR847801
NC_000962	3518555	snp	A	G	G:181 A:0	CDS	+	1810/2421	604/806	missense_variant c.1810A>G p.Thr604Ala	Rv3151	nuoG	NADH-quinone oxidoreductase subunit G	SRR847801
NC_000962	3518167	snp	A	G	G:188 A:0	CDS	+	1422/2421	474/806	missense_variant c.1422A>G p.Ile474Met	Rv3151	nuoG	NADH-quinone oxidoreductase subunit G	SRR847801
NC_000962	3518555	snp	A	G	G:181 A:0	CDS	+	1810/2421	604/806	missense_variant c.1810A>G p.Thr604Ala	Rv3151	nuoG	NADH-quinone oxidoreductase subunit G	SRR847801
NC_000962	3518167	snp	A	G	G:188 A:0	CDS	+	1422/2421	474/806	missense_variant c.1422A>G p.Ile474Met	Rv3151	nuoG	NADH-quinone oxidoreductase subunit G	SRR847801
NC_000962	3518555	snp	A	G	G:181 A:0	CDS	+	1810/2421	604/806	missense_variant c.1810A>G p.Thr604Ala	Rv3151	nuoG	NADH-quinone oxidoreductase subunit G	SRR847801
NC_000962	95591	snp	G	T	T:145 G:0	CDS	+	178/1479	60/492	stop_gained c.178G>T p.Glu60*	Rv0087	hycE	formate hydrogenase HycE	SRR058420
NC_000962	1824493	snp	C	T	T:114 C:0	CDS	-	1395/1458	465/485	synonymous_variant c.1395G>A p.Ala465Ala	Rv1623c	cydA	cytochrome D ubiquinol oxidase subunit I CydA	SRR058420
NC_000962	2461053	snp	C	A	A:110 C:0	CDS	+	1376/1650	459/549	missense_variant c.1376C>A p.Pro459His	Rv2196	qcrB	ubiquinol-cytochrome C reductase cytochrome subunit B	SRR058420
NC_000962	3404376	snp	C	G	G:60 C:0	CDS	-	546/1722	182/573	synonymous_variant c.546G>C p.Thr182Thr	Rv3043c	ctaD	cytochrome C oxidase cytochrome 1	SRR058420
NC_000962	3518167	snp	A	G	G:66 A:0	CDS	+	1422/2421	474/806	missense_variant c.1422A>G p.Ile474Met	Rv3151	nuoG	NADH-quinone oxidoreductase subunit G	SRR058420
NC_000962	3518555	snp	A	G	G:71 A:0	CDS	+	1810/2421	604/806	missense_variant c.1810A>G p.Thr604Ala	Rv3151	nuoG	NADH-quinone oxidoreductase subunit G	SRR058420
NC_000962	3512260	snp	G	T	T:137 G:0	CDS	+	184/555	62/184	missense_variant c.184G>T p.Ala62Ser	Rv3146	nuoB	NADH-quinone oxidoreductase subunit B	SRR1011480
NC_000962	3518555	snp	A	G	G:41 A:0	CDS	+	1810/2421	604/806	missense_variant c.1810A>G p.Thr604Ala	Rv3151	nuoG	NADH-quinone oxidoreductase subunit G	SRR1011480
NC_000962	3511699	snp	C	T	T:56 C:0	CDS	+	18/387	6/128	synonymous_variant c.18C>T p.Pro6Pro	Rv3145	nuoA	NADH-quinone oxidoreductase subunit A	ERR108424
NC_000962	3518555	snp	A	G	G:72 A:0	CDS	+	1810/2421	604/806	missense_variant c.1810A>G p.Thr604Ala	Rv3151	nuoG	NADH-quinone oxidoreductase subunit G	ERR108424
NC_000962	95591	snp	G	T	T:171 G:0	CDS	+	178/1479	60/492	stop_gained c.178G>T p.Glu60*	Rv0087	hycE	formate hydrogenase HycE	SRR058418
NC_000962	1824493	snp	C	T	T:174 C:0	CDS	-	1395/1458	465/485	synonymous_variant c.1395G>A p.Ala465Ala	Rv1623c	cydA	cytochrome D ubiquinol oxidase subunit I CydA	SRR058418
NC_000962	2461053	snp	C	A	A:109 C:1	CDS	+	1376/1650	459/549	missense_variant c.1376C>A p.Pro459His	Rv2196	qcrB	ubiquinol-cytochrome C reductase cytochrome subunit B	SRR058418
NC_000962	3404376	snp	C	G	G:92 C:0	CDS	-	546/1722	182/573	synonymous_variant c.546G>C p.Thr182Thr	Rv3043c	ctaD	cytochrome C oxidase cytochrome 1	SRR058418
NC_000962	3518167	snp	A	G	G:66 A:0	CDS	+	1422/2421	474/806	missense_variant c.1422A>G p.Ile474Met	Rv3151	nuoG	NADH-quinone oxidoreductase subunit G	SRR058418
NC_000962	3518555	snp	A	G	G:97 A:0	CDS	+	1810/2421	604/806	missense_variant c.1810A>G p.Thr604Ala	Rv3151	nuoG	NADH-quinone oxidoreductase subunit G	SRR058418
NC_000962	1823992	snp	C	T	T:21 C:0	CDS	-	409/1041	137/346	missense_variant c.409G>A p.Val137Met	Rv1622c	cydB	cytochrome D ubiquinol oxidase subunit II CydB	SRR1723735
NC_000962	3404376	snp	C	G	G:49 C:0	CDS	-	546/1722	182/573	synonymous_variant c.546G>C p.Thr182Thr	Rv3043c	ctaD	cytochrome C oxidase cytochrome 1	SRR1723735
NC_000962	3511763	snp	G	C	C:22 G:0	CDS	+	82/387	28/128	missense_variant c.82G>C p.Val28Leu	Rv3145	nuoA	NADH-quinone oxidoreductase subunit A	SRR1723735
NC_000962	3518167	snp	A	G	G:13 A:0	CDS	+	1422/2421	474/806	missense_variant c.1422A>G p.Ile474Met	Rv3151	nuoG	NADH-quinone oxidoreductase subunit G	SRR1723735
NC_000962	3518555	snp	A	G	G:26 A:0	CDS	+	1810/2421	604/806	missense_variant c.1810A>G p.Thr604Ala	Rv3151	nuoG	NADH-quinone oxidoreductase subunit G	SRR1723735
NC_000962	95591	snp	G	T	T:183 G:0	CDS	+	178/1479	60/492	stop_gained c.178G>T p.Glu60*	Rv0087	hycE	formate hydrogenase HycE	SRR058419
NC_000962	1824493	snp	C	T	T:149 C:0	CDS	-	1395/1458	465/485	synonymous_variant c.1395G>A p.Ala465Ala	Rv1623c	cydA	cytochrome D ubiquinol oxidase subunit I CydA	SRR058419
NC_000962	2461053	snp	C	A	A:128 C:1	CDS	+	1376/1650	459/549	missense_variant c.1376C>A p.Pro459His	Rv2196	qcrB	ubiquinol-cytochrome C reductase cytochrome subunit B	SRR058419
NC_000962	3404376	snp	C	G	G:85 C:0	CDS	-	546/1722	182/573	synonymous_variant c.546G>C p.Thr182Thr	Rv3043c	ctaD	cytochrome C oxidase cytochrome 1	SRR058419
NC_000962	3518167	snp	A	G	G:71 A:0	CDS	+	1422/2421	474/806	missense_variant c.1422A>G p.Ile474Met	Rv3151	nuoG	NADH-quinone oxidoreductase subunit G	SRR058419
NC_000962	3518555	snp	A	G	G:99 A:0	CDS	+	1810/2421	604/806	missense_variant c.1810A>G p.Thr604Ala	Rv3151	nuoG	NADH-quinone oxidoreductase subunit G	SRR058419
NC_000962	95591	snp	G	T	T:215 G:0	CDS	+	178/1479	60/492	stop_gained c.178G>T p.Glu60*	Rv0087	hycE	formate hydrogenase HycE	SRR058375
NC_000962	1824493	snp	C	T	T:148 C:0	CDS	-	1395/1458	465/485	synonymous_variant c.1395G>A p.Ala465Ala	Rv1623c	cydA	cytochrome D ubiquinol oxidase subunit I CydA	SRR058375
NC_000962	2461053	snp	C	A	A:119 C:0	CDS	+	1376/1650	459/549	missense_variant c.1376C>A p.Pro459His	Rv2196	qcrB	ubiquinol-cytochrome C reductase cytochrome subunit B	SRR058375
NC_000962	3404376	snp	C	G	G:95 C:0	CDS	-	546/1722	182/573	synonymous_variant c.546G>C p.Thr182Thr	Rv3043c	ctaD	cytochrome C oxidase cytochrome 1	SRR058375
NC_000962	3518167	snp	A	G	G:71 A:1	CDS	+	1422/2421	474/806	missense_variant c.1422A>G p.Ile474Met	Rv3151	nuoG	NADH-quinone oxidoreductase subunit G	SRR058375
NC_000962	3518555	snp	A	G	G:95 A:0	CDS	+	1810/2421	604/806	missense_variant c.1810A>G p.Thr604Ala	Rv3151	nuoG	NADH-quinone oxidoreductase subunit G	SRR058375
NC_000962	95770	snp	C	T	T:36 C:0	CDS	+	357/1479	119/492	synonymous_variant c.357C>T p.Asp119Asp	Rv0087	hycE	formate hydrogenase HycE	ERR2179658
NC_000962	1824952	snp	C	T	T:66 C:0	CDS	-	936/1458	312/485	synonymous_variant c.936G>A p.Gln312Gln	Rv1623c	cydA	cytochrome D ubiquinol oxidase subunit I CydA	ERR2179658
NC_000962	3518167	snp	A	G	G:21 A:0	CDS	+	1422/2421	474/806	missense_variant c.1422A>G p.Ile474Met	Rv3151	nuoG	NADH-quinone oxidoreductase subunit G	ERR2179658
NC_000962	3518555	snp	A	G	G:33 A:0	CDS	+	1810/2421	604/806	missense_variant c.1810A>G p.Thr604Ala	Rv3151	nuoG	NADH-quinone oxidoreductase subunit G	ERR2179658
NC_000962	95591	snp	G	T	T:212 G:0	CDS	+	178/1479	60/492	stop_gained c.178G>T p.Glu60*	Rv0087	hycE	formate hydrogenase HycE	SRR058376
NC_000962	1824493	snp	C	T	T:151 C:2	CDS	-	1395/1458	465/485	synonymous_variant c.1395G>A p.Ala465Ala	Rv1623c	cydA	cytochrome D ubiquinol oxidase subunit I CydA	SRR058376
NC_000962	2461053	snp	C	A	A:150 C:1	CDS	+	1376/1650	459/549	missense_variant c.1376C>A p.Pro459His	Rv2196	qcrB	ubiquinol-cytochrome C reductase cytochrome subunit B	SRR058376
NC_000962	3404376	snp	C	G	G:102 C:0	CDS	-	546/1722	182/573	synonymous_variant c.546G>C p.Thr182Thr	Rv3043c	ctaD	cytochrome C oxidase cytochrome 1	SRR058376
NC_000962	3518167	snp	A	G	G:102 A:0	CDS	+	1422/2421	474/806	missense_variant c.1422A>G p.Ile474Met	Rv3151	nuoG	NADH-quinone oxidoreductase subunit G	SRR058376
NC_000962	3518555	snp	A	G	G:95 A:0	CDS	+	1810/2421	604/806	missense_variant c.1810A>G p.Thr604Ala	Rv3151	nuoG	NADH-quinone oxidoreductase subunit G	SRR058376
NC_000962	2459106	snp	G	A	A:72 G:0	CDS	+	715/1290	239/429	missense_variant c.715G>A p.Glu239Lys	Rv2195	qcrA	ubiquinol-cytochrome C reductase rieske iron-sulfur subunit	SRR1723457
NC_000962	3404376	snp	C	G	G:39 C:0	CDS	-	546/1722	182/573	synonymous_variant c.546G>C p.Thr182Thr	Rv3043c	ctaD	cytochrome C oxidase cytochrome 1	SRR1723457
NC_000962	3518167	snp	A	G	G:20 A:0	CDS	+	1422/2421	474/806	missense_variant c.1422A>G p.Ile474Met	Rv3151	nuoG	NADH-quinone oxidoreductase subunit G	SRR1723457
NC_000962	3518555	snp	A	G	G:30 A:0	CDS	+	1810/2421	604/806	missense_variant c.1810A>G p.Thr604Ala	Rv3151	nuoG	NADH-quinone oxidoreductase subunit G	SRR1723457
NC_000962	95591	snp	G	T	T:177 G:0	CDS	+	178/1479	60/492	stop_gained c.178G>T p.Glu60*	Rv0087	hycE	formate hydrogenase HycE	SRR058415
NC_000962	1824493	snp	C	T	T:230 C:0	CDS	-	1395/1458	465/485	synonymous_variant c.1395G>A p.Ala465Ala	Rv1623c	cydA	cytochrome D ubiquinol oxidase subunit I CydA	SRR058415
NC_000962	2461053	snp	C	A	A:139 C:0	CDS	+	1376/1650	459/549	missense_variant c.1376C>A p.Pro459His	Rv2196	qcrB	ubiquinol-cytochrome C reductase cytochrome subunit B	SRR058415
NC_000962	3404376	snp	C	G	G:99 C:0	CDS	-	546/1722	182/573	synonymous_variant c.546G>C p.Thr182Thr	Rv3043c	ctaD	cytochrome C oxidase cytochrome 1	SRR058415
NC_000962	3518167	snp	A	G	G:63 A:0	CDS	+	1422/2421	474/806	missense_variant c.1422A>G p.Ile474Met	Rv3151	nuoG	NADH-quinone oxidoreductase subunit G	SRR058415
NC_000962	3518555	snp	A	G	G:87 A:0	CDS	+	1810/2421	604/806	missense_variant c.1810A>G p.Thr604Ala	Rv3151	nuoG	NADH-quinone oxidoreductase subunit G	SRR058415
NC_000962	95591	snp	G	T	T:195 G:0	CDS	+	178/1479	60/492	stop_gained c.178G>T p.Glu60*	Rv0087	hycE	formate hydrogenase HycE	SRR058377
NC_000962	1824493	snp	C	T	T:171 C:0	CDS	-	1395/1458	465/485	synonymous_variant c.1395G>A p.Ala465Ala	Rv1623c	cydA	cytochrome D ubiquinol oxidase subunit I CydA	SRR058377
NC_000962	2461053	snp	C	A	A:150 C:0	CDS	+	1376/1650	459/549	missense_variant c.1376C>A p.Pro459His	Rv2196	qcrB	ubiquinol-cytochrome C reductase cytochrome subunit B	SRR058377
NC_000962	3404376	snp	C	G	G:112 C:0	CDS	-	546/1722	182/573	synonymous_variant c.546G>C p.Thr182Thr	Rv3043c	ctaD	cytochrome C oxidase cytochrome 1	SRR058377
NC_000962	3518167	snp	A	G	G:109 A:0	CDS	+	1422/2421	474/806	missense_variant c.1422A>G p.Ile474Met	Rv3151	nuoG	NADH-quinone oxidoreductase subunit G	SRR058377
NC_000962	3518555	snp	A	G	G:112 A:0	CDS	+	1810/2421	604/806	missense_variant c.1810A>G p.Thr604Ala	Rv3151	nuoG	NADH-quinone oxidoreductase subunit G	SRR058377
NC_000962	95591	snp	G	T	T:53 G:0	CDS	+	178/1479	60/492	stop_gained c.178G>T p.Glu60*	Rv0087	hycE	formate hydrogenase HycE	ERR1034647
NC_000962	1461915	snp	C	G	G:72 C:0	CDS	+	73/1341	25/446	missense_variant c.73C>G p.Leu25Val	Rv1307	atpH	ATP synthase subunit b/delta	ERR1034647
NC_000962	2460628	snp	C	A	A:47 C:0	CDS	+	951/1650	317/549	synonymous_variant c.951C>A p.Ala317Ala	Rv2196	qcrB	ubiquinol-cytochrome C reductase cytochrome subunit B	ERR1034647
NC_000962	3404376	snp	C	G	G:60 C:0	CDS	-	546/1722	182/573	synonymous_variant c.546G>C p.Thr182Thr	Rv3043c	ctaD	cytochrome C oxidase cytochrome 1	ERR1034647
NC_000962	3518167	snp	A	G	G:50 A:1	CDS	+	1422/2421	474/806	missense_variant c.1422A>G p.Ile474Met	Rv3151	nuoG	NADH-quinone oxidoreductase subunit G	ERR1034647
NC_000962	3518555	snp	A	G	G:68 A:0	CDS	+	1810/2421	604/806	missense_variant c.1810A>G p.Thr604Ala	Rv3151	nuoG	NADH-quinone oxidoreductase subunit G	ERR1034647
NC_000962	96876	snp	C	T	T:115 C:2	CDS	+	1463/1479	488/492	missense_variant c.1463C>T p.Ala488Val	Rv0087	hycE	formate hydrogenase HycE	ERR1034692
NC_000962	471666	snp	A	G	G:70 A:0	CDS	-	974/1413	325/470	missense_variant c.974T>C p.Met325Thr	Rv0392c	ndhA	NADH dehydrogenase NdhA	ERR1034692
NC_000962	1460907	snp	T	C	C:255 T:0	CDS	+	664/753	222/250	missense_variant c.664T>C p.Phe222Leu	Rv1304	atpB	ATP synthase subunit A	ERR1034692
NC_000962	3404376	snp	C	G	G:70 C:0	CDS	-	546/1722	182/573	synonymous_variant c.546G>C p.Thr182Thr	Rv3043c	ctaD	cytochrome C oxidase cytochrome 1	ERR1034692
NC_000962	3518167	snp	A	G	G:76 A:0	CDS	+	1422/2421	474/806	missense_variant c.1422A>G p.Ile474Met	Rv3151	nuoG	NADH-quinone oxidoreductase subunit G	ERR1034692
NC_000962	3518555	snp	A	G	G:80 A:0	CDS	+	1810/2421	604/806	missense_variant c.1810A>G p.Thr604Ala	Rv3151	nuoG	NADH-quinone oxidoreductase subunit G	ERR1034692
NC_000962	3521044	snp	A	G	G:82 A:0	CDS	+	538/636	180/211	missense_variant c.538A>G p.Thr180Ala	Rv3153	nuoI	NADH-quinone oxidoreductase subunit I	ERR1034692
NC_000962	3526986	snp	A	G	G:71 A:0	CDS	+	1197/1596	399/531	synonymous_variant c.1197A>G p.Ala399Ala	Rv3158	nuoN	NADH-quinone oxidoreductase subunit N	ERR1034692
NC_000962	95591	snp	G	T	T:238 G:1	CDS	+	178/1479	60/492	stop_gained c.178G>T p.Glu60*	Rv0087	hycE	formate hydrogenase HycE	SRR058402
NC_000962	1824493	snp	C	T	T:176 C:0	CDS	-	1395/1458	465/485	synonymous_variant c.1395G>A p.Ala465Ala	Rv1623c	cydA	cytochrome D ubiquinol oxidase subunit I CydA	SRR058402
NC_000962	2461053	snp	C	A	A:120 C:1	CDS	+	1376/1650	459/549	missense_variant c.1376C>A p.Pro459His	Rv2196	qcrB	ubiquinol-cytochrome C reductase cytochrome subunit B	SRR058402
NC_000962	3404376	snp	C	G	G:80 C:1	CDS	-	546/1722	182/573	synonymous_variant c.546G>C p.Thr182Thr	Rv3043c	ctaD	cytochrome C oxidase cytochrome 1	SRR058402
NC_000962	3518167	snp	A	G	G:97 A:0	CDS	+	1422/2421	474/806	missense_variant c.1422A>G p.Ile474Met	Rv3151	nuoG	NADH-quinone oxidoreductase subunit G	SRR058402
NC_000962	3518555	snp	A	G	G:109 A:0	CDS	+	1810/2421	604/806	missense_variant c.1810A>G p.Thr604Ala	Rv3151	nuoG	NADH-quinone oxidoreductase subunit G	SRR058402
NC_000962	95591	snp	G	T	T:255 G:0	CDS	+	178/1479	60/492	stop_gained c.178G>T p.Glu60*	Rv0087	hycE	formate hydrogenase HycE	SRR057732
NC_000962	1824493	snp	C	T	T:171 C:0	CDS	-	1395/1458	465/485	synonymous_variant c.1395G>A p.Ala465Ala	Rv1623c	cydA	cytochrome D ubiquinol oxidase subunit I CydA	SRR057732
NC_000962	2461053	snp	C	A	A:175 C:1	CDS	+	1376/1650	459/549	missense_variant c.1376C>A p.Pro459His	Rv2196	qcrB	ubiquinol-cytochrome C reductase cytochrome subunit B	SRR057732
NC_000962	3404376	snp	C	G	G:124 C:0	CDS	-	546/1722	182/573	synonymous_variant c.546G>C p.Thr182Thr	Rv3043c	ctaD	cytochrome C oxidase cytochrome 1	SRR057732
NC_000962	3518167	snp	A	G	G:115 A:0	CDS	+	1422/2421	474/806	missense_variant c.1422A>G p.Ile474Met	Rv3151	nuoG	NADH-quinone oxidoreductase subunit G	SRR057732
NC_000962	3518555	snp	A	G	G:156 A:0	CDS	+	1810/2421	604/806	missense_variant c.1810A>G p.Thr604Ala	Rv3151	nuoG	NADH-quinone oxidoreductase subunit G	SRR057732
NC_000962	95591	snp	G	T	T:198 G:0	CDS	+	178/1479	60/492	stop_gained c.178G>T p.Glu60*	Rv0087	hycE	formate hydrogenase HycE	SRR057734
NC_000962	1824493	snp	C	T	T:140 C:0	CDS	-	1395/1458	465/485	synonymous_variant c.1395G>A p.Ala465Ala	Rv1623c	cydA	cytochrome D ubiquinol oxidase subunit I CydA	SRR057734
NC_000962	2461053	snp	C	A	A:125 C:0	CDS	+	1376/1650	459/549	missense_variant c.1376C>A p.Pro459His	Rv2196	qcrB	ubiquinol-cytochrome C reductase cytochrome subunit B	SRR057734
NC_000962	3404376	snp	C	G	G:104 C:0	CDS	-	546/1722	182/573	synonymous_variant c.546G>C p.Thr182Thr	Rv3043c	ctaD	cytochrome C oxidase cytochrome 1	SRR057734
NC_000962	3518167	snp	A	G	G:135 A:0	CDS	+	1422/2421	474/806	missense_variant c.1422A>G p.Ile474Met	Rv3151	nuoG	NADH-quinone oxidoreductase subunit G	SRR057734
NC_000962	3518555	snp	A	G	G:152 A:0	CDS	+	1810/2421	604/806	missense_variant c.1810A>G p.Thr604Ala	Rv3151	nuoG	NADH-quinone oxidoreductase subunit G	SRR057734
NC_000962	3404376	snp	C	G	G:47 C:0	CDS	-	546/1722	182/573	synonymous_variant c.546G>C p.Thr182Thr	Rv3043c	ctaD	cytochrome C oxidase cytochrome 1	SRR1723677
NC_000962	3518167	snp	A	G	G:16 A:0	CDS	+	1422/2421	474/806	missense_variant c.1422A>G p.Ile474Met	Rv3151	nuoG	NADH-quinone oxidoreductase subunit G	SRR1723677
NC_000962	3518555	snp	A	G	G:32 A:0	CDS	+	1810/2421	604/806	missense_variant c.1810A>G p.Thr604Ala	Rv3151	nuoG	NADH-quinone oxidoreductase subunit G	SRR1723677
NC_000962	95591	snp	G	T	T:232 G:0	CDS	+	178/1479	60/492	stop_gained c.178G>T p.Glu60*	Rv0087	hycE	formate hydrogenase HycE	SRR057610
NC_000962	1824493	snp	C	T	T:190 C:1	CDS	-	1395/1458	465/485	synonymous_variant c.1395G>A p.Ala465Ala	Rv1623c	cydA	cytochrome D ubiquinol oxidase subunit I CydA	SRR057610
NC_000962	2461053	snp	C	A	A:156 C:0	CDS	+	1376/1650	459/549	missense_variant c.1376C>A p.Pro459His	Rv2196	qcrB	ubiquinol-cytochrome C reductase cytochrome subunit B	SRR057610
NC_000962	3404376	snp	C	G	G:179 C:0	CDS	-	546/1722	182/573	synonymous_variant c.546G>C p.Thr182Thr	Rv3043c	ctaD	cytochrome C oxidase cytochrome 1	SRR057610
NC_000962	3518167	snp	A	G	G:72 A:0	CDS	+	1422/2421	474/806	missense_variant c.1422A>G p.Ile474Met	Rv3151	nuoG	NADH-quinone oxidoreductase subunit G	SRR057610
NC_000962	3518555	snp	A	G	G:115 A:0	CDS	+	1810/2421	604/806	missense_variant c.1810A>G p.Thr604Ala	Rv3151	nuoG	NADH-quinone oxidoreductase subunit G	SRR057610
NC_000962	3404376	snp	C	G	G:22 C:0	CDS	-	546/1722	182/573	synonymous_variant c.546G>C p.Thr182Thr	Rv3043c	ctaD	cytochrome C oxidase cytochrome 1	SRR1723760
NC_000962	3518167	snp	A	G	G:16 A:0	CDS	+	1422/2421	474/806	missense_variant c.1422A>G p.Ile474Met	Rv3151	nuoG	NADH-quinone oxidoreductase subunit G	SRR1723760
NC_000962	3518555	snp	A	G	G:21 A:0	CDS	+	1810/2421	604/806	missense_variant c.1810A>G p.Thr604Ala	Rv3151	nuoG	NADH-quinone oxidoreductase subunit G	SRR1723760
NC_000962	3518167	snp	A	G	G:38 A:0	CDS	+	1422/2421	474/806	missense_variant c.1422A>G p.Ile474Met	Rv3151	nuoG	NADH-quinone oxidoreductase subunit G	SRR924232
NC_000962	3518555	snp	A	G	G:32 A:0	CDS	+	1810/2421	604/806	missense_variant c.1810A>G p.Thr604Ala	Rv3151	nuoG	NADH-quinone oxidoreductase subunit G	SRR924232
NC_000962	3518167	snp	A	G	G:38 A:0	CDS	+	1422/2421	474/806	missense_variant c.1422A>G p.Ile474Met	Rv3151	nuoG	NADH-quinone oxidoreductase subunit G	SRR924232
NC_000962	3518555	snp	A	G	G:32 A:0	CDS	+	1810/2421	604/806	missense_variant c.1810A>G p.Thr604Ala	Rv3151	nuoG	NADH-quinone oxidoreductase subunit G	SRR924232
NC_000962	3518167	snp	A	G	G:38 A:0	CDS	+	1422/2421	474/806	missense_variant c.1422A>G p.Ile474Met	Rv3151	nuoG	NADH-quinone oxidoreductase subunit G	SRR924232
NC_000962	3518555	snp	A	G	G:32 A:0	CDS	+	1810/2421	604/806	missense_variant c.1810A>G p.Thr604Ala	Rv3151	nuoG	NADH-quinone oxidoreductase subunit G	SRR924232
NC_000962	3518167	snp	A	G	G:38 A:0	CDS	+	1422/2421	474/806	missense_variant c.1422A>G p.Ile474Met	Rv3151	nuoG	NADH-quinone oxidoreductase subunit G	SRR924232
NC_000962	3518555	snp	A	G	G:32 A:0	CDS	+	1810/2421	604/806	missense_variant c.1810A>G p.Thr604Ala	Rv3151	nuoG	NADH-quinone oxidoreductase subunit G	SRR924232
NC_000962	95591	snp	G	T	T:201 G:0	CDS	+	178/1479	60/492	stop_gained c.178G>T p.Glu60*	Rv0087	hycE	formate hydrogenase HycE	SRR057595
NC_000962	1824493	snp	C	T	T:239 C:0	CDS	-	1395/1458	465/485	synonymous_variant c.1395G>A p.Ala465Ala	Rv1623c	cydA	cytochrome D ubiquinol oxidase subunit I CydA	SRR057595
NC_000962	2461053	snp	C	A	A:173 C:0	CDS	+	1376/1650	459/549	missense_variant c.1376C>A p.Pro459His	Rv2196	qcrB	ubiquinol-cytochrome C reductase cytochrome subunit B	SRR057595
NC_000962	3404376	snp	C	G	G:165 C:0	CDS	-	546/1722	182/573	synonymous_variant c.546G>C p.Thr182Thr	Rv3043c	ctaD	cytochrome C oxidase cytochrome 1	SRR057595
NC_000962	3518167	snp	A	G	G:66 A:0	CDS	+	1422/2421	474/806	missense_variant c.1422A>G p.Ile474Met	Rv3151	nuoG	NADH-quinone oxidoreductase subunit G	SRR057595
NC_000962	3518555	snp	A	G	G:139 A:0	CDS	+	1810/2421	604/806	missense_variant c.1810A>G p.Thr604Ala	Rv3151	nuoG	NADH-quinone oxidoreductase subunit G	SRR057595
NC_000962	3404376	snp	C	G	G:33 C:0	CDS	-	546/1722	182/573	synonymous_variant c.546G>C p.Thr182Thr	Rv3043c	ctaD	cytochrome C oxidase cytochrome 1	SRR1723601
NC_000962	3518167	snp	A	G	G:19 A:0	CDS	+	1422/2421	474/806	missense_variant c.1422A>G p.Ile474Met	Rv3151	nuoG	NADH-quinone oxidoreductase subunit G	SRR1723601
NC_000962	3518555	snp	A	G	G:34 A:0	CDS	+	1810/2421	604/806	missense_variant c.1810A>G p.Thr604Ala	Rv3151	nuoG	NADH-quinone oxidoreductase subunit G	SRR1723601
NC_000962	471666	snp	A	G	G:239 A:0	CDS	-	974/1413	325/470	missense_variant c.974T>C p.Met325Thr	Rv0392c	ndhA	NADH dehydrogenase NdhA	ERR245675
NC_000962	2458003	snp	G	C	C:155 G:0	CDS	+	451/843	151/280	missense_variant c.451G>C p.Gly151Arg	Rv2194	qcrC	ubiquinol-cytochrome C reductase cytochrome subunit C	ERR245675
NC_000962	3404376	snp	C	G	G:223 C:0	CDS	-	546/1722	182/573	synonymous_variant c.546G>C p.Thr182Thr	Rv3043c	ctaD	cytochrome C oxidase cytochrome 1	ERR245675
NC_000962	3515706	snp	C	T	T:230 C:1	CDS	+	295/1338	99/445	missense_variant c.295C>T p.Pro99Ser	Rv3150	nuoF	NADH-quinone oxidoreductase subunit F	ERR245675
NC_000962	3517672	snp	C	A	A:152 C:0	CDS	+	927/2421	309/806	synonymous_variant c.927C>A p.Thr309Thr	Rv3151	nuoG	NADH-quinone oxidoreductase subunit G	ERR245675
NC_000962	3518167	snp	A	G	G:126 A:0	CDS	+	1422/2421	474/806	missense_variant c.1422A>G p.Ile474Met	Rv3151	nuoG	NADH-quinone oxidoreductase subunit G	ERR245675
NC_000962	3518555	snp	A	G	G:140 A:0	CDS	+	1810/2421	604/806	missense_variant c.1810A>G p.Thr604Ala	Rv3151	nuoG	NADH-quinone oxidoreductase subunit G	ERR245675
NC_000962	3520257	snp	G	A	A:192 G:0	CDS	+	976/1233	326/410	missense_variant c.976G>A p.Val326Ile	Rv3152	nuoH	NADH-quinone oxidoreductase subunit H	ERR245675
NC_000962	3521044	snp	A	G	G:93 A:0	CDS	+	538/636	180/211	missense_variant c.538A>G p.Thr180Ala	Rv3153	nuoI	NADH-quinone oxidoreductase subunit I	ERR245675
NC_000962	3525374	snp	A	G	G:175 A:0	CDS	+	1243/1662	415/553	missense_variant c.1243A>G p.Thr415Ala	Rv3157	nuoM	NADH-quinone oxidoreductase subunit M	ERR245675
NC_000962	3526986	snp	A	G	G:219 A:0	CDS	+	1197/1596	399/531	synonymous_variant c.1197A>G p.Ala399Ala	Rv3158	nuoN	NADH-quinone oxidoreductase subunit N	ERR245675
NC_000962	3404376	snp	C	G	G:28 C:0	CDS	-	546/1722	182/573	synonymous_variant c.546G>C p.Thr182Thr	Rv3043c	ctaD	cytochrome C oxidase cytochrome 1	SRR1723834
NC_000962	3518167	snp	A	G	G:14 A:0	CDS	+	1422/2421	474/806	missense_variant c.1422A>G p.Ile474Met	Rv3151	nuoG	NADH-quinone oxidoreductase subunit G	SRR1723834
NC_000962	3518555	snp	A	G	G:25 A:0	CDS	+	1810/2421	604/806	missense_variant c.1810A>G p.Thr604Ala	Rv3151	nuoG	NADH-quinone oxidoreductase subunit G	SRR1723834
NC_000962	1825027	snp	G	A	A:32 G:0	CDS	-	861/1458	287/485	synonymous_variant c.861C>T p.Ser287Ser	Rv1623c	cydA	cytochrome D ubiquinol oxidase subunit I CydA	ERR212015
NC_000962	3518555	snp	A	G	G:28 A:0	CDS	+	1810/2421	604/806	missense_variant c.1810A>G p.Thr604Ala	Rv3151	nuoG	NADH-quinone oxidoreductase subunit G	ERR212015
NC_000962	471612	snp	T	C	C:84 T:0	CDS	-	1028/1413	343/470	missense_variant c.1028A>G p.Tyr343Cys	Rv0392c	ndhA	NADH dehydrogenase NdhA	SRR1723721
NC_000962	3404376	snp	C	G	G:66 C:0	CDS	-	546/1722	182/573	synonymous_variant c.546G>C p.Thr182Thr	Rv3043c	ctaD	cytochrome C oxidase cytochrome 1	SRR1723721
NC_000962	3518167	snp	A	G	G:46 A:0	CDS	+	1422/2421	474/806	missense_variant c.1422A>G p.Ile474Met	Rv3151	nuoG	NADH-quinone oxidoreductase subunit G	SRR1723721
NC_000962	3518555	snp	A	G	G:60 A:0	CDS	+	1810/2421	604/806	missense_variant c.1810A>G p.Thr604Ala	Rv3151	nuoG	NADH-quinone oxidoreductase subunit G	SRR1723721
NC_000962	3404376	snp	C	G	G:47 C:0	CDS	-	546/1722	182/573	synonymous_variant c.546G>C p.Thr182Thr	Rv3043c	ctaD	cytochrome C oxidase cytochrome 1	SRR1723679
NC_000962	3518167	snp	A	G	G:23 A:0	CDS	+	1422/2421	474/806	missense_variant c.1422A>G p.Ile474Met	Rv3151	nuoG	NADH-quinone oxidoreductase subunit G	SRR1723679
NC_000962	3518555	snp	A	G	G:36 A:0	CDS	+	1810/2421	604/806	missense_variant c.1810A>G p.Thr604Ala	Rv3151	nuoG	NADH-quinone oxidoreductase subunit G	SRR1723679
NC_000962	95591	snp	G	T	T:145 G:0	CDS	+	178/1479	60/492	stop_gained c.178G>T p.Glu60*	Rv0087	hycE	formate hydrogenase HycE	SRR057725
NC_000962	1824493	snp	C	T	T:174 C:0	CDS	-	1395/1458	465/485	synonymous_variant c.1395G>A p.Ala465Ala	Rv1623c	cydA	cytochrome D ubiquinol oxidase subunit I CydA	SRR057725
NC_000962	2461053	snp	C	A	A:109 C:0	CDS	+	1376/1650	459/549	missense_variant c.1376C>A p.Pro459His	Rv2196	qcrB	ubiquinol-cytochrome C reductase cytochrome subunit B	SRR057725
NC_000962	3404376	snp	C	G	G:117 C:0	CDS	-	546/1722	182/573	synonymous_variant c.546G>C p.Thr182Thr	Rv3043c	ctaD	cytochrome C oxidase cytochrome 1	SRR057725
NC_000962	3518167	snp	A	G	G:44 A:0	CDS	+	1422/2421	474/806	missense_variant c.1422A>G p.Ile474Met	Rv3151	nuoG	NADH-quinone oxidoreductase subunit G	SRR057725
NC_000962	3518555	snp	A	G	G:61 A:0	CDS	+	1810/2421	604/806	missense_variant c.1810A>G p.Thr604Ala	Rv3151	nuoG	NADH-quinone oxidoreductase subunit G	SRR057725
NC_000962	3404376	snp	C	G	G:68 C:0	CDS	-	546/1722	182/573	synonymous_variant c.546G>C p.Thr182Thr	Rv3043c	ctaD	cytochrome C oxidase cytochrome 1	SRR1723638
NC_000962	3518167	snp	A	G	G:30 A:0	CDS	+	1422/2421	474/806	missense_variant c.1422A>G p.Ile474Met	Rv3151	nuoG	NADH-quinone oxidoreductase subunit G	SRR1723638
NC_000962	3518555	snp	A	G	G:38 A:0	CDS	+	1810/2421	604/806	missense_variant c.1810A>G p.Thr604Ala	Rv3151	nuoG	NADH-quinone oxidoreductase subunit G	SRR1723638
NC_000962	3525320	snp	C	A	A:44 C:0	CDS	+	1189/1662	397/553	synonymous_variant c.1189C>A p.Arg397Arg	Rv3157	nuoM	NADH-quinone oxidoreductase subunit M	SRR1723638
NC_000962	3404376	snp	C	G	G:30 C:0	CDS	-	546/1722	182/573	synonymous_variant c.546G>C p.Thr182Thr	Rv3043c	ctaD	cytochrome C oxidase cytochrome 1	SRR1723430
NC_000962	3518167	snp	A	G	G:24 A:0	CDS	+	1422/2421	474/806	missense_variant c.1422A>G p.Ile474Met	Rv3151	nuoG	NADH-quinone oxidoreductase subunit G	SRR1723430
NC_000962	3518555	snp	A	G	G:30 A:0	CDS	+	1810/2421	604/806	missense_variant c.1810A>G p.Thr604Ala	Rv3151	nuoG	NADH-quinone oxidoreductase subunit G	SRR1723430
NC_000962	3526873	snp	G	T	T:36 G:0	CDS	+	1084/1596	362/531	missense_variant c.1084G>T p.Ala362Ser	Rv3158	nuoN	NADH-quinone oxidoreductase subunit N	SRR1723430
NC_000962	2459305	snp	A	G	G:41 A:0	CDS	+	914/1290	305/429	missense_variant c.914A>G p.His305Arg	Rv2195	qcrA	ubiquinol-cytochrome C reductase rieske iron-sulfur subunit	SRR1723827
NC_000962	3404376	snp	C	G	G:51 C:0	CDS	-	546/1722	182/573	synonymous_variant c.546G>C p.Thr182Thr	Rv3043c	ctaD	cytochrome C oxidase cytochrome 1	SRR1723827
NC_000962	3518167	snp	A	G	G:18 A:0	CDS	+	1422/2421	474/806	missense_variant c.1422A>G p.Ile474Met	Rv3151	nuoG	NADH-quinone oxidoreductase subunit G	SRR1723827
NC_000962	3518555	snp	A	G	G:45 A:0	CDS	+	1810/2421	604/806	missense_variant c.1810A>G p.Thr604Ala	Rv3151	nuoG	NADH-quinone oxidoreductase subunit G	SRR1723827
NC_000962	3404178	snp	G	T	T:57 G:1	CDS	-	744/1722	248/573	synonymous_variant c.744C>A p.Ala248Ala	Rv3043c	ctaD	cytochrome C oxidase cytochrome 1	ERR551764
NC_000962	3404376	snp	C	G	G:68 C:0	CDS	-	546/1722	182/573	synonymous_variant c.546G>C p.Thr182Thr	Rv3043c	ctaD	cytochrome C oxidase cytochrome 1	ERR551764
NC_000962	3518167	snp	A	G	G:20 A:0	CDS	+	1422/2421	474/806	missense_variant c.1422A>G p.Ile474Met	Rv3151	nuoG	NADH-quinone oxidoreductase subunit G	ERR551764
NC_000962	3518555	snp	A	G	G:33 A:0	CDS	+	1810/2421	604/806	missense_variant c.1810A>G p.Thr604Ala	Rv3151	nuoG	NADH-quinone oxidoreductase subunit G	ERR551764
NC_000962	96259	snp	T	C	C:12 T:0	CDS	+	846/1479	282/492	synonymous_variant c.846T>C p.Gly282Gly	Rv0087	hycE	formate hydrogenase HycE	SRR1723471
NC_000962	3404376	snp	C	G	G:34 C:0	CDS	-	546/1722	182/573	synonymous_variant c.546G>C p.Thr182Thr	Rv3043c	ctaD	cytochrome C oxidase cytochrome 1	SRR1723471
NC_000962	3518167	snp	A	G	G:19 A:0	CDS	+	1422/2421	474/806	missense_variant c.1422A>G p.Ile474Met	Rv3151	nuoG	NADH-quinone oxidoreductase subunit G	SRR1723471
NC_000962	3518555	snp	A	G	G:22 A:0	CDS	+	1810/2421	604/806	missense_variant c.1810A>G p.Thr604Ala	Rv3151	nuoG	NADH-quinone oxidoreductase subunit G	SRR1723471
NC_000962	95591	snp	G	T	T:156 G:0	CDS	+	178/1479	60/492	stop_gained c.178G>T p.Glu60*	Rv0087	hycE	formate hydrogenase HycE	SRR057731
NC_000962	1824493	snp	C	T	T:148 C:0	CDS	-	1395/1458	465/485	synonymous_variant c.1395G>A p.Ala465Ala	Rv1623c	cydA	cytochrome D ubiquinol oxidase subunit I CydA	SRR057731
NC_000962	2461053	snp	C	A	A:112 C:0	CDS	+	1376/1650	459/549	missense_variant c.1376C>A p.Pro459His	Rv2196	qcrB	ubiquinol-cytochrome C reductase cytochrome subunit B	SRR057731
NC_000962	3404376	snp	C	G	G:133 C:0	CDS	-	546/1722	182/573	synonymous_variant c.546G>C p.Thr182Thr	Rv3043c	ctaD	cytochrome C oxidase cytochrome 1	SRR057731
NC_000962	3518167	snp	A	G	G:58 A:0	CDS	+	1422/2421	474/806	missense_variant c.1422A>G p.Ile474Met	Rv3151	nuoG	NADH-quinone oxidoreductase subunit G	SRR057731
NC_000962	3518555	snp	A	G	G:70 A:0	CDS	+	1810/2421	604/806	missense_variant c.1810A>G p.Thr604Ala	Rv3151	nuoG	NADH-quinone oxidoreductase subunit G	SRR057731
NC_000962	95591	snp	G	T	T:186 G:0	CDS	+	178/1479	60/492	stop_gained c.178G>T p.Glu60*	Rv0087	hycE	formate hydrogenase HycE	SRR057733
NC_000962	1824493	snp	C	T	T:241 C:0	CDS	-	1395/1458	465/485	synonymous_variant c.1395G>A p.Ala465Ala	Rv1623c	cydA	cytochrome D ubiquinol oxidase subunit I CydA	SRR057733
NC_000962	2461053	snp	C	A	A:151 C:0	CDS	+	1376/1650	459/549	missense_variant c.1376C>A p.Pro459His	Rv2196	qcrB	ubiquinol-cytochrome C reductase cytochrome subunit B	SRR057733
NC_000962	3404376	snp	C	G	G:138 C:0	CDS	-	546/1722	182/573	synonymous_variant c.546G>C p.Thr182Thr	Rv3043c	ctaD	cytochrome C oxidase cytochrome 1	SRR057733
NC_000962	3518167	snp	A	G	G:96 A:0	CDS	+	1422/2421	474/806	missense_variant c.1422A>G p.Ile474Met	Rv3151	nuoG	NADH-quinone oxidoreductase subunit G	SRR057733
NC_000962	3518555	snp	A	G	G:105 A:0	CDS	+	1810/2421	604/806	missense_variant c.1810A>G p.Thr604Ala	Rv3151	nuoG	NADH-quinone oxidoreductase subunit G	SRR057733
NC_000962	95591	snp	G	T	T:92 G:2	CDS	+	178/1479	60/492	stop_gained c.178G>T p.Glu60*	Rv0087	hycE	formate hydrogenase HycE	SRR833035
NC_000962	3404376	snp	C	G	G:100 C:1	CDS	-	546/1722	182/573	synonymous_variant c.546G>C p.Thr182Thr	Rv3043c	ctaD	cytochrome C oxidase cytochrome 1	SRR833035
NC_000962	3518167	snp	A	G	G:40 A:0	CDS	+	1422/2421	474/806	missense_variant c.1422A>G p.Ile474Met	Rv3151	nuoG	NADH-quinone oxidoreductase subunit G	SRR833035
NC_000962	3518555	snp	A	G	G:46 A:1	CDS	+	1810/2421	604/806	missense_variant c.1810A>G p.Thr604Ala	Rv3151	nuoG	NADH-quinone oxidoreductase subunit G	SRR833035
NC_000962	3526929	snp	C	T	T:96 C:1	CDS	+	1140/1596	380/531	synonymous_variant c.1140C>T p.Phe380Phe	Rv3158	nuoN	NADH-quinone oxidoreductase subunit N	SRR833035
NC_000962	95591	snp	G	T	T:151 G:0	CDS	+	178/1479	60/492	stop_gained c.178G>T p.Glu60*	Rv0087	hycE	formate hydrogenase HycE	SRR057770
NC_000962	1824493	snp	C	T	T:188 C:0	CDS	-	1395/1458	465/485	synonymous_variant c.1395G>A p.Ala465Ala	Rv1623c	cydA	cytochrome D ubiquinol oxidase subunit I CydA	SRR057770
NC_000962	2461053	snp	C	A	A:128 C:0	CDS	+	1376/1650	459/549	missense_variant c.1376C>A p.Pro459His	Rv2196	qcrB	ubiquinol-cytochrome C reductase cytochrome subunit B	SRR057770
NC_000962	3404376	snp	C	G	G:94 C:0	CDS	-	546/1722	182/573	synonymous_variant c.546G>C p.Thr182Thr	Rv3043c	ctaD	cytochrome C oxidase cytochrome 1	SRR057770
NC_000962	3518167	snp	A	G	G:67 A:0	CDS	+	1422/2421	474/806	missense_variant c.1422A>G p.Ile474Met	Rv3151	nuoG	NADH-quinone oxidoreductase subunit G	SRR057770
NC_000962	3518555	snp	A	G	G:86 A:0	CDS	+	1810/2421	604/806	missense_variant c.1810A>G p.Thr604Ala	Rv3151	nuoG	NADH-quinone oxidoreductase subunit G	SRR057770
NC_000962	3404376	snp	C	G	G:29 C:0	CDS	-	546/1722	182/573	synonymous_variant c.546G>C p.Thr182Thr	Rv3043c	ctaD	cytochrome C oxidase cytochrome 1	ERR1035146
NC_000962	3511703	snp	C	T	T:28 C:0	CDS	+	22/387	8/128	synonymous_variant c.22C>T p.Leu8Leu	Rv3145	nuoA	NADH-quinone oxidoreductase subunit A	ERR1035146
NC_000962	3515467	snp	C	T	T:32 C:0	CDS	+	56/1338	19/445	missense_variant c.56C>T p.Pro19Leu	Rv3150	nuoF	NADH-quinone oxidoreductase subunit F	ERR1035146
NC_000962	3518167	snp	A	G	G:28 A:0	CDS	+	1422/2421	474/806	missense_variant c.1422A>G p.Ile474Met	Rv3151	nuoG	NADH-quinone oxidoreductase subunit G	ERR1035146
NC_000962	3518555	snp	A	G	G:31 A:0	CDS	+	1810/2421	604/806	missense_variant c.1810A>G p.Thr604Ala	Rv3151	nuoG	NADH-quinone oxidoreductase subunit G	ERR1035146
NC_000962	3514512	snp	G	C	C:171 G:0	CDS	+	1175/1323	392/440	missense_variant c.1175G>C p.Gly392Ala	Rv3148	nuoD	NADH-quinone oxidoreductase subunit D	ERR037529
NC_000962	3518167	snp	A	G	G:129 A:0	CDS	+	1422/2421	474/806	missense_variant c.1422A>G p.Ile474Met	Rv3151	nuoG	NADH-quinone oxidoreductase subunit G	ERR037529
NC_000962	3518555	snp	A	G	G:177 A:0	CDS	+	1810/2421	604/806	missense_variant c.1810A>G p.Thr604Ala	Rv3151	nuoG	NADH-quinone oxidoreductase subunit G	ERR037529
NC_000962	3518167	snp	A	G	G:72 A:0	CDS	+	1422/2421	474/806	missense_variant c.1422A>G p.Ile474Met	Rv3151	nuoG	NADH-quinone oxidoreductase subunit G	ERR245809
NC_000962	3518555	snp	A	G	G:125 A:0	CDS	+	1810/2421	604/806	missense_variant c.1810A>G p.Thr604Ala	Rv3151	nuoG	NADH-quinone oxidoreductase subunit G	ERR245809
NC_000962	3512566	snp	G	C	C:348 G:0	CDS	+	490/555	164/184	missense_variant c.490G>C p.Ala164Pro	Rv3146	nuoB	NADH-quinone oxidoreductase subunit B	ERR037535
NC_000962	3514512	snp	G	C	C:295 G:0	CDS	+	1175/1323	392/440	missense_variant c.1175G>C p.Gly392Ala	Rv3148	nuoD	NADH-quinone oxidoreductase subunit D	ERR037535
NC_000962	3518167	snp	A	G	G:226 A:0	CDS	+	1422/2421	474/806	missense_variant c.1422A>G p.Ile474Met	Rv3151	nuoG	NADH-quinone oxidoreductase subunit G	ERR037535
NC_000962	3518555	snp	A	G	G:339 A:1	CDS	+	1810/2421	604/806	missense_variant c.1810A>G p.Thr604Ala	Rv3151	nuoG	NADH-quinone oxidoreductase subunit G	ERR037535
NC_000962	95591	snp	G	T	T:200 G:0	CDS	+	178/1479	60/492	stop_gained c.178G>T p.Glu60*	Rv0087	hycE	formate hydrogenase HycE	SRR057768
NC_000962	1824493	snp	C	T	T:133 C:2	CDS	-	1395/1458	465/485	synonymous_variant c.1395G>A p.Ala465Ala	Rv1623c	cydA	cytochrome D ubiquinol oxidase subunit I CydA	SRR057768
NC_000962	2461053	snp	C	A	A:140 C:1	CDS	+	1376/1650	459/549	missense_variant c.1376C>A p.Pro459His	Rv2196	qcrB	ubiquinol-cytochrome C reductase cytochrome subunit B	SRR057768
NC_000962	3404376	snp	C	G	G:159 C:0	CDS	-	546/1722	182/573	synonymous_variant c.546G>C p.Thr182Thr	Rv3043c	ctaD	cytochrome C oxidase cytochrome 1	SRR057768
NC_000962	3518167	snp	A	G	G:127 A:0	CDS	+	1422/2421	474/806	missense_variant c.1422A>G p.Ile474Met	Rv3151	nuoG	NADH-quinone oxidoreductase subunit G	SRR057768
NC_000962	3518555	snp	A	G	G:164 A:0	CDS	+	1810/2421	604/806	missense_variant c.1810A>G p.Thr604Ala	Rv3151	nuoG	NADH-quinone oxidoreductase subunit G	SRR057768
NC_000962	95591	snp	G	T	T:277 G:0	CDS	+	178/1479	60/492	stop_gained c.178G>T p.Glu60*	Rv0087	hycE	formate hydrogenase HycE	SRR058378
NC_000962	1824493	snp	C	T	T:262 C:0	CDS	-	1395/1458	465/485	synonymous_variant c.1395G>A p.Ala465Ala	Rv1623c	cydA	cytochrome D ubiquinol oxidase subunit I CydA	SRR058378
NC_000962	2461053	snp	C	A	A:163 C:1	CDS	+	1376/1650	459/549	missense_variant c.1376C>A p.Pro459His	Rv2196	qcrB	ubiquinol-cytochrome C reductase cytochrome subunit B	SRR058378
NC_000962	3404376	snp	C	G	G:152 C:0	CDS	-	546/1722	182/573	synonymous_variant c.546G>C p.Thr182Thr	Rv3043c	ctaD	cytochrome C oxidase cytochrome 1	SRR058378
NC_000962	3518167	snp	A	G	G:124 A:0	CDS	+	1422/2421	474/806	missense_variant c.1422A>G p.Ile474Met	Rv3151	nuoG	NADH-quinone oxidoreductase subunit G	SRR058378
NC_000962	3518555	snp	A	G	G:125 A:0	CDS	+	1810/2421	604/806	missense_variant c.1810A>G p.Thr604Ala	Rv3151	nuoG	NADH-quinone oxidoreductase subunit G	SRR058378
NC_000962	472490	snp	C	T	T:24 C:1	CDS	-	150/1413	50/470	synonymous_variant c.150G>A p.Leu50Leu	Rv0392c	ndhA	NADH dehydrogenase NdhA	SRR833165
NC_000962	3518167	snp	A	G	G:21 A:0	CDS	+	1422/2421	474/806	missense_variant c.1422A>G p.Ile474Met	Rv3151	nuoG	NADH-quinone oxidoreductase subunit G	SRR833165
NC_000962	3518555	snp	A	G	G:23 A:0	CDS	+	1810/2421	604/806	missense_variant c.1810A>G p.Thr604Ala	Rv3151	nuoG	NADH-quinone oxidoreductase subunit G	SRR833165
NC_000962	95591	snp	G	T	T:241 G:0	CDS	+	178/1479	60/492	stop_gained c.178G>T p.Glu60*	Rv0087	hycE	formate hydrogenase HycE	SRR058374
NC_000962	1824493	snp	C	T	T:239 C:0	CDS	-	1395/1458	465/485	synonymous_variant c.1395G>A p.Ala465Ala	Rv1623c	cydA	cytochrome D ubiquinol oxidase subunit I CydA	SRR058374
NC_000962	2461053	snp	C	A	A:177 C:2	CDS	+	1376/1650	459/549	missense_variant c.1376C>A p.Pro459His	Rv2196	qcrB	ubiquinol-cytochrome C reductase cytochrome subunit B	SRR058374
NC_000962	3404376	snp	C	G	G:142 C:0	CDS	-	546/1722	182/573	synonymous_variant c.546G>C p.Thr182Thr	Rv3043c	ctaD	cytochrome C oxidase cytochrome 1	SRR058374
NC_000962	3518167	snp	A	G	G:67 A:0	CDS	+	1422/2421	474/806	missense_variant c.1422A>G p.Ile474Met	Rv3151	nuoG	NADH-quinone oxidoreductase subunit G	SRR058374
NC_000962	3518555	snp	A	G	G:116 A:0	CDS	+	1810/2421	604/806	missense_variant c.1810A>G p.Thr604Ala	Rv3151	nuoG	NADH-quinone oxidoreductase subunit G	SRR058374
NC_000962	95591	snp	G	T	T:79 G:0	CDS	+	178/1479	60/492	stop_gained c.178G>T p.Glu60*	Rv0087	hycE	formate hydrogenase HycE	ERR1873546
NC_000962	1461915	snp	C	G	G:80 C:1	CDS	+	73/1341	25/446	missense_variant c.73C>G p.Leu25Val	Rv1307	atpH	ATP synthase subunit b/delta	ERR1873546
NC_000962	2460628	snp	C	A	A:79 C:0	CDS	+	951/1650	317/549	synonymous_variant c.951C>A p.Ala317Ala	Rv2196	qcrB	ubiquinol-cytochrome C reductase cytochrome subunit B	ERR1873546
NC_000962	3404376	snp	C	G	G:95 C:0	CDS	-	546/1722	182/573	synonymous_variant c.546G>C p.Thr182Thr	Rv3043c	ctaD	cytochrome C oxidase cytochrome 1	ERR1873546
NC_000962	3518167	snp	A	G	G:64 A:0	CDS	+	1422/2421	474/806	missense_variant c.1422A>G p.Ile474Met	Rv3151	nuoG	NADH-quinone oxidoreductase subunit G	ERR1873546
NC_000962	3518555	snp	A	G	G:95 A:0	CDS	+	1810/2421	604/806	missense_variant c.1810A>G p.Thr604Ala	Rv3151	nuoG	NADH-quinone oxidoreductase subunit G	ERR1873546
NC_000962	3404376	snp	C	G	G:85 C:2	CDS	-	546/1722	182/573	synonymous_variant c.546G>C p.Thr182Thr	Rv3043c	ctaD	cytochrome C oxidase cytochrome 1	SRR6280286
NC_000962	3518167	snp	A	G	G:49 A:0	CDS	+	1422/2421	474/806	missense_variant c.1422A>G p.Ile474Met	Rv3151	nuoG	NADH-quinone oxidoreductase subunit G	SRR6280286
NC_000962	3518555	snp	A	G	G:54 A:0	CDS	+	1810/2421	604/806	missense_variant c.1810A>G p.Thr604Ala	Rv3151	nuoG	NADH-quinone oxidoreductase subunit G	SRR6280286
NC_000962	3404376	snp	C	G	G:32 C:0	CDS	-	546/1722	182/573	synonymous_variant c.546G>C p.Thr182Thr	Rv3043c	ctaD	cytochrome C oxidase cytochrome 1	SRR1723752
NC_000962	3518167	snp	A	G	G:17 A:0	CDS	+	1422/2421	474/806	missense_variant c.1422A>G p.Ile474Met	Rv3151	nuoG	NADH-quinone oxidoreductase subunit G	SRR1723752
NC_000962	3518555	snp	A	G	G:28 A:0	CDS	+	1810/2421	604/806	missense_variant c.1810A>G p.Thr604Ala	Rv3151	nuoG	NADH-quinone oxidoreductase subunit G	SRR1723752
NC_000962	95591	snp	G	T	T:258 G:0	CDS	+	178/1479	60/492	stop_gained c.178G>T p.Glu60*	Rv0087	hycE	formate hydrogenase HycE	SRR058399
NC_000962	1824493	snp	C	T	T:195 C:0	CDS	-	1395/1458	465/485	synonymous_variant c.1395G>A p.Ala465Ala	Rv1623c	cydA	cytochrome D ubiquinol oxidase subunit I CydA	SRR058399
NC_000962	2461053	snp	C	A	A:176 C:3	CDS	+	1376/1650	459/549	missense_variant c.1376C>A p.Pro459His	Rv2196	qcrB	ubiquinol-cytochrome C reductase cytochrome subunit B	SRR058399
NC_000962	3404376	snp	C	G	G:140 C:0	CDS	-	546/1722	182/573	synonymous_variant c.546G>C p.Thr182Thr	Rv3043c	ctaD	cytochrome C oxidase cytochrome 1	SRR058399
NC_000962	3518167	snp	A	G	G:123 A:0	CDS	+	1422/2421	474/806	missense_variant c.1422A>G p.Ile474Met	Rv3151	nuoG	NADH-quinone oxidoreductase subunit G	SRR058399
NC_000962	3518555	snp	A	G	G:164 A:0	CDS	+	1810/2421	604/806	missense_variant c.1810A>G p.Thr604Ala	Rv3151	nuoG	NADH-quinone oxidoreductase subunit G	SRR058399
NC_000962	95591	snp	G	T	T:266 G:0	CDS	+	178/1479	60/492	stop_gained c.178G>T p.Glu60*	Rv0087	hycE	formate hydrogenase HycE	SRR058372
NC_000962	1824493	snp	C	T	T:213 C:0	CDS	-	1395/1458	465/485	synonymous_variant c.1395G>A p.Ala465Ala	Rv1623c	cydA	cytochrome D ubiquinol oxidase subunit I CydA	SRR058372
NC_000962	2461053	snp	C	A	A:158 C:0	CDS	+	1376/1650	459/549	missense_variant c.1376C>A p.Pro459His	Rv2196	qcrB	ubiquinol-cytochrome C reductase cytochrome subunit B	SRR058372
NC_000962	3404376	snp	C	G	G:132 C:0	CDS	-	546/1722	182/573	synonymous_variant c.546G>C p.Thr182Thr	Rv3043c	ctaD	cytochrome C oxidase cytochrome 1	SRR058372
NC_000962	3518167	snp	A	G	G:145 A:0	CDS	+	1422/2421	474/806	missense_variant c.1422A>G p.Ile474Met	Rv3151	nuoG	NADH-quinone oxidoreductase subunit G	SRR058372
NC_000962	3518555	snp	A	G	G:120 A:0	CDS	+	1810/2421	604/806	missense_variant c.1810A>G p.Thr604Ala	Rv3151	nuoG	NADH-quinone oxidoreductase subunit G	SRR058372
NC_000962	3404376	snp	C	G	G:30 C:0	CDS	-	546/1722	182/573	synonymous_variant c.546G>C p.Thr182Thr	Rv3043c	ctaD	cytochrome C oxidase cytochrome 1	SRR1723464
NC_000962	3513131	snp	G	A	A:36 G:0	CDS	+	504/711	168/236	synonymous_variant c.504G>A p.Ala168Ala	Rv3147	nuoC	NADH-quinone oxidoreductase subunit C	SRR1723464
NC_000962	3516098	snp	A	G	G:19 A:0	CDS	+	687/1338	229/445	synonymous_variant c.687A>G p.Pro229Pro	Rv3150	nuoF	NADH-quinone oxidoreductase subunit F	SRR1723464
NC_000962	3518555	snp	A	G	G:22 A:0	CDS	+	1810/2421	604/806	missense_variant c.1810A>G p.Thr604Ala	Rv3151	nuoG	NADH-quinone oxidoreductase subunit G	SRR1723464
NC_000962	3518167	snp	A	G	G:23 A:0	CDS	+	1422/2421	474/806	missense_variant c.1422A>G p.Ile474Met	Rv3151	nuoG	NADH-quinone oxidoreductase subunit G	SRR1723919
NC_000962	3518555	snp	A	G	G:24 A:0	CDS	+	1810/2421	604/806	missense_variant c.1810A>G p.Thr604Ala	Rv3151	nuoG	NADH-quinone oxidoreductase subunit G	SRR1723919
NC_000962	1824237	snp	C	T	T:18 C:0	CDS	-	164/1041	55/346	missense_variant c.164G>A p.Gly55Glu	Rv1622c	cydB	cytochrome D ubiquinol oxidase subunit II CydB	SRR1724002
NC_000962	3404376	snp	C	G	G:17 C:0	CDS	-	546/1722	182/573	synonymous_variant c.546G>C p.Thr182Thr	Rv3043c	ctaD	cytochrome C oxidase cytochrome 1	SRR1724002
NC_000962	3518555	snp	A	G	G:20 A:0	CDS	+	1810/2421	604/806	missense_variant c.1810A>G p.Thr604Ala	Rv3151	nuoG	NADH-quinone oxidoreductase subunit G	SRR1724002
NC_000962	3519379	snp	C	G	G:22 C:0	CDS	+	98/1233	33/410	missense_variant c.98C>G p.Ala33Gly	Rv3152	nuoH	NADH-quinone oxidoreductase subunit H	SRR1724002
NC_000962	3519846	snp	G	A	A:28 G:0	CDS	+	565/1233	189/410	missense_variant c.565G>A p.Ala189Thr	Rv3152	nuoH	NADH-quinone oxidoreductase subunit H	SRR1724002
NC_000962	3523410	snp	A	G	G:17 A:0	CDS	+	1177/1902	393/633	missense_variant c.1177A>G p.Ile393Val	Rv3156	nuoL	NADH-quinone oxidoreductase subunit L	SRR1724002
NC_000962	3527164	snp	A	C	C:15 A:1	CDS	+	1375/1596	459/531	missense_variant c.1375A>C p.Ile459Leu	Rv3158	nuoN	NADH-quinone oxidoreductase subunit N	SRR1724002
NC_000962	3518167	snp	A	G	G:27 A:0	CDS	+	1422/2421	474/806	missense_variant c.1422A>G p.Ile474Met	Rv3151	nuoG	NADH-quinone oxidoreductase subunit G	SRR1723987
NC_000962	3518555	snp	A	G	G:47 A:0	CDS	+	1810/2421	604/806	missense_variant c.1810A>G p.Thr604Ala	Rv3151	nuoG	NADH-quinone oxidoreductase subunit G	SRR1723987
NC_000962	3520977	snp	G	C	C:35 G:0	CDS	+	471/636	157/211	synonymous_variant c.471G>C p.Leu157Leu	Rv3153	nuoI	NADH-quinone oxidoreductase subunit I	SRR1723987
NC_000962	3404376	snp	C	G	G:24 C:0	CDS	-	546/1722	182/573	synonymous_variant c.546G>C p.Thr182Thr	Rv3043c	ctaD	cytochrome C oxidase cytochrome 1	SRR1723792
NC_000962	3518167	snp	A	G	G:22 A:0	CDS	+	1422/2421	474/806	missense_variant c.1422A>G p.Ile474Met	Rv3151	nuoG	NADH-quinone oxidoreductase subunit G	SRR1723792
NC_000962	3518555	snp	A	G	G:18 A:0	CDS	+	1810/2421	604/806	missense_variant c.1810A>G p.Thr604Ala	Rv3151	nuoG	NADH-quinone oxidoreductase subunit G	SRR1723792
NC_000962	3404376	snp	C	G	G:19 C:0	CDS	-	546/1722	182/573	synonymous_variant c.546G>C p.Thr182Thr	Rv3043c	ctaD	cytochrome C oxidase cytochrome 1	SRR1723486
NC_000962	3518167	snp	A	G	G:19 A:0	CDS	+	1422/2421	474/806	missense_variant c.1422A>G p.Ile474Met	Rv3151	nuoG	NADH-quinone oxidoreductase subunit G	SRR1723486
NC_000962	3518555	snp	A	G	G:20 A:0	CDS	+	1810/2421	604/806	missense_variant c.1810A>G p.Thr604Ala	Rv3151	nuoG	NADH-quinone oxidoreductase subunit G	SRR1723486
NC_000962	3404376	snp	C	G	G:55 C:0	CDS	-	546/1722	182/573	synonymous_variant c.546G>C p.Thr182Thr	Rv3043c	ctaD	cytochrome C oxidase cytochrome 1	SRR1723447
NC_000962	3518167	snp	A	G	G:24 A:0	CDS	+	1422/2421	474/806	missense_variant c.1422A>G p.Ile474Met	Rv3151	nuoG	NADH-quinone oxidoreductase subunit G	SRR1723447
NC_000962	3518555	snp	A	G	G:40 A:0	CDS	+	1810/2421	604/806	missense_variant c.1810A>G p.Thr604Ala	Rv3151	nuoG	NADH-quinone oxidoreductase subunit G	SRR1723447
NC_000962	1461698	snp	G	A	A:20 G:1	CDS	+	378/516	126/171	synonymous_variant c.378G>A p.Leu126Leu	Rv1306	atpF	ATP synthase subunit B	SRR1723917
NC_000962	3518167	snp	A	G	G:19 A:0	CDS	+	1422/2421	474/806	missense_variant c.1422A>G p.Ile474Met	Rv3151	nuoG	NADH-quinone oxidoreductase subunit G	SRR1723917
NC_000962	3518555	snp	A	G	G:14 A:0	CDS	+	1810/2421	604/806	missense_variant c.1810A>G p.Thr604Ala	Rv3151	nuoG	NADH-quinone oxidoreductase subunit G	SRR1723917
NC_000962	3404376	snp	C	G	G:28 C:0	CDS	-	546/1722	182/573	synonymous_variant c.546G>C p.Thr182Thr	Rv3043c	ctaD	cytochrome C oxidase cytochrome 1	SRR1723506
NC_000962	3518167	snp	A	G	G:14 A:0	CDS	+	1422/2421	474/806	missense_variant c.1422A>G p.Ile474Met	Rv3151	nuoG	NADH-quinone oxidoreductase subunit G	SRR1723506
NC_000962	3518555	snp	A	G	G:27 A:0	CDS	+	1810/2421	604/806	missense_variant c.1810A>G p.Thr604Ala	Rv3151	nuoG	NADH-quinone oxidoreductase subunit G	SRR1723506
NC_000962	95591	snp	G	T	T:342 G:2	CDS	+	178/1479	60/492	stop_gained c.178G>T p.Glu60*	Rv0087	hycE	formate hydrogenase HycE	SRR833150
NC_000962	3404376	snp	C	G	G:254 C:0	CDS	-	546/1722	182/573	synonymous_variant c.546G>C p.Thr182Thr	Rv3043c	ctaD	cytochrome C oxidase cytochrome 1	SRR833150
NC_000962	3518167	snp	A	G	G:277 A:1	CDS	+	1422/2421	474/806	missense_variant c.1422A>G p.Ile474Met	Rv3151	nuoG	NADH-quinone oxidoreductase subunit G	SRR833150
NC_000962	3518555	snp	A	G	G:294 A:0	CDS	+	1810/2421	604/806	missense_variant c.1810A>G p.Thr604Ala	Rv3151	nuoG	NADH-quinone oxidoreductase subunit G	SRR833150
NC_000962	3526929	snp	C	T	T:314 C:0	CDS	+	1140/1596	380/531	synonymous_variant c.1140C>T p.Phe380Phe	Rv3158	nuoN	NADH-quinone oxidoreductase subunit N	SRR833150
NC_000962	1825254	snp	T	G	G:33 T:3	CDS	-	634/1458	212/485	missense_variant c.634A>C p.Thr212Pro	Rv1623c	cydA	cytochrome D ubiquinol oxidase subunit I CydA	SRR1723772
NC_000962	3404376	snp	C	G	G:17 C:1	CDS	-	546/1722	182/573	synonymous_variant c.546G>C p.Thr182Thr	Rv3043c	ctaD	cytochrome C oxidase cytochrome 1	SRR1723772
NC_000962	3518167	snp	A	G	G:19 A:0	CDS	+	1422/2421	474/806	missense_variant c.1422A>G p.Ile474Met	Rv3151	nuoG	NADH-quinone oxidoreductase subunit G	SRR1723772
NC_000962	3518555	snp	A	G	G:19 A:0	CDS	+	1810/2421	604/806	missense_variant c.1810A>G p.Thr604Ala	Rv3151	nuoG	NADH-quinone oxidoreductase subunit G	SRR1723772
NC_000962	3404376	snp	C	G	G:21 C:0	CDS	-	546/1722	182/573	synonymous_variant c.546G>C p.Thr182Thr	Rv3043c	ctaD	cytochrome C oxidase cytochrome 1	SRR1724009
NC_000962	3516875	snp	C	G	G:24 C:0	CDS	+	130/2421	44/806	missense_variant c.130C>G p.Gln44Glu	Rv3151	nuoG	NADH-quinone oxidoreductase subunit G	SRR1724009
NC_000962	3518167	snp	A	G	G:14 A:0	CDS	+	1422/2421	474/806	missense_variant c.1422A>G p.Ile474Met	Rv3151	nuoG	NADH-quinone oxidoreductase subunit G	SRR1724009
NC_000962	3518555	snp	A	G	G:28 A:0	CDS	+	1810/2421	604/806	missense_variant c.1810A>G p.Thr604Ala	Rv3151	nuoG	NADH-quinone oxidoreductase subunit G	SRR1724009
NC_000962	95812	snp	G	A	A:31 G:0	CDS	+	399/1479	133/492	synonymous_variant c.399G>A p.Pro133Pro	Rv0087	hycE	formate hydrogenase HycE	SRR1723930
NC_000962	3518167	snp	A	G	G:31 A:0	CDS	+	1422/2421	474/806	missense_variant c.1422A>G p.Ile474Met	Rv3151	nuoG	NADH-quinone oxidoreductase subunit G	SRR1723930
NC_000962	3518555	snp	A	G	G:32 A:0	CDS	+	1810/2421	604/806	missense_variant c.1810A>G p.Thr604Ala	Rv3151	nuoG	NADH-quinone oxidoreductase subunit G	SRR1723930
NC_000962	3523008	snp	G	A	A:34 G:1	CDS	+	775/1902	259/633	missense_variant c.775G>A p.Ala259Thr	Rv3156	nuoL	NADH-quinone oxidoreductase subunit L	SRR1723930
NC_000962	3404376	snp	C	G	G:50 C:0	CDS	-	546/1722	182/573	synonymous_variant c.546G>C p.Thr182Thr	Rv3043c	ctaD	cytochrome C oxidase cytochrome 1	SRR1723450
NC_000962	3518167	snp	A	G	G:16 A:0	CDS	+	1422/2421	474/806	missense_variant c.1422A>G p.Ile474Met	Rv3151	nuoG	NADH-quinone oxidoreductase subunit G	SRR1723450
NC_000962	3518555	snp	A	G	G:37 A:0	CDS	+	1810/2421	604/806	missense_variant c.1810A>G p.Thr604Ala	Rv3151	nuoG	NADH-quinone oxidoreductase subunit G	SRR1723450
NC_000962	3404376	snp	C	G	G:48 C:0	CDS	-	546/1722	182/573	synonymous_variant c.546G>C p.Thr182Thr	Rv3043c	ctaD	cytochrome C oxidase cytochrome 1	SRR1723755
NC_000962	3518167	snp	A	G	G:20 A:0	CDS	+	1422/2421	474/806	missense_variant c.1422A>G p.Ile474Met	Rv3151	nuoG	NADH-quinone oxidoreductase subunit G	SRR1723755
NC_000962	3518555	snp	A	G	G:33 A:0	CDS	+	1810/2421	604/806	missense_variant c.1810A>G p.Thr604Ala	Rv3151	nuoG	NADH-quinone oxidoreductase subunit G	SRR1723755
NC_000962	3523371	snp	G	A	A:34 G:1	CDS	+	1138/1902	380/633	missense_variant c.1138G>A p.Val380Ile	Rv3156	nuoL	NADH-quinone oxidoreductase subunit L	SRR1723755
NC_000962	3404151	snp	G	A	A:49 G:0	CDS	-	771/1722	257/573	synonymous_variant c.771C>T p.His257His	Rv3043c	ctaD	cytochrome C oxidase cytochrome 1	ERR019565
NC_000962	3404376	snp	C	G	G:58 C:0	CDS	-	546/1722	182/573	synonymous_variant c.546G>C p.Thr182Thr	Rv3043c	ctaD	cytochrome C oxidase cytochrome 1	ERR019565
NC_000962	3518167	snp	A	G	G:13 A:0	CDS	+	1422/2421	474/806	missense_variant c.1422A>G p.Ile474Met	Rv3151	nuoG	NADH-quinone oxidoreductase subunit G	ERR019565
NC_000962	3518555	snp	A	G	G:45 A:0	CDS	+	1810/2421	604/806	missense_variant c.1810A>G p.Thr604Ala	Rv3151	nuoG	NADH-quinone oxidoreductase subunit G	ERR019565
NC_000962	3404178	snp	G	T	T:74 G:0	CDS	-	744/1722	248/573	synonymous_variant c.744C>A p.Ala248Ala	Rv3043c	ctaD	cytochrome C oxidase cytochrome 1	ERR551506
NC_000962	3404376	snp	C	G	G:78 C:0	CDS	-	546/1722	182/573	synonymous_variant c.546G>C p.Thr182Thr	Rv3043c	ctaD	cytochrome C oxidase cytochrome 1	ERR551506
NC_000962	3518167	snp	A	G	G:38 A:0	CDS	+	1422/2421	474/806	missense_variant c.1422A>G p.Ile474Met	Rv3151	nuoG	NADH-quinone oxidoreductase subunit G	ERR551506
NC_000962	3518555	snp	A	G	G:71 A:0	CDS	+	1810/2421	604/806	missense_variant c.1810A>G p.Thr604Ala	Rv3151	nuoG	NADH-quinone oxidoreductase subunit G	ERR551506
NC_000962	3404376	snp	C	G	G:20 C:0	CDS	-	546/1722	182/573	synonymous_variant c.546G>C p.Thr182Thr	Rv3043c	ctaD	cytochrome C oxidase cytochrome 1	SRR1723877
NC_000962	3518167	snp	A	G	G:22 A:0	CDS	+	1422/2421	474/806	missense_variant c.1422A>G p.Ile474Met	Rv3151	nuoG	NADH-quinone oxidoreductase subunit G	SRR1723877
NC_000962	3518555	snp	A	G	G:23 A:0	CDS	+	1810/2421	604/806	missense_variant c.1810A>G p.Thr604Ala	Rv3151	nuoG	NADH-quinone oxidoreductase subunit G	SRR1723877
NC_000962	3404376	snp	C	G	G:51 C:0	CDS	-	546/1722	182/573	synonymous_variant c.546G>C p.Thr182Thr	Rv3043c	ctaD	cytochrome C oxidase cytochrome 1	SRR1724013
NC_000962	3518167	snp	A	G	G:19 A:0	CDS	+	1422/2421	474/806	missense_variant c.1422A>G p.Ile474Met	Rv3151	nuoG	NADH-quinone oxidoreductase subunit G	SRR1724013
NC_000962	3518555	snp	A	G	G:33 A:0	CDS	+	1810/2421	604/806	missense_variant c.1810A>G p.Thr604Ala	Rv3151	nuoG	NADH-quinone oxidoreductase subunit G	SRR1724013
NC_000962	3514512	snp	G	C	C:25 G:1	CDS	+	1175/1323	392/440	missense_variant c.1175G>C p.Gly392Ala	Rv3148	nuoD	NADH-quinone oxidoreductase subunit D	ERR1035356
NC_000962	3518167	snp	A	G	G:30 A:0	CDS	+	1422/2421	474/806	missense_variant c.1422A>G p.Ile474Met	Rv3151	nuoG	NADH-quinone oxidoreductase subunit G	ERR1035356
NC_000962	3518555	snp	A	G	G:30 A:0	CDS	+	1810/2421	604/806	missense_variant c.1810A>G p.Thr604Ala	Rv3151	nuoG	NADH-quinone oxidoreductase subunit G	ERR1035356
NC_000962	471972	snp	G	T	T:37 G:1	CDS	-	668/1413	223/470	missense_variant c.668C>A p.Pro223Gln	Rv0392c	ndhA	NADH dehydrogenase NdhA	SRR1723901
NC_000962	1463405	snp	G	C	C:36 G:3	CDS	+	178/1650	60/549	missense_variant c.178G>C p.Gly60Arg	Rv1308	atpA	ATP synthase subunit alpha	SRR1723901
NC_000962	3518167	snp	A	G	G:12 A:0	CDS	+	1422/2421	474/806	missense_variant c.1422A>G p.Ile474Met	Rv3151	nuoG	NADH-quinone oxidoreductase subunit G	SRR1723901
NC_000962	3518555	snp	A	G	G:26 A:0	CDS	+	1810/2421	604/806	missense_variant c.1810A>G p.Thr604Ala	Rv3151	nuoG	NADH-quinone oxidoreductase subunit G	SRR1723901
NC_000962	3521519	snp	G	C	C:31 G:2	CDS	+	381/789	127/262	synonymous_variant c.381G>C p.Val127Val	Rv3154	nuoJ	NADH-quinone oxidoreductase subunit J	SRR1723901
NC_000962	3524697	snp	G	A	A:28 G:2	CDS	+	566/1662	189/553	missense_variant c.566G>A p.Gly189Glu	Rv3157	nuoM	NADH-quinone oxidoreductase subunit M	SRR1723901
NC_000962	472236	snp	G	T	T:46 G:1	CDS	-	404/1413	135/470	missense_variant c.404C>A p.Ala135Glu	Rv0392c	ndhA	NADH dehydrogenase NdhA	SRR1723434
NC_000962	2461024	snp	C	G	G:56 C:0	CDS	+	1347/1650	449/549	synonymous_variant c.1347C>G p.Gly449Gly	Rv2196	qcrB	ubiquinol-cytochrome C reductase cytochrome subunit B	SRR1723434
NC_000962	3404376	snp	C	G	G:49 C:0	CDS	-	546/1722	182/573	synonymous_variant c.546G>C p.Thr182Thr	Rv3043c	ctaD	cytochrome C oxidase cytochrome 1	SRR1723434
NC_000962	3518555	snp	A	G	G:40 A:0	CDS	+	1810/2421	604/806	missense_variant c.1810A>G p.Thr604Ala	Rv3151	nuoG	NADH-quinone oxidoreductase subunit G	SRR1723434
NC_000962	3526873	snp	G	T	T:71 G:0	CDS	+	1084/1596	362/531	missense_variant c.1084G>T p.Ala362Ser	Rv3158	nuoN	NADH-quinone oxidoreductase subunit N	SRR1723434
NC_000962	3404376	snp	C	G	G:55 C:0	CDS	-	546/1722	182/573	synonymous_variant c.546G>C p.Thr182Thr	Rv3043c	ctaD	cytochrome C oxidase cytochrome 1	SRR1723669
NC_000962	3518167	snp	A	G	G:19 A:0	CDS	+	1422/2421	474/806	missense_variant c.1422A>G p.Ile474Met	Rv3151	nuoG	NADH-quinone oxidoreductase subunit G	SRR1723669
NC_000962	3518555	snp	A	G	G:28 A:0	CDS	+	1810/2421	604/806	missense_variant c.1810A>G p.Thr604Ala	Rv3151	nuoG	NADH-quinone oxidoreductase subunit G	SRR1723669
NC_000962	3523528	snp	T	C	C:30 T:0	CDS	+	1295/1902	432/633	missense_variant c.1295T>C p.Val432Ala	Rv3156	nuoL	NADH-quinone oxidoreductase subunit L	SRR1723669
NC_000962	3518167	snp	A	G	G:21 A:0	CDS	+	1422/2421	474/806	missense_variant c.1422A>G p.Ile474Met	Rv3151	nuoG	NADH-quinone oxidoreductase subunit G	SRR1723906
NC_000962	3518555	snp	A	G	G:40 A:0	CDS	+	1810/2421	604/806	missense_variant c.1810A>G p.Thr604Ala	Rv3151	nuoG	NADH-quinone oxidoreductase subunit G	SRR1723906
NC_000962	3404376	snp	C	G	G:29 C:0	CDS	-	546/1722	182/573	synonymous_variant c.546G>C p.Thr182Thr	Rv3043c	ctaD	cytochrome C oxidase cytochrome 1	SRR1723816
NC_000962	3518167	snp	A	G	G:31 A:0	CDS	+	1422/2421	474/806	missense_variant c.1422A>G p.Ile474Met	Rv3151	nuoG	NADH-quinone oxidoreductase subunit G	SRR1723816
NC_000962	3518555	snp	A	G	G:40 A:0	CDS	+	1810/2421	604/806	missense_variant c.1810A>G p.Thr604Ala	Rv3151	nuoG	NADH-quinone oxidoreductase subunit G	SRR1723816
NC_000962	3404376	snp	C	G	G:64 C:0	CDS	-	546/1722	182/573	synonymous_variant c.546G>C p.Thr182Thr	Rv3043c	ctaD	cytochrome C oxidase cytochrome 1	SRR1723483
NC_000962	3518167	snp	A	G	G:21 A:0	CDS	+	1422/2421	474/806	missense_variant c.1422A>G p.Ile474Met	Rv3151	nuoG	NADH-quinone oxidoreductase subunit G	SRR1723483
NC_000962	3518555	snp	A	G	G:37 A:0	CDS	+	1810/2421	604/806	missense_variant c.1810A>G p.Thr604Ala	Rv3151	nuoG	NADH-quinone oxidoreductase subunit G	SRR1723483
NC_000962	3404376	snp	C	G	G:58 C:0	CDS	-	546/1722	182/573	synonymous_variant c.546G>C p.Thr182Thr	Rv3043c	ctaD	cytochrome C oxidase cytochrome 1	SRR1723590
NC_000962	3518167	snp	A	G	G:18 A:0	CDS	+	1422/2421	474/806	missense_variant c.1422A>G p.Ile474Met	Rv3151	nuoG	NADH-quinone oxidoreductase subunit G	SRR1723590
NC_000962	3518555	snp	A	G	G:36 A:0	CDS	+	1810/2421	604/806	missense_variant c.1810A>G p.Thr604Ala	Rv3151	nuoG	NADH-quinone oxidoreductase subunit G	SRR1723590
NC_000962	3404376	snp	C	G	G:60 C:0	CDS	-	546/1722	182/573	synonymous_variant c.546G>C p.Thr182Thr	Rv3043c	ctaD	cytochrome C oxidase cytochrome 1	SRR1723878
NC_000962	3518167	snp	A	G	G:26 A:0	CDS	+	1422/2421	474/806	missense_variant c.1422A>G p.Ile474Met	Rv3151	nuoG	NADH-quinone oxidoreductase subunit G	SRR1723878
NC_000962	3518555	snp	A	G	G:46 A:0	CDS	+	1810/2421	604/806	missense_variant c.1810A>G p.Thr604Ala	Rv3151	nuoG	NADH-quinone oxidoreductase subunit G	SRR1723878
NC_000962	3524612	snp	C	T	T:66 C:0	CDS	+	481/1662	161/553	synonymous_variant c.481C>T p.Leu161Leu	Rv3157	nuoM	NADH-quinone oxidoreductase subunit M	SRR1723878
NC_000962	1460962	snp	G	T	T:47 G:0	CDS	+	719/753	240/250	missense_variant c.719G>T p.Ser240Ile	Rv1304	atpB	ATP synthase subunit A	SRR1723604
NC_000962	3404376	snp	C	G	G:12 C:0	CDS	-	546/1722	182/573	synonymous_variant c.546G>C p.Thr182Thr	Rv3043c	ctaD	cytochrome C oxidase cytochrome 1	SRR1723604
NC_000962	3518167	snp	A	G	G:22 A:0	CDS	+	1422/2421	474/806	missense_variant c.1422A>G p.Ile474Met	Rv3151	nuoG	NADH-quinone oxidoreductase subunit G	SRR1723604
NC_000962	3518555	snp	A	G	G:18 A:0	CDS	+	1810/2421	604/806	missense_variant c.1810A>G p.Thr604Ala	Rv3151	nuoG	NADH-quinone oxidoreductase subunit G	SRR1723604
NC_000962	1462152	snp	C	A	A:64 C:0	CDS	+	310/1341	104/446	missense_variant c.310C>A p.Arg104Ser	Rv1307	atpH	ATP synthase subunit b/delta	SRR1723860
NC_000962	3404376	snp	C	G	G:47 C:0	CDS	-	546/1722	182/573	synonymous_variant c.546G>C p.Thr182Thr	Rv3043c	ctaD	cytochrome C oxidase cytochrome 1	SRR1723860
NC_000962	3512770	snp	T	C	C:36 T:0	CDS	+	143/711	48/236	missense_variant c.143T>C p.Leu48Pro	Rv3147	nuoC	NADH-quinone oxidoreductase subunit C	SRR1723860
NC_000962	3518167	snp	A	G	G:52 A:0	CDS	+	1422/2421	474/806	missense_variant c.1422A>G p.Ile474Met	Rv3151	nuoG	NADH-quinone oxidoreductase subunit G	SRR1723860
NC_000962	3518555	snp	A	G	G:65 A:0	CDS	+	1810/2421	604/806	missense_variant c.1810A>G p.Thr604Ala	Rv3151	nuoG	NADH-quinone oxidoreductase subunit G	SRR1723860
NC_000962	3404376	snp	C	G	G:44 C:0	CDS	-	546/1722	182/573	synonymous_variant c.546G>C p.Thr182Thr	Rv3043c	ctaD	cytochrome C oxidase cytochrome 1	SRR1723438
NC_000962	3518167	snp	A	G	G:25 A:0	CDS	+	1422/2421	474/806	missense_variant c.1422A>G p.Ile474Met	Rv3151	nuoG	NADH-quinone oxidoreductase subunit G	SRR1723438
NC_000962	3518555	snp	A	G	G:28 A:0	CDS	+	1810/2421	604/806	missense_variant c.1810A>G p.Thr604Ala	Rv3151	nuoG	NADH-quinone oxidoreductase subunit G	SRR1723438
NC_000962	1462270	snp	A	G	G:81 A:0	CDS	+	428/1341	143/446	missense_variant c.428A>G p.Gln143Arg	Rv1307	atpH	ATP synthase subunit b/delta	ERR760838
NC_000962	3404376	snp	C	G	G:87 C:0	CDS	-	546/1722	182/573	synonymous_variant c.546G>C p.Thr182Thr	Rv3043c	ctaD	cytochrome C oxidase cytochrome 1	ERR760838
NC_000962	3518167	snp	A	G	G:76 A:0	CDS	+	1422/2421	474/806	missense_variant c.1422A>G p.Ile474Met	Rv3151	nuoG	NADH-quinone oxidoreductase subunit G	ERR760838
NC_000962	3518371	snp	T	C	C:87 T:1	CDS	+	1626/2421	542/806	synonymous_variant c.1626T>C p.His542His	Rv3151	nuoG	NADH-quinone oxidoreductase subunit G	ERR760838
NC_000962	3518555	snp	A	G	G:83 A:0	CDS	+	1810/2421	604/806	missense_variant c.1810A>G p.Thr604Ala	Rv3151	nuoG	NADH-quinone oxidoreductase subunit G	ERR760838
NC_000962	3518167	snp	A	G	G:22 A:0	CDS	+	1422/2421	474/806	missense_variant c.1422A>G p.Ile474Met	Rv3151	nuoG	NADH-quinone oxidoreductase subunit G	SRR1723897
NC_000962	3518555	snp	A	G	G:37 A:0	CDS	+	1810/2421	604/806	missense_variant c.1810A>G p.Thr604Ala	Rv3151	nuoG	NADH-quinone oxidoreductase subunit G	SRR1723897
NC_000962	3404376	snp	C	G	G:31 C:0	CDS	-	546/1722	182/573	synonymous_variant c.546G>C p.Thr182Thr	Rv3043c	ctaD	cytochrome C oxidase cytochrome 1	SRR1723687
NC_000962	3404544	snp	G	A	A:25 G:0	CDS	-	378/1722	126/573	synonymous_variant c.378C>T p.Phe126Phe	Rv3043c	ctaD	cytochrome C oxidase cytochrome 1	SRR1723687
NC_000962	3518167	snp	A	G	G:25 A:0	CDS	+	1422/2421	474/806	missense_variant c.1422A>G p.Ile474Met	Rv3151	nuoG	NADH-quinone oxidoreductase subunit G	SRR1723687
NC_000962	3518555	snp	A	G	G:28 A:0	CDS	+	1810/2421	604/806	missense_variant c.1810A>G p.Thr604Ala	Rv3151	nuoG	NADH-quinone oxidoreductase subunit G	SRR1723687
NC_000962	95591	snp	G	T	T:157 G:0	CDS	+	178/1479	60/492	stop_gained c.178G>T p.Glu60*	Rv0087	hycE	formate hydrogenase HycE	SRR058370
NC_000962	1824493	snp	C	T	T:126 C:2	CDS	-	1395/1458	465/485	synonymous_variant c.1395G>A p.Ala465Ala	Rv1623c	cydA	cytochrome D ubiquinol oxidase subunit I CydA	SRR058370
NC_000962	2461053	snp	C	A	A:113 C:1	CDS	+	1376/1650	459/549	missense_variant c.1376C>A p.Pro459His	Rv2196	qcrB	ubiquinol-cytochrome C reductase cytochrome subunit B	SRR058370
NC_000962	3404376	snp	C	G	G:87 C:0	CDS	-	546/1722	182/573	synonymous_variant c.546G>C p.Thr182Thr	Rv3043c	ctaD	cytochrome C oxidase cytochrome 1	SRR058370
NC_000962	3518167	snp	A	G	G:76 A:0	CDS	+	1422/2421	474/806	missense_variant c.1422A>G p.Ile474Met	Rv3151	nuoG	NADH-quinone oxidoreductase subunit G	SRR058370
NC_000962	3518555	snp	A	G	G:87 A:0	CDS	+	1810/2421	604/806	missense_variant c.1810A>G p.Thr604Ala	Rv3151	nuoG	NADH-quinone oxidoreductase subunit G	SRR058370
NC_000962	1464859	snp	G	A	A:127 G:1	CDS	+	1632/1650	544/549	synonymous_variant c.1632G>A p.Ala544Ala	Rv1308	atpA	ATP synthase subunit alpha	ERR1873438
NC_000962	3404376	snp	C	G	G:120 C:0	CDS	-	546/1722	182/573	synonymous_variant c.546G>C p.Thr182Thr	Rv3043c	ctaD	cytochrome C oxidase cytochrome 1	ERR1873438
NC_000962	3514102	snp	T	C	C:140 T:0	CDS	+	765/1323	255/440	synonymous_variant c.765T>C p.Arg255Arg	Rv3148	nuoD	NADH-quinone oxidoreductase subunit D	ERR1873438
NC_000962	3518167	snp	A	G	G:54 A:0	CDS	+	1422/2421	474/806	missense_variant c.1422A>G p.Ile474Met	Rv3151	nuoG	NADH-quinone oxidoreductase subunit G	ERR1873438
NC_000962	3518555	snp	A	G	G:80 A:0	CDS	+	1810/2421	604/806	missense_variant c.1810A>G p.Thr604Ala	Rv3151	nuoG	NADH-quinone oxidoreductase subunit G	ERR1873438
NC_000962	3524535	snp	A	G	G:116 A:0	CDS	+	404/1662	135/553	missense_variant c.404A>G p.Glu135Gly	Rv3157	nuoM	NADH-quinone oxidoreductase subunit M	ERR1873438
NC_000962	95812	snp	G	A	A:47 G:0	CDS	+	399/1479	133/492	synonymous_variant c.399G>A p.Pro133Pro	Rv0087	hycE	formate hydrogenase HycE	SRR1723929
NC_000962	3518167	snp	A	G	G:39 A:0	CDS	+	1422/2421	474/806	missense_variant c.1422A>G p.Ile474Met	Rv3151	nuoG	NADH-quinone oxidoreductase subunit G	SRR1723929
NC_000962	3518555	snp	A	G	G:52 A:0	CDS	+	1810/2421	604/806	missense_variant c.1810A>G p.Thr604Ala	Rv3151	nuoG	NADH-quinone oxidoreductase subunit G	SRR1723929
NC_000962	3525743	snp	C	T	T:45 C:0	CDS	+	1612/1662	538/553	missense_variant c.1612C>T p.Pro538Ser	Rv3157	nuoM	NADH-quinone oxidoreductase subunit M	SRR1723929
NC_000962	1824275	snp	A	G	G:120 A:3	CDS	-	126/1041	42/346	synonymous_variant c.126T>C p.Asp42Asp	Rv1622c	cydB	cytochrome D ubiquinol oxidase subunit II CydB	SRR8651619
NC_000962	3404376	snp	C	G	G:116 C:0	CDS	-	546/1722	182/573	synonymous_variant c.546G>C p.Thr182Thr	Rv3043c	ctaD	cytochrome C oxidase cytochrome 1	SRR8651619
NC_000962	3518167	snp	A	G	G:97 A:0	CDS	+	1422/2421	474/806	missense_variant c.1422A>G p.Ile474Met	Rv3151	nuoG	NADH-quinone oxidoreductase subunit G	SRR8651619
NC_000962	3518555	snp	A	G	G:82 A:0	CDS	+	1810/2421	604/806	missense_variant c.1810A>G p.Thr604Ala	Rv3151	nuoG	NADH-quinone oxidoreductase subunit G	SRR8651619
NC_000962	3523642	snp	T	C	C:114 T:0	CDS	+	1409/1902	470/633	missense_variant c.1409T>C p.Leu470Ser	Rv3156	nuoL	NADH-quinone oxidoreductase subunit L	SRR8651619
NC_000962	3404376	snp	C	G	G:43 C:1	CDS	-	546/1722	182/573	synonymous_variant c.546G>C p.Thr182Thr	Rv3043c	ctaD	cytochrome C oxidase cytochrome 1	SRR1723765
NC_000962	3518167	snp	A	G	G:18 A:0	CDS	+	1422/2421	474/806	missense_variant c.1422A>G p.Ile474Met	Rv3151	nuoG	NADH-quinone oxidoreductase subunit G	SRR1723765
NC_000962	3518555	snp	A	G	G:33 A:0	CDS	+	1810/2421	604/806	missense_variant c.1810A>G p.Thr604Ala	Rv3151	nuoG	NADH-quinone oxidoreductase subunit G	SRR1723765
NC_000962	1462226	snp	G	A	A:34 G:1	CDS	+	384/1341	128/446	synonymous_variant c.384G>A p.Gln128Gln	Rv1307	atpH	ATP synthase subunit b/delta	SRR1723853
NC_000962	3404376	snp	C	G	G:22 C:0	CDS	-	546/1722	182/573	synonymous_variant c.546G>C p.Thr182Thr	Rv3043c	ctaD	cytochrome C oxidase cytochrome 1	SRR1723853
NC_000962	3518167	snp	A	G	G:16 A:0	CDS	+	1422/2421	474/806	missense_variant c.1422A>G p.Ile474Met	Rv3151	nuoG	NADH-quinone oxidoreductase subunit G	SRR1723853
NC_000962	3518555	snp	A	G	G:28 A:0	CDS	+	1810/2421	604/806	missense_variant c.1810A>G p.Thr604Ala	Rv3151	nuoG	NADH-quinone oxidoreductase subunit G	SRR1723853
NC_000962	95591	snp	G	T	T:98 G:0	CDS	+	178/1479	60/492	stop_gained c.178G>T p.Glu60*	Rv0087	hycE	formate hydrogenase HycE	ERR3340739
NC_000962	96007	snp	C	T	T:82 C:0	CDS	+	594/1479	198/492	synonymous_variant c.594C>T p.Leu198Leu	Rv0087	hycE	formate hydrogenase HycE	ERR3340739
NC_000962	1461915	snp	C	G	G:95 C:0	CDS	+	73/1341	25/446	missense_variant c.73C>G p.Leu25Val	Rv1307	atpH	ATP synthase subunit b/delta	ERR3340739
NC_000962	2460628	snp	C	A	A:74 C:0	CDS	+	951/1650	317/549	synonymous_variant c.951C>A p.Ala317Ala	Rv2196	qcrB	ubiquinol-cytochrome C reductase cytochrome subunit B	ERR3340739
NC_000962	3404376	snp	C	G	G:76 C:0	CDS	-	546/1722	182/573	synonymous_variant c.546G>C p.Thr182Thr	Rv3043c	ctaD	cytochrome C oxidase cytochrome 1	ERR3340739
NC_000962	3518167	snp	A	G	G:80 A:0	CDS	+	1422/2421	474/806	missense_variant c.1422A>G p.Ile474Met	Rv3151	nuoG	NADH-quinone oxidoreductase subunit G	ERR3340739
NC_000962	3518555	snp	A	G	G:106 A:0	CDS	+	1810/2421	604/806	missense_variant c.1810A>G p.Thr604Ala	Rv3151	nuoG	NADH-quinone oxidoreductase subunit G	ERR3340739
NC_000962	3404376	snp	C	G	G:52 C:0	CDS	-	546/1722	182/573	synonymous_variant c.546G>C p.Thr182Thr	Rv3043c	ctaD	cytochrome C oxidase cytochrome 1	SRR1723731
NC_000962	3511763	snp	G	C	C:29 G:0	CDS	+	82/387	28/128	missense_variant c.82G>C p.Val28Leu	Rv3145	nuoA	NADH-quinone oxidoreductase subunit A	SRR1723731
NC_000962	3518167	snp	A	G	G:19 A:0	CDS	+	1422/2421	474/806	missense_variant c.1422A>G p.Ile474Met	Rv3151	nuoG	NADH-quinone oxidoreductase subunit G	SRR1723731
NC_000962	3518555	snp	A	G	G:35 A:0	CDS	+	1810/2421	604/806	missense_variant c.1810A>G p.Thr604Ala	Rv3151	nuoG	NADH-quinone oxidoreductase subunit G	SRR1723731
NC_000962	2461009	snp	G	A	A:62 G:0	CDS	+	1332/1650	444/549	synonymous_variant c.1332G>A p.Ser444Ser	Rv2196	qcrB	ubiquinol-cytochrome C reductase cytochrome subunit B	SRR1723921
NC_000962	3404079	snp	G	A	A:56 G:0	CDS	-	843/1722	281/573	synonymous_variant c.843C>T p.Ile281Ile	Rv3043c	ctaD	cytochrome C oxidase cytochrome 1	SRR1723921
NC_000962	3518167	snp	A	G	G:15 A:0	CDS	+	1422/2421	474/806	missense_variant c.1422A>G p.Ile474Met	Rv3151	nuoG	NADH-quinone oxidoreductase subunit G	SRR1723921
NC_000962	3518555	snp	A	G	G:33 A:0	CDS	+	1810/2421	604/806	missense_variant c.1810A>G p.Thr604Ala	Rv3151	nuoG	NADH-quinone oxidoreductase subunit G	SRR1723921
NC_000962	3523191	snp	A	G	G:46 A:1	CDS	+	958/1902	320/633	missense_variant c.958A>G p.Ile320Val	Rv3156	nuoL	NADH-quinone oxidoreductase subunit L	SRR1723921
NC_000962	3518167	snp	A	G	G:12 A:0	CDS	+	1422/2421	474/806	missense_variant c.1422A>G p.Ile474Met	Rv3151	nuoG	NADH-quinone oxidoreductase subunit G	SRR1723922
NC_000962	3518555	snp	A	G	G:10 A:0	CDS	+	1810/2421	604/806	missense_variant c.1810A>G p.Thr604Ala	Rv3151	nuoG	NADH-quinone oxidoreductase subunit G	SRR1723922
NC_000962	3523191	snp	A	G	G:27 A:0	CDS	+	958/1902	320/633	missense_variant c.958A>G p.Ile320Val	Rv3156	nuoL	NADH-quinone oxidoreductase subunit L	SRR1723922
NC_000962	95591	snp	G	T	T:104 G:0	CDS	+	178/1479	60/492	stop_gained c.178G>T p.Glu60*	Rv0087	hycE	formate hydrogenase HycE	ERR1873554
NC_000962	1461915	snp	C	G	G:101 C:0	CDS	+	73/1341	25/446	missense_variant c.73C>G p.Leu25Val	Rv1307	atpH	ATP synthase subunit b/delta	ERR1873554
NC_000962	2460628	snp	C	A	A:93 C:0	CDS	+	951/1650	317/549	synonymous_variant c.951C>A p.Ala317Ala	Rv2196	qcrB	ubiquinol-cytochrome C reductase cytochrome subunit B	ERR1873554
NC_000962	3404376	snp	C	G	G:123 C:0	CDS	-	546/1722	182/573	synonymous_variant c.546G>C p.Thr182Thr	Rv3043c	ctaD	cytochrome C oxidase cytochrome 1	ERR1873554
NC_000962	3518167	snp	A	G	G:84 A:0	CDS	+	1422/2421	474/806	missense_variant c.1422A>G p.Ile474Met	Rv3151	nuoG	NADH-quinone oxidoreductase subunit G	ERR1873554
NC_000962	3518555	snp	A	G	G:101 A:0	CDS	+	1810/2421	604/806	missense_variant c.1810A>G p.Thr604Ala	Rv3151	nuoG	NADH-quinone oxidoreductase subunit G	ERR1873554
NC_000962	3404376	snp	C	G	G:30 C:0	CDS	-	546/1722	182/573	synonymous_variant c.546G>C p.Thr182Thr	Rv3043c	ctaD	cytochrome C oxidase cytochrome 1	SRR1723541
NC_000962	3514388	snp	T	G	G:37 T:0	CDS	+	1051/1323	351/440	missense_variant c.1051T>G p.Ser351Ala	Rv3148	nuoD	NADH-quinone oxidoreductase subunit D	SRR1723541
NC_000962	3518167	snp	A	G	G:18 A:0	CDS	+	1422/2421	474/806	missense_variant c.1422A>G p.Ile474Met	Rv3151	nuoG	NADH-quinone oxidoreductase subunit G	SRR1723541
NC_000962	3518555	snp	A	G	G:38 A:0	CDS	+	1810/2421	604/806	missense_variant c.1810A>G p.Thr604Ala	Rv3151	nuoG	NADH-quinone oxidoreductase subunit G	SRR1723541
NC_000962	3518597	snp	A	G	G:26 A:0	CDS	+	1852/2421	618/806	missense_variant c.1852A>G p.Thr618Ala	Rv3151	nuoG	NADH-quinone oxidoreductase subunit G	SRR1723541
NC_000962	1462152	snp	C	A	A:39 C:1	CDS	+	310/1341	104/446	missense_variant c.310C>A p.Arg104Ser	Rv1307	atpH	ATP synthase subunit b/delta	SRR1723854
NC_000962	1462226	snp	G	A	A:37 G:3	CDS	+	384/1341	128/446	synonymous_variant c.384G>A p.Gln128Gln	Rv1307	atpH	ATP synthase subunit b/delta	SRR1723854
NC_000962	3404376	snp	C	G	G:39 C:0	CDS	-	546/1722	182/573	synonymous_variant c.546G>C p.Thr182Thr	Rv3043c	ctaD	cytochrome C oxidase cytochrome 1	SRR1723854
NC_000962	3518167	snp	A	G	G:38 A:0	CDS	+	1422/2421	474/806	missense_variant c.1422A>G p.Ile474Met	Rv3151	nuoG	NADH-quinone oxidoreductase subunit G	SRR1723854
NC_000962	3518555	snp	A	G	G:36 A:0	CDS	+	1810/2421	604/806	missense_variant c.1810A>G p.Thr604Ala	Rv3151	nuoG	NADH-quinone oxidoreductase subunit G	SRR1723854
NC_000962	3404376	snp	C	G	G:73 C:0	CDS	-	546/1722	182/573	synonymous_variant c.546G>C p.Thr182Thr	Rv3043c	ctaD	cytochrome C oxidase cytochrome 1	SRR1723476
NC_000962	3518167	snp	A	G	G:41 A:0	CDS	+	1422/2421	474/806	missense_variant c.1422A>G p.Ile474Met	Rv3151	nuoG	NADH-quinone oxidoreductase subunit G	SRR1723476
NC_000962	3518555	snp	A	G	G:55 A:0	CDS	+	1810/2421	604/806	missense_variant c.1810A>G p.Thr604Ala	Rv3151	nuoG	NADH-quinone oxidoreductase subunit G	SRR1723476
NC_000962	3404376	snp	C	G	G:87 C:0	CDS	-	546/1722	182/573	synonymous_variant c.546G>C p.Thr182Thr	Rv3043c	ctaD	cytochrome C oxidase cytochrome 1	SRR6280228
NC_000962	3518167	snp	A	G	G:39 A:0	CDS	+	1422/2421	474/806	missense_variant c.1422A>G p.Ile474Met	Rv3151	nuoG	NADH-quinone oxidoreductase subunit G	SRR6280228
NC_000962	3518555	snp	A	G	G:52 A:0	CDS	+	1810/2421	604/806	missense_variant c.1810A>G p.Thr604Ala	Rv3151	nuoG	NADH-quinone oxidoreductase subunit G	SRR6280228
NC_000962	2459098	snp	C	T	T:35 C:0	CDS	+	707/1290	236/429	missense_variant c.707C>T p.Pro236Leu	Rv2195	qcrA	ubiquinol-cytochrome C reductase rieske iron-sulfur subunit	SRR1724000
NC_000962	2460966	snp	T	C	C:66 T:0	CDS	+	1289/1650	430/549	missense_variant c.1289T>C p.Ile430Thr	Rv2196	qcrB	ubiquinol-cytochrome C reductase cytochrome subunit B	SRR1724000
NC_000962	3404376	snp	C	G	G:52 C:0	CDS	-	546/1722	182/573	synonymous_variant c.546G>C p.Thr182Thr	Rv3043c	ctaD	cytochrome C oxidase cytochrome 1	SRR1724000
NC_000962	3518167	snp	A	G	G:19 A:0	CDS	+	1422/2421	474/806	missense_variant c.1422A>G p.Ile474Met	Rv3151	nuoG	NADH-quinone oxidoreductase subunit G	SRR1724000
NC_000962	3518555	snp	A	G	G:35 A:0	CDS	+	1810/2421	604/806	missense_variant c.1810A>G p.Thr604Ala	Rv3151	nuoG	NADH-quinone oxidoreductase subunit G	SRR1724000
NC_000962	3404376	snp	C	G	G:49 C:0	CDS	-	546/1722	182/573	synonymous_variant c.546G>C p.Thr182Thr	Rv3043c	ctaD	cytochrome C oxidase cytochrome 1	SRR1724011
NC_000962	3518167	snp	A	G	G:13 A:0	CDS	+	1422/2421	474/806	missense_variant c.1422A>G p.Ile474Met	Rv3151	nuoG	NADH-quinone oxidoreductase subunit G	SRR1724011
NC_000962	3518555	snp	A	G	G:27 A:0	CDS	+	1810/2421	604/806	missense_variant c.1810A>G p.Thr604Ala	Rv3151	nuoG	NADH-quinone oxidoreductase subunit G	SRR1724011
NC_000962	3518167	snp	A	G	G:24 A:0	CDS	+	1422/2421	474/806	missense_variant c.1422A>G p.Ile474Met	Rv3151	nuoG	NADH-quinone oxidoreductase subunit G	SRR1723892
NC_000962	3518555	snp	A	G	G:27 A:0	CDS	+	1810/2421	604/806	missense_variant c.1810A>G p.Thr604Ala	Rv3151	nuoG	NADH-quinone oxidoreductase subunit G	SRR1723892
NC_000962	3404376	snp	C	G	G:81 C:0	CDS	-	546/1722	182/573	synonymous_variant c.546G>C p.Thr182Thr	Rv3043c	ctaD	cytochrome C oxidase cytochrome 1	SRR833113
NC_000962	3518167	snp	A	G	G:43 A:0	CDS	+	1422/2421	474/806	missense_variant c.1422A>G p.Ile474Met	Rv3151	nuoG	NADH-quinone oxidoreductase subunit G	SRR833113
NC_000962	3518555	snp	A	G	G:50 A:0	CDS	+	1810/2421	604/806	missense_variant c.1810A>G p.Thr604Ala	Rv3151	nuoG	NADH-quinone oxidoreductase subunit G	SRR833113
NC_000962	3521762	snp	G	C	C:56 G:1	CDS	+	624/789	208/262	synonymous_variant c.624G>C p.Pro208Pro	Rv3154	nuoJ	NADH-quinone oxidoreductase subunit J	SRR833113
NC_000962	3404376	snp	C	G	G:23 C:2	CDS	-	546/1722	182/573	synonymous_variant c.546G>C p.Thr182Thr	Rv3043c	ctaD	cytochrome C oxidase cytochrome 1	SRR1723828
NC_000962	3518167	snp	A	G	G:18 A:0	CDS	+	1422/2421	474/806	missense_variant c.1422A>G p.Ile474Met	Rv3151	nuoG	NADH-quinone oxidoreductase subunit G	SRR1723828
NC_000962	3518441	snp	T	C	C:23 T:1	CDS	+	1696/2421	566/806	synonymous_variant c.1696T>C p.Leu566Leu	Rv3151	nuoG	NADH-quinone oxidoreductase subunit G	SRR1723828
NC_000962	3518555	snp	A	G	G:22 A:0	CDS	+	1810/2421	604/806	missense_variant c.1810A>G p.Thr604Ala	Rv3151	nuoG	NADH-quinone oxidoreductase subunit G	SRR1723828
NC_000962	95591	snp	G	T	T:117 G:0	CDS	+	178/1479	60/492	stop_gained c.178G>T p.Glu60*	Rv0087	hycE	formate hydrogenase HycE	SRR058369
NC_000962	1824493	snp	C	T	T:162 C:0	CDS	-	1395/1458	465/485	synonymous_variant c.1395G>A p.Ala465Ala	Rv1623c	cydA	cytochrome D ubiquinol oxidase subunit I CydA	SRR058369
NC_000962	2461053	snp	C	A	A:124 C:0	CDS	+	1376/1650	459/549	missense_variant c.1376C>A p.Pro459His	Rv2196	qcrB	ubiquinol-cytochrome C reductase cytochrome subunit B	SRR058369
NC_000962	3404376	snp	C	G	G:102 C:0	CDS	-	546/1722	182/573	synonymous_variant c.546G>C p.Thr182Thr	Rv3043c	ctaD	cytochrome C oxidase cytochrome 1	SRR058369
NC_000962	3518167	snp	A	G	G:48 A:0	CDS	+	1422/2421	474/806	missense_variant c.1422A>G p.Ile474Met	Rv3151	nuoG	NADH-quinone oxidoreductase subunit G	SRR058369
NC_000962	3518555	snp	A	G	G:65 A:0	CDS	+	1810/2421	604/806	missense_variant c.1810A>G p.Thr604Ala	Rv3151	nuoG	NADH-quinone oxidoreductase subunit G	SRR058369
NC_000962	3404376	snp	C	G	G:14 C:0	CDS	-	546/1722	182/573	synonymous_variant c.546G>C p.Thr182Thr	Rv3043c	ctaD	cytochrome C oxidase cytochrome 1	SRR1723783
NC_000962	3518167	snp	A	G	G:22 A:0	CDS	+	1422/2421	474/806	missense_variant c.1422A>G p.Ile474Met	Rv3151	nuoG	NADH-quinone oxidoreductase subunit G	SRR1723783
NC_000962	3518555	snp	A	G	G:12 A:0	CDS	+	1810/2421	604/806	missense_variant c.1810A>G p.Thr604Ala	Rv3151	nuoG	NADH-quinone oxidoreductase subunit G	SRR1723783
NC_000962	3404376	snp	C	G	G:342 C:3	CDS	-	546/1722	182/573	synonymous_variant c.546G>C p.Thr182Thr	Rv3043c	ctaD	cytochrome C oxidase cytochrome 1	CRR027527
NC_000962	3518167	snp	A	G	G:363 A:0	CDS	+	1422/2421	474/806	missense_variant c.1422A>G p.Ile474Met	Rv3151	nuoG	NADH-quinone oxidoreductase subunit G	CRR027527
NC_000962	3518555	snp	A	G	G:500 A:0	CDS	+	1810/2421	604/806	missense_variant c.1810A>G p.Thr604Ala	Rv3151	nuoG	NADH-quinone oxidoreductase subunit G	CRR027527
NC_000962	3404376	snp	C	G	G:21 C:0	CDS	-	546/1722	182/573	synonymous_variant c.546G>C p.Thr182Thr	Rv3043c	ctaD	cytochrome C oxidase cytochrome 1	SRR1723798
NC_000962	3518167	snp	A	G	G:12 A:0	CDS	+	1422/2421	474/806	missense_variant c.1422A>G p.Ile474Met	Rv3151	nuoG	NADH-quinone oxidoreductase subunit G	SRR1723798
NC_000962	3518555	snp	A	G	G:18 A:0	CDS	+	1810/2421	604/806	missense_variant c.1810A>G p.Thr604Ala	Rv3151	nuoG	NADH-quinone oxidoreductase subunit G	SRR1723798
NC_000962	3404376	snp	C	G	G:20 C:0	CDS	-	546/1722	182/573	synonymous_variant c.546G>C p.Thr182Thr	Rv3043c	ctaD	cytochrome C oxidase cytochrome 1	SRR1723631
NC_000962	3518555	snp	A	G	G:23 A:0	CDS	+	1810/2421	604/806	missense_variant c.1810A>G p.Thr604Ala	Rv3151	nuoG	NADH-quinone oxidoreductase subunit G	SRR1723631
NC_000962	3526530	snp	C	G	G:20 C:1	CDS	+	741/1596	247/531	missense_variant c.741C>G p.Asp247Glu	Rv3158	nuoN	NADH-quinone oxidoreductase subunit N	SRR1723631
NC_000962	3404376	snp	C	G	G:24 C:0	CDS	-	546/1722	182/573	synonymous_variant c.546G>C p.Thr182Thr	Rv3043c	ctaD	cytochrome C oxidase cytochrome 1	SRR1723885
NC_000962	3516681	snp	G	C	C:25 G:0	CDS	+	1270/1338	424/445	missense_variant c.1270G>C p.Val424Leu	Rv3150	nuoF	NADH-quinone oxidoreductase subunit F	SRR1723885
NC_000962	3518167	snp	A	G	G:22 A:0	CDS	+	1422/2421	474/806	missense_variant c.1422A>G p.Ile474Met	Rv3151	nuoG	NADH-quinone oxidoreductase subunit G	SRR1723885
NC_000962	3518555	snp	A	G	G:27 A:0	CDS	+	1810/2421	604/806	missense_variant c.1810A>G p.Thr604Ala	Rv3151	nuoG	NADH-quinone oxidoreductase subunit G	SRR1723885
NC_000962	1460858	snp	C	T	T:63 C:0	CDS	+	615/753	205/250	synonymous_variant c.615C>T p.Pro205Pro	Rv1304	atpB	ATP synthase subunit A	SRR1723424
NC_000962	3404376	snp	C	G	G:44 C:0	CDS	-	546/1722	182/573	synonymous_variant c.546G>C p.Thr182Thr	Rv3043c	ctaD	cytochrome C oxidase cytochrome 1	SRR1723424
NC_000962	3518167	snp	A	G	G:28 A:0	CDS	+	1422/2421	474/806	missense_variant c.1422A>G p.Ile474Met	Rv3151	nuoG	NADH-quinone oxidoreductase subunit G	SRR1723424
NC_000962	3518555	snp	A	G	G:37 A:0	CDS	+	1810/2421	604/806	missense_variant c.1810A>G p.Thr604Ala	Rv3151	nuoG	NADH-quinone oxidoreductase subunit G	SRR1723424
NC_000962	3525891	snp	G	A	A:33 G:0	CDS	+	102/1596	34/531	synonymous_variant c.102G>A p.Pro34Pro	Rv3158	nuoN	NADH-quinone oxidoreductase subunit N	SRR1723424
NC_000962	3526873	snp	G	T	T:53 G:0	CDS	+	1084/1596	362/531	missense_variant c.1084G>T p.Ala362Ser	Rv3158	nuoN	NADH-quinone oxidoreductase subunit N	SRR1723424
NC_000962	3404376	snp	C	G	G:52 C:1	CDS	-	546/1722	182/573	synonymous_variant c.546G>C p.Thr182Thr	Rv3043c	ctaD	cytochrome C oxidase cytochrome 1	CRR027526
NC_000962	3518167	snp	A	G	G:54 A:0	CDS	+	1422/2421	474/806	missense_variant c.1422A>G p.Ile474Met	Rv3151	nuoG	NADH-quinone oxidoreductase subunit G	CRR027526
NC_000962	3518555	snp	A	G	G:84 A:0	CDS	+	1810/2421	604/806	missense_variant c.1810A>G p.Thr604Ala	Rv3151	nuoG	NADH-quinone oxidoreductase subunit G	CRR027526
NC_000962	95591	snp	G	T	T:149 G:0	CDS	+	178/1479	60/492	stop_gained c.178G>T p.Glu60*	Rv0087	hycE	formate hydrogenase HycE	SRR058371
NC_000962	1824493	snp	C	T	T:118 C:0	CDS	-	1395/1458	465/485	synonymous_variant c.1395G>A p.Ala465Ala	Rv1623c	cydA	cytochrome D ubiquinol oxidase subunit I CydA	SRR058371
NC_000962	2461053	snp	C	A	A:88 C:0	CDS	+	1376/1650	459/549	missense_variant c.1376C>A p.Pro459His	Rv2196	qcrB	ubiquinol-cytochrome C reductase cytochrome subunit B	SRR058371
NC_000962	3404376	snp	C	G	G:73 C:0	CDS	-	546/1722	182/573	synonymous_variant c.546G>C p.Thr182Thr	Rv3043c	ctaD	cytochrome C oxidase cytochrome 1	SRR058371
NC_000962	3518167	snp	A	G	G:73 A:0	CDS	+	1422/2421	474/806	missense_variant c.1422A>G p.Ile474Met	Rv3151	nuoG	NADH-quinone oxidoreductase subunit G	SRR058371
NC_000962	3518555	snp	A	G	G:62 A:0	CDS	+	1810/2421	604/806	missense_variant c.1810A>G p.Thr604Ala	Rv3151	nuoG	NADH-quinone oxidoreductase subunit G	SRR058371
NC_000962	3518167	snp	A	G	G:13 A:0	CDS	+	1422/2421	474/806	missense_variant c.1422A>G p.Ile474Met	Rv3151	nuoG	NADH-quinone oxidoreductase subunit G	SRR1723998
NC_000962	3518555	snp	A	G	G:28 A:0	CDS	+	1810/2421	604/806	missense_variant c.1810A>G p.Thr604Ala	Rv3151	nuoG	NADH-quinone oxidoreductase subunit G	SRR1723998
NC_000962	3520977	snp	G	C	C:25 G:1	CDS	+	471/636	157/211	synonymous_variant c.471G>C p.Leu157Leu	Rv3153	nuoI	NADH-quinone oxidoreductase subunit I	SRR1723998
NC_000962	3404376	snp	C	G	G:19 C:0	CDS	-	546/1722	182/573	synonymous_variant c.546G>C p.Thr182Thr	Rv3043c	ctaD	cytochrome C oxidase cytochrome 1	SRR1723488
NC_000962	3518167	snp	A	G	G:12 A:0	CDS	+	1422/2421	474/806	missense_variant c.1422A>G p.Ile474Met	Rv3151	nuoG	NADH-quinone oxidoreductase subunit G	SRR1723488
NC_000962	3518555	snp	A	G	G:21 A:0	CDS	+	1810/2421	604/806	missense_variant c.1810A>G p.Thr604Ala	Rv3151	nuoG	NADH-quinone oxidoreductase subunit G	SRR1723488
NC_000962	3404376	snp	C	G	G:55 C:0	CDS	-	546/1722	182/573	synonymous_variant c.546G>C p.Thr182Thr	Rv3043c	ctaD	cytochrome C oxidase cytochrome 1	SRR1723597
NC_000962	3518167	snp	A	G	G:40 A:0	CDS	+	1422/2421	474/806	missense_variant c.1422A>G p.Ile474Met	Rv3151	nuoG	NADH-quinone oxidoreductase subunit G	SRR1723597
NC_000962	3518555	snp	A	G	G:47 A:0	CDS	+	1810/2421	604/806	missense_variant c.1810A>G p.Thr604Ala	Rv3151	nuoG	NADH-quinone oxidoreductase subunit G	SRR1723597
NC_000962	3404376	snp	C	G	G:80 C:0	CDS	-	546/1722	182/573	synonymous_variant c.546G>C p.Thr182Thr	Rv3043c	ctaD	cytochrome C oxidase cytochrome 1	SRR1724004
NC_000962	3518167	snp	A	G	G:30 A:0	CDS	+	1422/2421	474/806	missense_variant c.1422A>G p.Ile474Met	Rv3151	nuoG	NADH-quinone oxidoreductase subunit G	SRR1724004
NC_000962	3518555	snp	A	G	G:59 A:0	CDS	+	1810/2421	604/806	missense_variant c.1810A>G p.Thr604Ala	Rv3151	nuoG	NADH-quinone oxidoreductase subunit G	SRR1724004
NC_000962	3404376	snp	C	G	G:13 C:0	CDS	-	546/1722	182/573	synonymous_variant c.546G>C p.Thr182Thr	Rv3043c	ctaD	cytochrome C oxidase cytochrome 1	SRR1723540
NC_000962	3514388	snp	T	G	G:25 T:0	CDS	+	1051/1323	351/440	missense_variant c.1051T>G p.Ser351Ala	Rv3148	nuoD	NADH-quinone oxidoreductase subunit D	SRR1723540
NC_000962	3518167	snp	A	G	G:22 A:0	CDS	+	1422/2421	474/806	missense_variant c.1422A>G p.Ile474Met	Rv3151	nuoG	NADH-quinone oxidoreductase subunit G	SRR1723540
NC_000962	3518555	snp	A	G	G:16 A:0	CDS	+	1810/2421	604/806	missense_variant c.1810A>G p.Thr604Ala	Rv3151	nuoG	NADH-quinone oxidoreductase subunit G	SRR1723540
NC_000962	3518597	snp	A	G	G:19 A:0	CDS	+	1852/2421	618/806	missense_variant c.1852A>G p.Thr618Ala	Rv3151	nuoG	NADH-quinone oxidoreductase subunit G	SRR1723540
NC_000962	472471	snp	G	A	A:62 G:0	CDS	-	169/1413	57/470	stop_gained c.169C>T p.Gln57*	Rv0392c	ndhA	NADH dehydrogenase NdhA	ERR2179600
NC_000962	2459875	snp	G	A	A:62 G:1	CDS	+	198/1650	66/549	synonymous_variant c.198G>A p.Thr66Thr	Rv2196	qcrB	ubiquinol-cytochrome C reductase cytochrome subunit B	ERR2179600
NC_000962	3518167	snp	A	G	G:27 A:0	CDS	+	1422/2421	474/806	missense_variant c.1422A>G p.Ile474Met	Rv3151	nuoG	NADH-quinone oxidoreductase subunit G	ERR2179600
NC_000962	3518555	snp	A	G	G:34 A:0	CDS	+	1810/2421	604/806	missense_variant c.1810A>G p.Thr604Ala	Rv3151	nuoG	NADH-quinone oxidoreductase subunit G	ERR2179600
NC_000962	3404376	snp	C	G	G:108 C:0	CDS	-	546/1722	182/573	synonymous_variant c.546G>C p.Thr182Thr	Rv3043c	ctaD	cytochrome C oxidase cytochrome 1	ERR1873466
NC_000962	3518167	snp	A	G	G:101 A:0	CDS	+	1422/2421	474/806	missense_variant c.1422A>G p.Ile474Met	Rv3151	nuoG	NADH-quinone oxidoreductase subunit G	ERR1873466
NC_000962	3518555	snp	A	G	G:100 A:0	CDS	+	1810/2421	604/806	missense_variant c.1810A>G p.Thr604Ala	Rv3151	nuoG	NADH-quinone oxidoreductase subunit G	ERR1873466
NC_000962	3526873	snp	G	T	T:115 G:0	CDS	+	1084/1596	362/531	missense_variant c.1084G>T p.Ala362Ser	Rv3158	nuoN	NADH-quinone oxidoreductase subunit N	ERR1873466
NC_000962	3404376	snp	C	G	G:43 C:0	CDS	-	546/1722	182/573	synonymous_variant c.546G>C p.Thr182Thr	Rv3043c	ctaD	cytochrome C oxidase cytochrome 1	SRR1723552
NC_000962	3518167	snp	A	G	G:28 A:0	CDS	+	1422/2421	474/806	missense_variant c.1422A>G p.Ile474Met	Rv3151	nuoG	NADH-quinone oxidoreductase subunit G	SRR1723552
NC_000962	3518555	snp	A	G	G:39 A:0	CDS	+	1810/2421	604/806	missense_variant c.1810A>G p.Thr604Ala	Rv3151	nuoG	NADH-quinone oxidoreductase subunit G	SRR1723552
NC_000962	1463923	snp	C	T	T:53 C:0	CDS	+	696/1650	232/549	synonymous_variant c.696C>T p.Thr232Thr	Rv1308	atpA	ATP synthase subunit alpha	SRR1723429
NC_000962	3404376	snp	C	G	G:64 C:0	CDS	-	546/1722	182/573	synonymous_variant c.546G>C p.Thr182Thr	Rv3043c	ctaD	cytochrome C oxidase cytochrome 1	SRR1723429
NC_000962	3518167	snp	A	G	G:48 A:0	CDS	+	1422/2421	474/806	missense_variant c.1422A>G p.Ile474Met	Rv3151	nuoG	NADH-quinone oxidoreductase subunit G	SRR1723429
NC_000962	3518555	snp	A	G	G:62 A:0	CDS	+	1810/2421	604/806	missense_variant c.1810A>G p.Thr604Ala	Rv3151	nuoG	NADH-quinone oxidoreductase subunit G	SRR1723429
NC_000962	3526873	snp	G	T	T:82 G:0	CDS	+	1084/1596	362/531	missense_variant c.1084G>T p.Ala362Ser	Rv3158	nuoN	NADH-quinone oxidoreductase subunit N	SRR1723429
NC_000962	95591	snp	G	T	T:163 G:0	CDS	+	178/1479	60/492	stop_gained c.178G>T p.Glu60*	Rv0087	hycE	formate hydrogenase HycE	SRR057771
NC_000962	1824493	snp	C	T	T:192 C:0	CDS	-	1395/1458	465/485	synonymous_variant c.1395G>A p.Ala465Ala	Rv1623c	cydA	cytochrome D ubiquinol oxidase subunit I CydA	SRR057771
NC_000962	2461053	snp	C	A	A:141 C:2	CDS	+	1376/1650	459/549	missense_variant c.1376C>A p.Pro459His	Rv2196	qcrB	ubiquinol-cytochrome C reductase cytochrome subunit B	SRR057771
NC_000962	3404376	snp	C	G	G:89 C:0	CDS	-	546/1722	182/573	synonymous_variant c.546G>C p.Thr182Thr	Rv3043c	ctaD	cytochrome C oxidase cytochrome 1	SRR057771
NC_000962	3518167	snp	A	G	G:114 A:0	CDS	+	1422/2421	474/806	missense_variant c.1422A>G p.Ile474Met	Rv3151	nuoG	NADH-quinone oxidoreductase subunit G	SRR057771
NC_000962	3518555	snp	A	G	G:133 A:0	CDS	+	1810/2421	604/806	missense_variant c.1810A>G p.Thr604Ala	Rv3151	nuoG	NADH-quinone oxidoreductase subunit G	SRR057771
NC_000962	3404376	snp	C	G	G:20 C:0	CDS	-	546/1722	182/573	synonymous_variant c.546G>C p.Thr182Thr	Rv3043c	ctaD	cytochrome C oxidase cytochrome 1	SRR1723804
NC_000962	3518167	snp	A	G	G:23 A:0	CDS	+	1422/2421	474/806	missense_variant c.1422A>G p.Ile474Met	Rv3151	nuoG	NADH-quinone oxidoreductase subunit G	SRR1723804
NC_000962	3518555	snp	A	G	G:18 A:0	CDS	+	1810/2421	604/806	missense_variant c.1810A>G p.Thr604Ala	Rv3151	nuoG	NADH-quinone oxidoreductase subunit G	SRR1723804
NC_000962	3404376	snp	C	G	G:37 C:0	CDS	-	546/1722	182/573	synonymous_variant c.546G>C p.Thr182Thr	Rv3043c	ctaD	cytochrome C oxidase cytochrome 1	SRR1724010
NC_000962	3518167	snp	A	G	G:26 A:0	CDS	+	1422/2421	474/806	missense_variant c.1422A>G p.Ile474Met	Rv3151	nuoG	NADH-quinone oxidoreductase subunit G	SRR1724010
NC_000962	3518555	snp	A	G	G:33 A:0	CDS	+	1810/2421	604/806	missense_variant c.1810A>G p.Thr604Ala	Rv3151	nuoG	NADH-quinone oxidoreductase subunit G	SRR1724010
NC_000962	3518167	snp	A	G	G:21 A:0	CDS	+	1422/2421	474/806	missense_variant c.1422A>G p.Ile474Met	Rv3151	nuoG	NADH-quinone oxidoreductase subunit G	SRR1723968
NC_000962	3518555	snp	A	G	G:39 A:0	CDS	+	1810/2421	604/806	missense_variant c.1810A>G p.Thr604Ala	Rv3151	nuoG	NADH-quinone oxidoreductase subunit G	SRR1723968
NC_000962	3520977	snp	G	C	C:50 G:0	CDS	+	471/636	157/211	synonymous_variant c.471G>C p.Leu157Leu	Rv3153	nuoI	NADH-quinone oxidoreductase subunit I	SRR1723968
NC_000962	3518167	snp	A	G	G:24 A:0	CDS	+	1422/2421	474/806	missense_variant c.1422A>G p.Ile474Met	Rv3151	nuoG	NADH-quinone oxidoreductase subunit G	SRR1723893
NC_000962	3518555	snp	A	G	G:26 A:0	CDS	+	1810/2421	604/806	missense_variant c.1810A>G p.Thr604Ala	Rv3151	nuoG	NADH-quinone oxidoreductase subunit G	SRR1723893
NC_000962	3404376	snp	C	G	G:26 C:0	CDS	-	546/1722	182/573	synonymous_variant c.546G>C p.Thr182Thr	Rv3043c	ctaD	cytochrome C oxidase cytochrome 1	SRR1723469
NC_000962	3518167	snp	A	G	G:16 A:0	CDS	+	1422/2421	474/806	missense_variant c.1422A>G p.Ile474Met	Rv3151	nuoG	NADH-quinone oxidoreductase subunit G	SRR1723469
NC_000962	3518555	snp	A	G	G:20 A:0	CDS	+	1810/2421	604/806	missense_variant c.1810A>G p.Thr604Ala	Rv3151	nuoG	NADH-quinone oxidoreductase subunit G	SRR1723469
NC_000962	3524295	snp	A	C	C:21 A:1	CDS	+	164/1662	55/553	missense_variant c.164A>C p.Lys55Thr	Rv3157	nuoM	NADH-quinone oxidoreductase subunit M	SRR1723469
NC_000962	3404376	snp	C	G	G:33 C:0	CDS	-	546/1722	182/573	synonymous_variant c.546G>C p.Thr182Thr	Rv3043c	ctaD	cytochrome C oxidase cytochrome 1	SRR1723493
NC_000962	3515307	snp	G	A	A:29 G:0	CDS	+	651/759	217/252	synonymous_variant c.651G>A p.Gln217Gln	Rv3149	nuoE	NADH-quinone oxidoreductase subunit E	SRR1723493
NC_000962	3518167	snp	A	G	G:25 A:0	CDS	+	1422/2421	474/806	missense_variant c.1422A>G p.Ile474Met	Rv3151	nuoG	NADH-quinone oxidoreductase subunit G	SRR1723493
NC_000962	3518555	snp	A	G	G:29 A:0	CDS	+	1810/2421	604/806	missense_variant c.1810A>G p.Thr604Ala	Rv3151	nuoG	NADH-quinone oxidoreductase subunit G	SRR1723493
NC_000962	3518167	snp	A	G	G:20 A:0	CDS	+	1422/2421	474/806	missense_variant c.1422A>G p.Ile474Met	Rv3151	nuoG	NADH-quinone oxidoreductase subunit G	SRR1723910
NC_000962	3518555	snp	A	G	G:30 A:0	CDS	+	1810/2421	604/806	missense_variant c.1810A>G p.Thr604Ala	Rv3151	nuoG	NADH-quinone oxidoreductase subunit G	SRR1723910
NC_000962	472410	snp	C	T	T:52 C:5	CDS	-	230/1413	77/470	missense_variant c.230G>A p.Arg77His	Rv0392c	ndhA	NADH dehydrogenase NdhA	SRR1723938
NC_000962	3518167	snp	A	G	G:21 A:0	CDS	+	1422/2421	474/806	missense_variant c.1422A>G p.Ile474Met	Rv3151	nuoG	NADH-quinone oxidoreductase subunit G	SRR1723938
NC_000962	3518555	snp	A	G	G:21 A:0	CDS	+	1810/2421	604/806	missense_variant c.1810A>G p.Thr604Ala	Rv3151	nuoG	NADH-quinone oxidoreductase subunit G	SRR1723938
NC_000962	472471	snp	G	A	A:67 G:0	CDS	-	169/1413	57/470	stop_gained c.169C>T p.Gln57*	Rv0392c	ndhA	NADH dehydrogenase NdhA	SRR1723953
NC_000962	2459875	snp	G	A	A:64 G:1	CDS	+	198/1650	66/549	synonymous_variant c.198G>A p.Thr66Thr	Rv2196	qcrB	ubiquinol-cytochrome C reductase cytochrome subunit B	SRR1723953
NC_000962	3518167	snp	A	G	G:27 A:0	CDS	+	1422/2421	474/806	missense_variant c.1422A>G p.Ile474Met	Rv3151	nuoG	NADH-quinone oxidoreductase subunit G	SRR1723953
NC_000962	3518555	snp	A	G	G:35 A:0	CDS	+	1810/2421	604/806	missense_variant c.1810A>G p.Thr604Ala	Rv3151	nuoG	NADH-quinone oxidoreductase subunit G	SRR1723953
NC_000962	96680	snp	A	G	G:81 A:0	CDS	+	1267/1479	423/492	missense_variant c.1267A>G p.Ser423Gly	Rv0087	hycE	formate hydrogenase HycE	CRR027603
NC_000962	3404376	snp	C	G	G:78 C:0	CDS	-	546/1722	182/573	synonymous_variant c.546G>C p.Thr182Thr	Rv3043c	ctaD	cytochrome C oxidase cytochrome 1	CRR027603
NC_000962	3518167	snp	A	G	G:79 A:1	CDS	+	1422/2421	474/806	missense_variant c.1422A>G p.Ile474Met	Rv3151	nuoG	NADH-quinone oxidoreductase subunit G	CRR027603
NC_000962	3518555	snp	A	G	G:82 A:0	CDS	+	1810/2421	604/806	missense_variant c.1810A>G p.Thr604Ala	Rv3151	nuoG	NADH-quinone oxidoreductase subunit G	CRR027603
NC_000962	3404376	snp	C	G	G:59 C:0	CDS	-	546/1722	182/573	synonymous_variant c.546G>C p.Thr182Thr	Rv3043c	ctaD	cytochrome C oxidase cytochrome 1	SRR1723563
NC_000962	3518167	snp	A	G	G:23 A:0	CDS	+	1422/2421	474/806	missense_variant c.1422A>G p.Ile474Met	Rv3151	nuoG	NADH-quinone oxidoreductase subunit G	SRR1723563
NC_000962	3518555	snp	A	G	G:36 A:0	CDS	+	1810/2421	604/806	missense_variant c.1810A>G p.Thr604Ala	Rv3151	nuoG	NADH-quinone oxidoreductase subunit G	SRR1723563
NC_000962	2459732	snp	G	A	A:281 G:0	CDS	+	55/1650	19/549	missense_variant c.55G>A p.Glu19Lys	Rv2196	qcrB	ubiquinol-cytochrome C reductase cytochrome subunit B	ERR037513
NC_000962	3514512	snp	G	C	C:203 G:0	CDS	+	1175/1323	392/440	missense_variant c.1175G>C p.Gly392Ala	Rv3148	nuoD	NADH-quinone oxidoreductase subunit D	ERR037513
NC_000962	3518167	snp	A	G	G:161 A:1	CDS	+	1422/2421	474/806	missense_variant c.1422A>G p.Ile474Met	Rv3151	nuoG	NADH-quinone oxidoreductase subunit G	ERR037513
NC_000962	3518555	snp	A	G	G:171 A:0	CDS	+	1810/2421	604/806	missense_variant c.1810A>G p.Thr604Ala	Rv3151	nuoG	NADH-quinone oxidoreductase subunit G	ERR037513
NC_000962	3404376	snp	C	G	G:103 C:0	CDS	-	546/1722	182/573	synonymous_variant c.546G>C p.Thr182Thr	Rv3043c	ctaD	cytochrome C oxidase cytochrome 1	ERR1873564
NC_000962	3518167	snp	A	G	G:83 A:0	CDS	+	1422/2421	474/806	missense_variant c.1422A>G p.Ile474Met	Rv3151	nuoG	NADH-quinone oxidoreductase subunit G	ERR1873564
NC_000962	3518555	snp	A	G	G:114 A:0	CDS	+	1810/2421	604/806	missense_variant c.1810A>G p.Thr604Ala	Rv3151	nuoG	NADH-quinone oxidoreductase subunit G	ERR1873564
NC_000962	3526873	snp	G	T	T:105 G:0	CDS	+	1084/1596	362/531	missense_variant c.1084G>T p.Ala362Ser	Rv3158	nuoN	NADH-quinone oxidoreductase subunit N	ERR1873564
NC_000962	3404376	snp	C	G	G:28 C:0	CDS	-	546/1722	182/573	synonymous_variant c.546G>C p.Thr182Thr	Rv3043c	ctaD	cytochrome C oxidase cytochrome 1	SRR1723683
NC_000962	3404544	snp	G	A	A:25 G:0	CDS	-	378/1722	126/573	synonymous_variant c.378C>T p.Phe126Phe	Rv3043c	ctaD	cytochrome C oxidase cytochrome 1	SRR1723683
NC_000962	3518167	snp	A	G	G:24 A:0	CDS	+	1422/2421	474/806	missense_variant c.1422A>G p.Ile474Met	Rv3151	nuoG	NADH-quinone oxidoreductase subunit G	SRR1723683
NC_000962	3518555	snp	A	G	G:26 A:0	CDS	+	1810/2421	604/806	missense_variant c.1810A>G p.Thr604Ala	Rv3151	nuoG	NADH-quinone oxidoreductase subunit G	SRR1723683
NC_000962	3404376	snp	C	G	G:65 C:0	CDS	-	546/1722	182/573	synonymous_variant c.546G>C p.Thr182Thr	Rv3043c	ctaD	cytochrome C oxidase cytochrome 1	SRR1723633
NC_000962	3518167	snp	A	G	G:23 A:0	CDS	+	1422/2421	474/806	missense_variant c.1422A>G p.Ile474Met	Rv3151	nuoG	NADH-quinone oxidoreductase subunit G	SRR1723633
NC_000962	3518555	snp	A	G	G:29 A:0	CDS	+	1810/2421	604/806	missense_variant c.1810A>G p.Thr604Ala	Rv3151	nuoG	NADH-quinone oxidoreductase subunit G	SRR1723633
NC_000962	3526530	snp	C	G	G:34 C:0	CDS	+	741/1596	247/531	missense_variant c.741C>G p.Asp247Glu	Rv3158	nuoN	NADH-quinone oxidoreductase subunit N	SRR1723633
NC_000962	472410	snp	C	T	T:73 C:0	CDS	-	230/1413	77/470	missense_variant c.230G>A p.Arg77His	Rv0392c	ndhA	NADH dehydrogenase NdhA	SRR1723937
NC_000962	3518167	snp	A	G	G:28 A:0	CDS	+	1422/2421	474/806	missense_variant c.1422A>G p.Ile474Met	Rv3151	nuoG	NADH-quinone oxidoreductase subunit G	SRR1723937
NC_000962	3518555	snp	A	G	G:53 A:0	CDS	+	1810/2421	604/806	missense_variant c.1810A>G p.Thr604Ala	Rv3151	nuoG	NADH-quinone oxidoreductase subunit G	SRR1723937
NC_000962	95591	snp	G	T	T:138 G:0	CDS	+	178/1479	60/492	stop_gained c.178G>T p.Glu60*	Rv0087	hycE	formate hydrogenase HycE	SRR058116
NC_000962	1824493	snp	C	T	T:114 C:0	CDS	-	1395/1458	465/485	synonymous_variant c.1395G>A p.Ala465Ala	Rv1623c	cydA	cytochrome D ubiquinol oxidase subunit I CydA	SRR058116
NC_000962	2461053	snp	C	A	A:80 C:0	CDS	+	1376/1650	459/549	missense_variant c.1376C>A p.Pro459His	Rv2196	qcrB	ubiquinol-cytochrome C reductase cytochrome subunit B	SRR058116
NC_000962	3404376	snp	C	G	G:71 C:0	CDS	-	546/1722	182/573	synonymous_variant c.546G>C p.Thr182Thr	Rv3043c	ctaD	cytochrome C oxidase cytochrome 1	SRR058116
NC_000962	3518167	snp	A	G	G:57 A:0	CDS	+	1422/2421	474/806	missense_variant c.1422A>G p.Ile474Met	Rv3151	nuoG	NADH-quinone oxidoreductase subunit G	SRR058116
NC_000962	3518555	snp	A	G	G:66 A:0	CDS	+	1810/2421	604/806	missense_variant c.1810A>G p.Thr604Ala	Rv3151	nuoG	NADH-quinone oxidoreductase subunit G	SRR058116
NC_000962	1825234	snp	G	A	A:32 G:0	CDS	-	654/1458	218/485	synonymous_variant c.654C>T p.Thr218Thr	Rv1623c	cydA	cytochrome D ubiquinol oxidase subunit I CydA	SRR1723630
NC_000962	3404376	snp	C	G	G:42 C:1	CDS	-	546/1722	182/573	synonymous_variant c.546G>C p.Thr182Thr	Rv3043c	ctaD	cytochrome C oxidase cytochrome 1	SRR1723630
NC_000962	3516533	snp	A	G	G:45 A:0	CDS	+	1122/1338	374/445	synonymous_variant c.1122A>G p.Glu374Glu	Rv3150	nuoF	NADH-quinone oxidoreductase subunit F	SRR1723630
NC_000962	3517093	snp	G	A	A:58 G:0	CDS	+	348/2421	116/806	synonymous_variant c.348G>A p.Pro116Pro	Rv3151	nuoG	NADH-quinone oxidoreductase subunit G	SRR1723630
NC_000962	3518167	snp	A	G	G:26 A:0	CDS	+	1422/2421	474/806	missense_variant c.1422A>G p.Ile474Met	Rv3151	nuoG	NADH-quinone oxidoreductase subunit G	SRR1723630
NC_000962	3518555	snp	A	G	G:37 A:0	CDS	+	1810/2421	604/806	missense_variant c.1810A>G p.Thr604Ala	Rv3151	nuoG	NADH-quinone oxidoreductase subunit G	SRR1723630
NC_000962	3404376	snp	C	G	G:49 C:0	CDS	-	546/1722	182/573	synonymous_variant c.546G>C p.Thr182Thr	Rv3043c	ctaD	cytochrome C oxidase cytochrome 1	SRR1723545
NC_000962	3517877	snp	G	T	T:50 G:0	CDS	+	1132/2421	378/806	missense_variant c.1132G>T p.Ala378Ser	Rv3151	nuoG	NADH-quinone oxidoreductase subunit G	SRR1723545
NC_000962	3518167	snp	A	G	G:34 A:0	CDS	+	1422/2421	474/806	missense_variant c.1422A>G p.Ile474Met	Rv3151	nuoG	NADH-quinone oxidoreductase subunit G	SRR1723545
NC_000962	3518555	snp	A	G	G:42 A:0	CDS	+	1810/2421	604/806	missense_variant c.1810A>G p.Thr604Ala	Rv3151	nuoG	NADH-quinone oxidoreductase subunit G	SRR1723545
NC_000962	3518167	snp	A	G	G:30 A:0	CDS	+	1422/2421	474/806	missense_variant c.1422A>G p.Ile474Met	Rv3151	nuoG	NADH-quinone oxidoreductase subunit G	SRR1723991
NC_000962	3518555	snp	A	G	G:42 A:0	CDS	+	1810/2421	604/806	missense_variant c.1810A>G p.Thr604Ala	Rv3151	nuoG	NADH-quinone oxidoreductase subunit G	SRR1723991
NC_000962	3520977	snp	G	C	C:40 G:2	CDS	+	471/636	157/211	synonymous_variant c.471G>C p.Leu157Leu	Rv3153	nuoI	NADH-quinone oxidoreductase subunit I	SRR1723991
NC_000962	2460254	snp	T	G	G:78 T:1	CDS	+	577/1650	193/549	missense_variant c.577T>G p.Trp193Gly	Rv2196	qcrB	ubiquinol-cytochrome C reductase cytochrome subunit B	SRR833170
NC_000962	3404376	snp	C	G	G:97 C:1	CDS	-	546/1722	182/573	synonymous_variant c.546G>C p.Thr182Thr	Rv3043c	ctaD	cytochrome C oxidase cytochrome 1	SRR833170
NC_000962	3518167	snp	A	G	G:57 A:0	CDS	+	1422/2421	474/806	missense_variant c.1422A>G p.Ile474Met	Rv3151	nuoG	NADH-quinone oxidoreductase subunit G	SRR833170
NC_000962	3518555	snp	A	G	G:71 A:0	CDS	+	1810/2421	604/806	missense_variant c.1810A>G p.Thr604Ala	Rv3151	nuoG	NADH-quinone oxidoreductase subunit G	SRR833170
NC_000962	1460962	snp	G	T	T:66 G:0	CDS	+	719/753	240/250	missense_variant c.719G>T p.Ser240Ile	Rv1304	atpB	ATP synthase subunit A	SRR1723605
NC_000962	3404376	snp	C	G	G:48 C:0	CDS	-	546/1722	182/573	synonymous_variant c.546G>C p.Thr182Thr	Rv3043c	ctaD	cytochrome C oxidase cytochrome 1	SRR1723605
NC_000962	3518167	snp	A	G	G:28 A:0	CDS	+	1422/2421	474/806	missense_variant c.1422A>G p.Ile474Met	Rv3151	nuoG	NADH-quinone oxidoreductase subunit G	SRR1723605
NC_000962	3518555	snp	A	G	G:38 A:0	CDS	+	1810/2421	604/806	missense_variant c.1810A>G p.Thr604Ala	Rv3151	nuoG	NADH-quinone oxidoreductase subunit G	SRR1723605
NC_000962	96288	snp	C	T	T:31 C:0	CDS	+	875/1479	292/492	missense_variant c.875C>T p.Ala292Val	Rv0087	hycE	formate hydrogenase HycE	SRR1723426
NC_000962	3404376	snp	C	G	G:76 C:0	CDS	-	546/1722	182/573	synonymous_variant c.546G>C p.Thr182Thr	Rv3043c	ctaD	cytochrome C oxidase cytochrome 1	SRR1723426
NC_000962	3518167	snp	A	G	G:49 A:0	CDS	+	1422/2421	474/806	missense_variant c.1422A>G p.Ile474Met	Rv3151	nuoG	NADH-quinone oxidoreductase subunit G	SRR1723426
NC_000962	3518555	snp	A	G	G:51 A:0	CDS	+	1810/2421	604/806	missense_variant c.1810A>G p.Thr604Ala	Rv3151	nuoG	NADH-quinone oxidoreductase subunit G	SRR1723426
NC_000962	3526873	snp	G	T	T:97 G:0	CDS	+	1084/1596	362/531	missense_variant c.1084G>T p.Ala362Ser	Rv3158	nuoN	NADH-quinone oxidoreductase subunit N	SRR1723426
NC_000962	3404376	snp	C	G	G:51 C:0	CDS	-	546/1722	182/573	synonymous_variant c.546G>C p.Thr182Thr	Rv3043c	ctaD	cytochrome C oxidase cytochrome 1	SRR1723487
NC_000962	3518167	snp	A	G	G:33 A:0	CDS	+	1422/2421	474/806	missense_variant c.1422A>G p.Ile474Met	Rv3151	nuoG	NADH-quinone oxidoreductase subunit G	SRR1723487
NC_000962	3518555	snp	A	G	G:36 A:0	CDS	+	1810/2421	604/806	missense_variant c.1810A>G p.Thr604Ala	Rv3151	nuoG	NADH-quinone oxidoreductase subunit G	SRR1723487
NC_000962	3518167	snp	A	G	G:41 A:0	CDS	+	1422/2421	474/806	missense_variant c.1422A>G p.Ile474Met	Rv3151	nuoG	NADH-quinone oxidoreductase subunit G	SRR1723970
NC_000962	3518555	snp	A	G	G:53 A:0	CDS	+	1810/2421	604/806	missense_variant c.1810A>G p.Thr604Ala	Rv3151	nuoG	NADH-quinone oxidoreductase subunit G	SRR1723970
NC_000962	3520977	snp	G	C	C:50 G:0	CDS	+	471/636	157/211	synonymous_variant c.471G>C p.Leu157Leu	Rv3153	nuoI	NADH-quinone oxidoreductase subunit I	SRR1723970
NC_000962	3525353	snp	G	T	T:40 G:0	CDS	+	1222/1662	408/553	missense_variant c.1222G>T p.Val408Leu	Rv3157	nuoM	NADH-quinone oxidoreductase subunit M	SRR1723970
NC_000962	1824605	snp	G	A	A:76 G:0	CDS	-	1283/1458	428/485	missense_variant c.1283C>T p.Thr428Ile	Rv1623c	cydA	cytochrome D ubiquinol oxidase subunit I CydA	SRR1723562
NC_000962	3404376	snp	C	G	G:64 C:0	CDS	-	546/1722	182/573	synonymous_variant c.546G>C p.Thr182Thr	Rv3043c	ctaD	cytochrome C oxidase cytochrome 1	SRR1723562
NC_000962	3518167	snp	A	G	G:31 A:0	CDS	+	1422/2421	474/806	missense_variant c.1422A>G p.Ile474Met	Rv3151	nuoG	NADH-quinone oxidoreductase subunit G	SRR1723562
NC_000962	3518555	snp	A	G	G:48 A:0	CDS	+	1810/2421	604/806	missense_variant c.1810A>G p.Thr604Ala	Rv3151	nuoG	NADH-quinone oxidoreductase subunit G	SRR1723562
NC_000962	3527167	snp	G	T	T:60 G:1	CDS	+	1378/1596	460/531	missense_variant c.1378G>T p.Val460Phe	Rv3158	nuoN	NADH-quinone oxidoreductase subunit N	SRR1723562
NC_000962	3518167	snp	A	G	G:70 A:1	CDS	+	1422/2421	474/806	missense_variant c.1422A>G p.Ile474Met	Rv3151	nuoG	NADH-quinone oxidoreductase subunit G	SRR833017
NC_000962	3518555	snp	A	G	G:84 A:0	CDS	+	1810/2421	604/806	missense_variant c.1810A>G p.Thr604Ala	Rv3151	nuoG	NADH-quinone oxidoreductase subunit G	SRR833017
NC_000962	1462088	snp	C	G	G:64 C:0	CDS	+	246/1341	82/446	synonymous_variant c.246C>G p.Arg82Arg	Rv1307	atpH	ATP synthase subunit b/delta	SRR1724012
NC_000962	3404376	snp	C	G	G:65 C:0	CDS	-	546/1722	182/573	synonymous_variant c.546G>C p.Thr182Thr	Rv3043c	ctaD	cytochrome C oxidase cytochrome 1	SRR1724012
NC_000962	3512008	snp	G	C	C:69 G:0	CDS	+	327/387	109/128	missense_variant c.327G>C p.Met109Ile	Rv3145	nuoA	NADH-quinone oxidoreductase subunit A	SRR1724012
NC_000962	3518167	snp	A	G	G:25 A:0	CDS	+	1422/2421	474/806	missense_variant c.1422A>G p.Ile474Met	Rv3151	nuoG	NADH-quinone oxidoreductase subunit G	SRR1724012
NC_000962	3518555	snp	A	G	G:44 A:0	CDS	+	1810/2421	604/806	missense_variant c.1810A>G p.Thr604Ala	Rv3151	nuoG	NADH-quinone oxidoreductase subunit G	SRR1724012
NC_000962	1463083	snp	C	T	T:78 C:1	CDS	+	1241/1341	414/446	missense_variant c.1241C>T p.Ala414Val	Rv1307	atpH	ATP synthase subunit b/delta	SRR1723423
NC_000962	3404376	snp	C	G	G:67 C:0	CDS	-	546/1722	182/573	synonymous_variant c.546G>C p.Thr182Thr	Rv3043c	ctaD	cytochrome C oxidase cytochrome 1	SRR1723423
NC_000962	3518167	snp	A	G	G:45 A:0	CDS	+	1422/2421	474/806	missense_variant c.1422A>G p.Ile474Met	Rv3151	nuoG	NADH-quinone oxidoreductase subunit G	SRR1723423
NC_000962	3518555	snp	A	G	G:50 A:0	CDS	+	1810/2421	604/806	missense_variant c.1810A>G p.Thr604Ala	Rv3151	nuoG	NADH-quinone oxidoreductase subunit G	SRR1723423
NC_000962	3526873	snp	G	T	T:75 G:0	CDS	+	1084/1596	362/531	missense_variant c.1084G>T p.Ala362Ser	Rv3158	nuoN	NADH-quinone oxidoreductase subunit N	SRR1723423
NC_000962	3404376	snp	C	G	G:59 C:0	CDS	-	546/1722	182/573	synonymous_variant c.546G>C p.Thr182Thr	Rv3043c	ctaD	cytochrome C oxidase cytochrome 1	SRR1723803
NC_000962	3518167	snp	A	G	G:18 A:0	CDS	+	1422/2421	474/806	missense_variant c.1422A>G p.Ile474Met	Rv3151	nuoG	NADH-quinone oxidoreductase subunit G	SRR1723803
NC_000962	3518555	snp	A	G	G:37 A:0	CDS	+	1810/2421	604/806	missense_variant c.1810A>G p.Thr604Ala	Rv3151	nuoG	NADH-quinone oxidoreductase subunit G	SRR1723803
NC_000962	1825834	snp	G	A	A:48 G:0	CDS	-	54/1458	18/485	synonymous_variant c.54C>T p.His18His	Rv1623c	cydA	cytochrome D ubiquinol oxidase subunit I CydA	SRR1723444
NC_000962	3404376	snp	C	G	G:40 C:0	CDS	-	546/1722	182/573	synonymous_variant c.546G>C p.Thr182Thr	Rv3043c	ctaD	cytochrome C oxidase cytochrome 1	SRR1723444
NC_000962	3518167	snp	A	G	G:26 A:0	CDS	+	1422/2421	474/806	missense_variant c.1422A>G p.Ile474Met	Rv3151	nuoG	NADH-quinone oxidoreductase subunit G	SRR1723444
NC_000962	3518555	snp	A	G	G:31 A:0	CDS	+	1810/2421	604/806	missense_variant c.1810A>G p.Thr604Ala	Rv3151	nuoG	NADH-quinone oxidoreductase subunit G	SRR1723444
NC_000962	3518740	snp	G	A	A:27 G:0	CDS	+	1995/2421	665/806	synonymous_variant c.1995G>A p.Leu665Leu	Rv3151	nuoG	NADH-quinone oxidoreductase subunit G	SRR1723444
NC_000962	1461698	snp	G	A	A:49 G:0	CDS	+	378/516	126/171	synonymous_variant c.378G>A p.Leu126Leu	Rv1306	atpF	ATP synthase subunit B	SRR1723918
NC_000962	3518167	snp	A	G	G:18 A:0	CDS	+	1422/2421	474/806	missense_variant c.1422A>G p.Ile474Met	Rv3151	nuoG	NADH-quinone oxidoreductase subunit G	SRR1723918
NC_000962	3518555	snp	A	G	G:36 A:0	CDS	+	1810/2421	604/806	missense_variant c.1810A>G p.Thr604Ala	Rv3151	nuoG	NADH-quinone oxidoreductase subunit G	SRR1723918
NC_000962	3404376	snp	C	G	G:28 C:0	CDS	-	546/1722	182/573	synonymous_variant c.546G>C p.Thr182Thr	Rv3043c	ctaD	cytochrome C oxidase cytochrome 1	SRR1723815
NC_000962	3518167	snp	A	G	G:12 A:0	CDS	+	1422/2421	474/806	missense_variant c.1422A>G p.Ile474Met	Rv3151	nuoG	NADH-quinone oxidoreductase subunit G	SRR1723815
NC_000962	3518555	snp	A	G	G:19 A:0	CDS	+	1810/2421	604/806	missense_variant c.1810A>G p.Thr604Ala	Rv3151	nuoG	NADH-quinone oxidoreductase subunit G	SRR1723815
NC_000962	3404376	snp	C	G	G:65 C:0	CDS	-	546/1722	182/573	synonymous_variant c.546G>C p.Thr182Thr	Rv3043c	ctaD	cytochrome C oxidase cytochrome 1	SRR1723688
NC_000962	3404544	snp	G	A	A:52 G:0	CDS	-	378/1722	126/573	synonymous_variant c.378C>T p.Phe126Phe	Rv3043c	ctaD	cytochrome C oxidase cytochrome 1	SRR1723688
NC_000962	3518167	snp	A	G	G:38 A:0	CDS	+	1422/2421	474/806	missense_variant c.1422A>G p.Ile474Met	Rv3151	nuoG	NADH-quinone oxidoreductase subunit G	SRR1723688
NC_000962	3518555	snp	A	G	G:55 A:0	CDS	+	1810/2421	604/806	missense_variant c.1810A>G p.Thr604Ala	Rv3151	nuoG	NADH-quinone oxidoreductase subunit G	SRR1723688
NC_000962	3404376	snp	C	G	G:52 C:0	CDS	-	546/1722	182/573	synonymous_variant c.546G>C p.Thr182Thr	Rv3043c	ctaD	cytochrome C oxidase cytochrome 1	SRR1723657
NC_000962	3518167	snp	A	G	G:23 A:0	CDS	+	1422/2421	474/806	missense_variant c.1422A>G p.Ile474Met	Rv3151	nuoG	NADH-quinone oxidoreductase subunit G	SRR1723657
NC_000962	3518555	snp	A	G	G:35 A:0	CDS	+	1810/2421	604/806	missense_variant c.1810A>G p.Thr604Ala	Rv3151	nuoG	NADH-quinone oxidoreductase subunit G	SRR1723657
NC_000962	3404376	snp	C	G	G:51 C:0	CDS	-	546/1722	182/573	synonymous_variant c.546G>C p.Thr182Thr	Rv3043c	ctaD	cytochrome C oxidase cytochrome 1	SRR1723833
NC_000962	3518167	snp	A	G	G:26 A:0	CDS	+	1422/2421	474/806	missense_variant c.1422A>G p.Ile474Met	Rv3151	nuoG	NADH-quinone oxidoreductase subunit G	SRR1723833
NC_000962	3518441	snp	T	C	C:32 T:0	CDS	+	1696/2421	566/806	synonymous_variant c.1696T>C p.Leu566Leu	Rv3151	nuoG	NADH-quinone oxidoreductase subunit G	SRR1723833
NC_000962	3518555	snp	A	G	G:31 A:0	CDS	+	1810/2421	604/806	missense_variant c.1810A>G p.Thr604Ala	Rv3151	nuoG	NADH-quinone oxidoreductase subunit G	SRR1723833
NC_000962	3518167	snp	A	G	G:182 A:0	CDS	+	1422/2421	474/806	missense_variant c.1422A>G p.Ile474Met	Rv3151	nuoG	NADH-quinone oxidoreductase subunit G	SRR8651635
NC_000962	3518555	snp	A	G	G:136 A:0	CDS	+	1810/2421	604/806	missense_variant c.1810A>G p.Thr604Ala	Rv3151	nuoG	NADH-quinone oxidoreductase subunit G	SRR8651635
NC_000962	3513303	snp	A	G	G:33 A:0	CDS	+	676/711	226/236	missense_variant c.676A>G p.Ile226Val	Rv3147	nuoC	NADH-quinone oxidoreductase subunit C	SRR1723945
NC_000962	3518167	snp	A	G	G:21 A:0	CDS	+	1422/2421	474/806	missense_variant c.1422A>G p.Ile474Met	Rv3151	nuoG	NADH-quinone oxidoreductase subunit G	SRR1723945
NC_000962	3518555	snp	A	G	G:27 A:0	CDS	+	1810/2421	604/806	missense_variant c.1810A>G p.Thr604Ala	Rv3151	nuoG	NADH-quinone oxidoreductase subunit G	SRR1723945
NC_000962	3404376	snp	C	G	G:43 C:0	CDS	-	546/1722	182/573	synonymous_variant c.546G>C p.Thr182Thr	Rv3043c	ctaD	cytochrome C oxidase cytochrome 1	SRR1723411
NC_000962	3512912	snp	C	T	T:37 C:0	CDS	+	285/711	95/236	synonymous_variant c.285C>T p.His95His	Rv3147	nuoC	NADH-quinone oxidoreductase subunit C	SRR1723411
NC_000962	3515467	snp	C	T	T:34 C:0	CDS	+	56/1338	19/445	missense_variant c.56C>T p.Pro19Leu	Rv3150	nuoF	NADH-quinone oxidoreductase subunit F	SRR1723411
NC_000962	3518167	snp	A	G	G:27 A:0	CDS	+	1422/2421	474/806	missense_variant c.1422A>G p.Ile474Met	Rv3151	nuoG	NADH-quinone oxidoreductase subunit G	SRR1723411
NC_000962	3518555	snp	A	G	G:20 A:0	CDS	+	1810/2421	604/806	missense_variant c.1810A>G p.Thr604Ala	Rv3151	nuoG	NADH-quinone oxidoreductase subunit G	SRR1723411
NC_000962	3524521	snp	A	C	C:31 A:0	CDS	+	390/1662	130/553	synonymous_variant c.390A>C p.Arg130Arg	Rv3157	nuoM	NADH-quinone oxidoreductase subunit M	SRR1723411
NC_000962	1462152	snp	C	A	A:49 C:0	CDS	+	310/1341	104/446	missense_variant c.310C>A p.Arg104Ser	Rv1307	atpH	ATP synthase subunit b/delta	SRR1723874
NC_000962	3404376	snp	C	G	G:51 C:0	CDS	-	546/1722	182/573	synonymous_variant c.546G>C p.Thr182Thr	Rv3043c	ctaD	cytochrome C oxidase cytochrome 1	SRR1723874
NC_000962	3518167	snp	A	G	G:29 A:0	CDS	+	1422/2421	474/806	missense_variant c.1422A>G p.Ile474Met	Rv3151	nuoG	NADH-quinone oxidoreductase subunit G	SRR1723874
NC_000962	3518555	snp	A	G	G:40 A:0	CDS	+	1810/2421	604/806	missense_variant c.1810A>G p.Thr604Ala	Rv3151	nuoG	NADH-quinone oxidoreductase subunit G	SRR1723874
NC_000962	3404376	snp	C	G	G:36 C:0	CDS	-	546/1722	182/573	synonymous_variant c.546G>C p.Thr182Thr	Rv3043c	ctaD	cytochrome C oxidase cytochrome 1	SRR1723832
NC_000962	3518167	snp	A	G	G:32 A:0	CDS	+	1422/2421	474/806	missense_variant c.1422A>G p.Ile474Met	Rv3151	nuoG	NADH-quinone oxidoreductase subunit G	SRR1723832
NC_000962	3518441	snp	T	C	C:32 T:0	CDS	+	1696/2421	566/806	synonymous_variant c.1696T>C p.Leu566Leu	Rv3151	nuoG	NADH-quinone oxidoreductase subunit G	SRR1723832
NC_000962	3518555	snp	A	G	G:44 A:0	CDS	+	1810/2421	604/806	missense_variant c.1810A>G p.Thr604Ala	Rv3151	nuoG	NADH-quinone oxidoreductase subunit G	SRR1723832
NC_000962	95812	snp	G	A	A:27 G:0	CDS	+	399/1479	133/492	synonymous_variant c.399G>A p.Pro133Pro	Rv0087	hycE	formate hydrogenase HycE	SRR1723931
NC_000962	96739	snp	T	G	G:50 T:2	CDS	+	1326/1479	442/492	missense_variant c.1326T>G p.Ile442Met	Rv0087	hycE	formate hydrogenase HycE	SRR1723931
NC_000962	3518167	snp	A	G	G:28 A:0	CDS	+	1422/2421	474/806	missense_variant c.1422A>G p.Ile474Met	Rv3151	nuoG	NADH-quinone oxidoreductase subunit G	SRR1723931
NC_000962	3518555	snp	A	G	G:41 A:0	CDS	+	1810/2421	604/806	missense_variant c.1810A>G p.Thr604Ala	Rv3151	nuoG	NADH-quinone oxidoreductase subunit G	SRR1723931
NC_000962	3523008	snp	G	A	A:39 G:1	CDS	+	775/1902	259/633	missense_variant c.775G>A p.Ala259Thr	Rv3156	nuoL	NADH-quinone oxidoreductase subunit L	SRR1723931
NC_000962	95812	snp	G	A	A:48 G:0	CDS	+	399/1479	133/492	synonymous_variant c.399G>A p.Pro133Pro	Rv0087	hycE	formate hydrogenase HycE	SRR1723932
NC_000962	1824510	snp	G	A	A:73 G:0	CDS	-	1378/1458	460/485	missense_variant c.1378C>T p.Pro460Ser	Rv1623c	cydA	cytochrome D ubiquinol oxidase subunit I CydA	SRR1723932
NC_000962	3518167	snp	A	G	G:39 A:0	CDS	+	1422/2421	474/806	missense_variant c.1422A>G p.Ile474Met	Rv3151	nuoG	NADH-quinone oxidoreductase subunit G	SRR1723932
NC_000962	3518555	snp	A	G	G:58 A:0	CDS	+	1810/2421	604/806	missense_variant c.1810A>G p.Thr604Ala	Rv3151	nuoG	NADH-quinone oxidoreductase subunit G	SRR1723932
NC_000962	3522144	snp	T	C	C:62 T:0	CDS	+	221/300	74/99	missense_variant c.221T>C p.Val74Ala	Rv3155	nuoK	NADH-quinone oxidoreductase subunit K	SRR1723932
NC_000962	3525797	snp	T	G	G:54 T:0	CDS	+	8/1596	3/531	missense_variant c.8T>G p.Leu3Arg	Rv3158	nuoN	NADH-quinone oxidoreductase subunit N	SRR1723932
NC_000962	3404376	snp	C	G	G:96 C:0	CDS	-	546/1722	182/573	synonymous_variant c.546G>C p.Thr182Thr	Rv3043c	ctaD	cytochrome C oxidase cytochrome 1	ERR3340706
NC_000962	3518167	snp	A	G	G:87 A:0	CDS	+	1422/2421	474/806	missense_variant c.1422A>G p.Ile474Met	Rv3151	nuoG	NADH-quinone oxidoreductase subunit G	ERR3340706
NC_000962	3518555	snp	A	G	G:119 A:0	CDS	+	1810/2421	604/806	missense_variant c.1810A>G p.Thr604Ala	Rv3151	nuoG	NADH-quinone oxidoreductase subunit G	ERR3340706
NC_000962	1464086	snp	C	T	T:32 C:1	CDS	+	859/1650	287/549	synonymous_variant c.859C>T p.Leu287Leu	Rv1308	atpA	ATP synthase subunit alpha	SRR1723548
NC_000962	3404376	snp	C	G	G:25 C:0	CDS	-	546/1722	182/573	synonymous_variant c.546G>C p.Thr182Thr	Rv3043c	ctaD	cytochrome C oxidase cytochrome 1	SRR1723548
NC_000962	3518555	snp	A	G	G:21 A:0	CDS	+	1810/2421	604/806	missense_variant c.1810A>G p.Thr604Ala	Rv3151	nuoG	NADH-quinone oxidoreductase subunit G	SRR1723548
NC_000962	1462114	snp	C	T	T:69 C:0	CDS	+	272/1341	91/446	missense_variant c.272C>T p.Ala91Val	Rv1307	atpH	ATP synthase subunit b/delta	SRR1723500
NC_000962	3404376	snp	C	G	G:59 C:0	CDS	-	546/1722	182/573	synonymous_variant c.546G>C p.Thr182Thr	Rv3043c	ctaD	cytochrome C oxidase cytochrome 1	SRR1723500
NC_000962	3515307	snp	G	A	A:38 G:0	CDS	+	651/759	217/252	synonymous_variant c.651G>A p.Gln217Gln	Rv3149	nuoE	NADH-quinone oxidoreductase subunit E	SRR1723500
NC_000962	3518023	snp	G	A	A:50 G:0	CDS	+	1278/2421	426/806	synonymous_variant c.1278G>A p.Thr426Thr	Rv3151	nuoG	NADH-quinone oxidoreductase subunit G	SRR1723500
NC_000962	3518167	snp	A	G	G:33 A:0	CDS	+	1422/2421	474/806	missense_variant c.1422A>G p.Ile474Met	Rv3151	nuoG	NADH-quinone oxidoreductase subunit G	SRR1723500
NC_000962	3518555	snp	A	G	G:47 A:0	CDS	+	1810/2421	604/806	missense_variant c.1810A>G p.Thr604Ala	Rv3151	nuoG	NADH-quinone oxidoreductase subunit G	SRR1723500
NC_000962	3404376	snp	C	G	G:25 C:0	CDS	-	546/1722	182/573	synonymous_variant c.546G>C p.Thr182Thr	Rv3043c	ctaD	cytochrome C oxidase cytochrome 1	SRR1723554
NC_000962	3515196	snp	G	A	A:22 G:0	CDS	+	540/759	180/252	synonymous_variant c.540G>A p.Ala180Ala	Rv3149	nuoE	NADH-quinone oxidoreductase subunit E	SRR1723554
NC_000962	3518167	snp	A	G	G:14 A:0	CDS	+	1422/2421	474/806	missense_variant c.1422A>G p.Ile474Met	Rv3151	nuoG	NADH-quinone oxidoreductase subunit G	SRR1723554
NC_000962	3518555	snp	A	G	G:17 A:0	CDS	+	1810/2421	604/806	missense_variant c.1810A>G p.Thr604Ala	Rv3151	nuoG	NADH-quinone oxidoreductase subunit G	SRR1723554
NC_000962	1462152	snp	C	A	A:43 C:0	CDS	+	310/1341	104/446	missense_variant c.310C>A p.Arg104Ser	Rv1307	atpH	ATP synthase subunit b/delta	SRR1723876
NC_000962	3404376	snp	C	G	G:33 C:0	CDS	-	546/1722	182/573	synonymous_variant c.546G>C p.Thr182Thr	Rv3043c	ctaD	cytochrome C oxidase cytochrome 1	SRR1723876
NC_000962	3518509	snp	G	A	A:19 G:0	CDS	+	1764/2421	588/806	synonymous_variant c.1764G>A p.Ala588Ala	Rv3151	nuoG	NADH-quinone oxidoreductase subunit G	SRR1723876
NC_000962	3518555	snp	A	G	G:28 A:0	CDS	+	1810/2421	604/806	missense_variant c.1810A>G p.Thr604Ala	Rv3151	nuoG	NADH-quinone oxidoreductase subunit G	SRR1723876
NC_000962	3404376	snp	C	G	G:54 C:0	CDS	-	546/1722	182/573	synonymous_variant c.546G>C p.Thr182Thr	Rv3043c	ctaD	cytochrome C oxidase cytochrome 1	SRR1723702
NC_000962	3518167	snp	A	G	G:34 A:0	CDS	+	1422/2421	474/806	missense_variant c.1422A>G p.Ile474Met	Rv3151	nuoG	NADH-quinone oxidoreductase subunit G	SRR1723702
NC_000962	3518555	snp	A	G	G:51 A:0	CDS	+	1810/2421	604/806	missense_variant c.1810A>G p.Thr604Ala	Rv3151	nuoG	NADH-quinone oxidoreductase subunit G	SRR1723702
NC_000962	3404376	snp	C	G	G:59 C:0	CDS	-	546/1722	182/573	synonymous_variant c.546G>C p.Thr182Thr	Rv3043c	ctaD	cytochrome C oxidase cytochrome 1	SRR1723774
NC_000962	3518167	snp	A	G	G:24 A:0	CDS	+	1422/2421	474/806	missense_variant c.1422A>G p.Ile474Met	Rv3151	nuoG	NADH-quinone oxidoreductase subunit G	SRR1723774
NC_000962	3518555	snp	A	G	G:57 A:0	CDS	+	1810/2421	604/806	missense_variant c.1810A>G p.Thr604Ala	Rv3151	nuoG	NADH-quinone oxidoreductase subunit G	SRR1723774
NC_000962	3404376	snp	C	G	G:43 C:0	CDS	-	546/1722	182/573	synonymous_variant c.546G>C p.Thr182Thr	Rv3043c	ctaD	cytochrome C oxidase cytochrome 1	SRR1723618
NC_000962	3518167	snp	A	G	G:25 A:0	CDS	+	1422/2421	474/806	missense_variant c.1422A>G p.Ile474Met	Rv3151	nuoG	NADH-quinone oxidoreductase subunit G	SRR1723618
NC_000962	3518555	snp	A	G	G:31 A:0	CDS	+	1810/2421	604/806	missense_variant c.1810A>G p.Thr604Ala	Rv3151	nuoG	NADH-quinone oxidoreductase subunit G	SRR1723618
NC_000962	3524528	snp	G	T	T:45 G:1	CDS	+	397/1662	133/553	missense_variant c.397G>T p.Gly133Cys	Rv3157	nuoM	NADH-quinone oxidoreductase subunit M	SRR1723618
NC_000962	3516342	snp	C	T	T:33 C:0	CDS	+	931/1338	311/445	synonymous_variant c.931C>T p.Leu311Leu	Rv3150	nuoF	NADH-quinone oxidoreductase subunit F	SRR1723961
NC_000962	3518555	snp	A	G	G:27 A:0	CDS	+	1810/2421	604/806	missense_variant c.1810A>G p.Thr604Ala	Rv3151	nuoG	NADH-quinone oxidoreductase subunit G	SRR1723961
NC_000962	3404376	snp	C	G	G:47 C:0	CDS	-	546/1722	182/573	synonymous_variant c.546G>C p.Thr182Thr	Rv3043c	ctaD	cytochrome C oxidase cytochrome 1	SRR1723709
NC_000962	3518167	snp	A	G	G:29 A:0	CDS	+	1422/2421	474/806	missense_variant c.1422A>G p.Ile474Met	Rv3151	nuoG	NADH-quinone oxidoreductase subunit G	SRR1723709
NC_000962	3518555	snp	A	G	G:39 A:0	CDS	+	1810/2421	604/806	missense_variant c.1810A>G p.Thr604Ala	Rv3151	nuoG	NADH-quinone oxidoreductase subunit G	SRR1723709
NC_000962	3526284	snp	G	T	T:45 G:0	CDS	+	495/1596	165/531	synonymous_variant c.495G>T p.Val165Val	Rv3158	nuoN	NADH-quinone oxidoreductase subunit N	SRR1723709
NC_000962	3404376	snp	C	G	G:97 C:0	CDS	-	546/1722	182/573	synonymous_variant c.546G>C p.Thr182Thr	Rv3043c	ctaD	cytochrome C oxidase cytochrome 1	SRR833003
NC_000962	3518167	snp	A	G	G:44 A:0	CDS	+	1422/2421	474/806	missense_variant c.1422A>G p.Ile474Met	Rv3151	nuoG	NADH-quinone oxidoreductase subunit G	SRR833003
NC_000962	3518555	snp	A	G	G:43 A:0	CDS	+	1810/2421	604/806	missense_variant c.1810A>G p.Thr604Ala	Rv3151	nuoG	NADH-quinone oxidoreductase subunit G	SRR833003
NC_000962	1462152	snp	C	A	A:76 C:0	CDS	+	310/1341	104/446	missense_variant c.310C>A p.Arg104Ser	Rv1307	atpH	ATP synthase subunit b/delta	SRR1723861
NC_000962	3404376	snp	C	G	G:64 C:0	CDS	-	546/1722	182/573	synonymous_variant c.546G>C p.Thr182Thr	Rv3043c	ctaD	cytochrome C oxidase cytochrome 1	SRR1723861
NC_000962	3518167	snp	A	G	G:43 A:0	CDS	+	1422/2421	474/806	missense_variant c.1422A>G p.Ile474Met	Rv3151	nuoG	NADH-quinone oxidoreductase subunit G	SRR1723861
NC_000962	3518555	snp	A	G	G:46 A:0	CDS	+	1810/2421	604/806	missense_variant c.1810A>G p.Thr604Ala	Rv3151	nuoG	NADH-quinone oxidoreductase subunit G	SRR1723861
NC_000962	1824904	snp	G	C	C:90 G:0	CDS	-	984/1458	328/485	missense_variant c.984C>G p.Asn328Lys	Rv1623c	cydA	cytochrome D ubiquinol oxidase subunit I CydA	SRR1723982
NC_000962	2460292	snp	C	A	A:68 C:1	CDS	+	615/1650	205/549	synonymous_variant c.615C>A p.Gly205Gly	Rv2196	qcrB	ubiquinol-cytochrome C reductase cytochrome subunit B	SRR1723982
NC_000962	3518167	snp	A	G	G:25 A:0	CDS	+	1422/2421	474/806	missense_variant c.1422A>G p.Ile474Met	Rv3151	nuoG	NADH-quinone oxidoreductase subunit G	SRR1723982
NC_000962	3518555	snp	A	G	G:45 A:0	CDS	+	1810/2421	604/806	missense_variant c.1810A>G p.Thr604Ala	Rv3151	nuoG	NADH-quinone oxidoreductase subunit G	SRR1723982
NC_000962	3520977	snp	G	C	C:64 G:0	CDS	+	471/636	157/211	synonymous_variant c.471G>C p.Leu157Leu	Rv3153	nuoI	NADH-quinone oxidoreductase subunit I	SRR1723982
NC_000962	3518167	snp	A	G	G:27 A:0	CDS	+	1422/2421	474/806	missense_variant c.1422A>G p.Ile474Met	Rv3151	nuoG	NADH-quinone oxidoreductase subunit G	SRR1723920
NC_000962	3518555	snp	A	G	G:40 A:0	CDS	+	1810/2421	604/806	missense_variant c.1810A>G p.Thr604Ala	Rv3151	nuoG	NADH-quinone oxidoreductase subunit G	SRR1723920
NC_000962	3518167	snp	A	G	G:57 A:0	CDS	+	1422/2421	474/806	missense_variant c.1422A>G p.Ile474Met	Rv3151	nuoG	NADH-quinone oxidoreductase subunit G	SRR832991
NC_000962	3518555	snp	A	G	G:85 A:0	CDS	+	1810/2421	604/806	missense_variant c.1810A>G p.Thr604Ala	Rv3151	nuoG	NADH-quinone oxidoreductase subunit G	SRR832991
NC_000962	3518167	snp	A	G	G:57 A:0	CDS	+	1422/2421	474/806	missense_variant c.1422A>G p.Ile474Met	Rv3151	nuoG	NADH-quinone oxidoreductase subunit G	SRR832991
NC_000962	3518555	snp	A	G	G:85 A:0	CDS	+	1810/2421	604/806	missense_variant c.1810A>G p.Thr604Ala	Rv3151	nuoG	NADH-quinone oxidoreductase subunit G	SRR832991
NC_000962	3518167	snp	A	G	G:57 A:0	CDS	+	1422/2421	474/806	missense_variant c.1422A>G p.Ile474Met	Rv3151	nuoG	NADH-quinone oxidoreductase subunit G	SRR832991
NC_000962	3518555	snp	A	G	G:85 A:0	CDS	+	1810/2421	604/806	missense_variant c.1810A>G p.Thr604Ala	Rv3151	nuoG	NADH-quinone oxidoreductase subunit G	SRR832991
NC_000962	3518167	snp	A	G	G:57 A:0	CDS	+	1422/2421	474/806	missense_variant c.1422A>G p.Ile474Met	Rv3151	nuoG	NADH-quinone oxidoreductase subunit G	SRR832991
NC_000962	3518555	snp	A	G	G:85 A:0	CDS	+	1810/2421	604/806	missense_variant c.1810A>G p.Thr604Ala	Rv3151	nuoG	NADH-quinone oxidoreductase subunit G	SRR832991
NC_000962	3404376	snp	C	G	G:64 C:0	CDS	-	546/1722	182/573	synonymous_variant c.546G>C p.Thr182Thr	Rv3043c	ctaD	cytochrome C oxidase cytochrome 1	SRR1723508
NC_000962	3518167	snp	A	G	G:34 A:0	CDS	+	1422/2421	474/806	missense_variant c.1422A>G p.Ile474Met	Rv3151	nuoG	NADH-quinone oxidoreductase subunit G	SRR1723508
NC_000962	3518555	snp	A	G	G:52 A:0	CDS	+	1810/2421	604/806	missense_variant c.1810A>G p.Thr604Ala	Rv3151	nuoG	NADH-quinone oxidoreductase subunit G	SRR1723508
NC_000962	3404376	snp	C	G	G:93 C:0	CDS	-	546/1722	182/573	synonymous_variant c.546G>C p.Thr182Thr	Rv3043c	ctaD	cytochrome C oxidase cytochrome 1	SRR1723839
NC_000962	3518167	snp	A	G	G:68 A:0	CDS	+	1422/2421	474/806	missense_variant c.1422A>G p.Ile474Met	Rv3151	nuoG	NADH-quinone oxidoreductase subunit G	SRR1723839
NC_000962	3518555	snp	A	G	G:67 A:0	CDS	+	1810/2421	604/806	missense_variant c.1810A>G p.Thr604Ala	Rv3151	nuoG	NADH-quinone oxidoreductase subunit G	SRR1723839
NC_000962	2460254	snp	T	G	G:61 T:1	CDS	+	577/1650	193/549	missense_variant c.577T>G p.Trp193Gly	Rv2196	qcrB	ubiquinol-cytochrome C reductase cytochrome subunit B	SRR833116
NC_000962	3404376	snp	C	G	G:81 C:2	CDS	-	546/1722	182/573	synonymous_variant c.546G>C p.Thr182Thr	Rv3043c	ctaD	cytochrome C oxidase cytochrome 1	SRR833116
NC_000962	3518167	snp	A	G	G:73 A:1	CDS	+	1422/2421	474/806	missense_variant c.1422A>G p.Ile474Met	Rv3151	nuoG	NADH-quinone oxidoreductase subunit G	SRR833116
NC_000962	3518555	snp	A	G	G:75 A:1	CDS	+	1810/2421	604/806	missense_variant c.1810A>G p.Thr604Ala	Rv3151	nuoG	NADH-quinone oxidoreductase subunit G	SRR833116
NC_000962	3404376	snp	C	G	G:44 C:0	CDS	-	546/1722	182/573	synonymous_variant c.546G>C p.Thr182Thr	Rv3043c	ctaD	cytochrome C oxidase cytochrome 1	SRR1723581
NC_000962	3518167	snp	A	G	G:23 A:0	CDS	+	1422/2421	474/806	missense_variant c.1422A>G p.Ile474Met	Rv3151	nuoG	NADH-quinone oxidoreductase subunit G	SRR1723581
NC_000962	3518555	snp	A	G	G:36 A:0	CDS	+	1810/2421	604/806	missense_variant c.1810A>G p.Thr604Ala	Rv3151	nuoG	NADH-quinone oxidoreductase subunit G	SRR1723581
NC_000962	1464859	snp	G	A	A:132 G:0	CDS	+	1632/1650	544/549	synonymous_variant c.1632G>A p.Ala544Ala	Rv1308	atpA	ATP synthase subunit alpha	ERR1873465
NC_000962	3404376	snp	C	G	G:118 C:0	CDS	-	546/1722	182/573	synonymous_variant c.546G>C p.Thr182Thr	Rv3043c	ctaD	cytochrome C oxidase cytochrome 1	ERR1873465
NC_000962	3514102	snp	T	C	C:122 T:1	CDS	+	765/1323	255/440	synonymous_variant c.765T>C p.Arg255Arg	Rv3148	nuoD	NADH-quinone oxidoreductase subunit D	ERR1873465
NC_000962	3518167	snp	A	G	G:119 A:0	CDS	+	1422/2421	474/806	missense_variant c.1422A>G p.Ile474Met	Rv3151	nuoG	NADH-quinone oxidoreductase subunit G	ERR1873465
NC_000962	3518555	snp	A	G	G:127 A:0	CDS	+	1810/2421	604/806	missense_variant c.1810A>G p.Thr604Ala	Rv3151	nuoG	NADH-quinone oxidoreductase subunit G	ERR1873465
NC_000962	3524535	snp	A	G	G:98 A:0	CDS	+	404/1662	135/553	missense_variant c.404A>G p.Glu135Gly	Rv3157	nuoM	NADH-quinone oxidoreductase subunit M	ERR1873465
NC_000962	3404376	snp	C	G	G:25 C:0	CDS	-	546/1722	182/573	synonymous_variant c.546G>C p.Thr182Thr	Rv3043c	ctaD	cytochrome C oxidase cytochrome 1	SRR1723710
NC_000962	3518167	snp	A	G	G:20 A:0	CDS	+	1422/2421	474/806	missense_variant c.1422A>G p.Ile474Met	Rv3151	nuoG	NADH-quinone oxidoreductase subunit G	SRR1723710
NC_000962	3518555	snp	A	G	G:14 A:0	CDS	+	1810/2421	604/806	missense_variant c.1810A>G p.Thr604Ala	Rv3151	nuoG	NADH-quinone oxidoreductase subunit G	SRR1723710
NC_000962	3404376	snp	C	G	G:116 C:0	CDS	-	546/1722	182/573	synonymous_variant c.546G>C p.Thr182Thr	Rv3043c	ctaD	cytochrome C oxidase cytochrome 1	ERR3340702
NC_000962	3518167	snp	A	G	G:107 A:0	CDS	+	1422/2421	474/806	missense_variant c.1422A>G p.Ile474Met	Rv3151	nuoG	NADH-quinone oxidoreductase subunit G	ERR3340702
NC_000962	3518555	snp	A	G	G:116 A:0	CDS	+	1810/2421	604/806	missense_variant c.1810A>G p.Thr604Ala	Rv3151	nuoG	NADH-quinone oxidoreductase subunit G	ERR3340702
NC_000962	1462270	snp	A	G	G:80 A:0	CDS	+	428/1341	143/446	missense_variant c.428A>G p.Gln143Arg	Rv1307	atpH	ATP synthase subunit b/delta	ERR760839
NC_000962	3404376	snp	C	G	G:80 C:0	CDS	-	546/1722	182/573	synonymous_variant c.546G>C p.Thr182Thr	Rv3043c	ctaD	cytochrome C oxidase cytochrome 1	ERR760839
NC_000962	3518167	snp	A	G	G:81 A:0	CDS	+	1422/2421	474/806	missense_variant c.1422A>G p.Ile474Met	Rv3151	nuoG	NADH-quinone oxidoreductase subunit G	ERR760839
NC_000962	3518371	snp	T	C	C:72 T:0	CDS	+	1626/2421	542/806	synonymous_variant c.1626T>C p.His542His	Rv3151	nuoG	NADH-quinone oxidoreductase subunit G	ERR760839
NC_000962	3518555	snp	A	G	G:72 A:0	CDS	+	1810/2421	604/806	missense_variant c.1810A>G p.Thr604Ala	Rv3151	nuoG	NADH-quinone oxidoreductase subunit G	ERR760839
NC_000962	1824812	snp	A	G	G:50 A:0	CDS	-	1076/1458	359/485	missense_variant c.1076T>C p.Leu359Pro	Rv1623c	cydA	cytochrome D ubiquinol oxidase subunit I CydA	SRR1723522
NC_000962	1825411	snp	G	C	C:31 G:0	CDS	-	477/1458	159/485	missense_variant c.477C>G p.Asn159Lys	Rv1623c	cydA	cytochrome D ubiquinol oxidase subunit I CydA	SRR1723522
NC_000962	3404376	snp	C	G	G:50 C:0	CDS	-	546/1722	182/573	synonymous_variant c.546G>C p.Thr182Thr	Rv3043c	ctaD	cytochrome C oxidase cytochrome 1	SRR1723522
NC_000962	3518167	snp	A	G	G:32 A:0	CDS	+	1422/2421	474/806	missense_variant c.1422A>G p.Ile474Met	Rv3151	nuoG	NADH-quinone oxidoreductase subunit G	SRR1723522
NC_000962	3518555	snp	A	G	G:39 A:0	CDS	+	1810/2421	604/806	missense_variant c.1810A>G p.Thr604Ala	Rv3151	nuoG	NADH-quinone oxidoreductase subunit G	SRR1723522
NC_000962	3404376	snp	C	G	G:76 C:0	CDS	-	546/1722	182/573	synonymous_variant c.546G>C p.Thr182Thr	Rv3043c	ctaD	cytochrome C oxidase cytochrome 1	SRR1723422
NC_000962	3518167	snp	A	G	G:30 A:0	CDS	+	1422/2421	474/806	missense_variant c.1422A>G p.Ile474Met	Rv3151	nuoG	NADH-quinone oxidoreductase subunit G	SRR1723422
NC_000962	3518555	snp	A	G	G:55 A:0	CDS	+	1810/2421	604/806	missense_variant c.1810A>G p.Thr604Ala	Rv3151	nuoG	NADH-quinone oxidoreductase subunit G	SRR1723422
NC_000962	3524094	snp	G	A	A:52 G:0	CDS	+	1861/1902	621/633	missense_variant c.1861G>A p.Val621Met	Rv3156	nuoL	NADH-quinone oxidoreductase subunit L	SRR1723422
NC_000962	3526873	snp	G	T	T:97 G:0	CDS	+	1084/1596	362/531	missense_variant c.1084G>T p.Ala362Ser	Rv3158	nuoN	NADH-quinone oxidoreductase subunit N	SRR1723422
NC_000962	471726	snp	A	G	G:41 A:0	CDS	-	914/1413	305/470	missense_variant c.914T>C p.Ile305Thr	Rv0392c	ndhA	NADH dehydrogenase NdhA	SRR1723456
NC_000962	2464643	snp	G	A	A:53 G:0	CDS	-	109/1092	37/363	synonymous_variant c.109C>T p.Leu37Leu	Rv2200c	ctaC	cytochrome C oxidase subunit II	SRR1723456
NC_000962	3404376	snp	C	G	G:46 C:0	CDS	-	546/1722	182/573	synonymous_variant c.546G>C p.Thr182Thr	Rv3043c	ctaD	cytochrome C oxidase cytochrome 1	SRR1723456
NC_000962	3518167	snp	A	G	G:28 A:0	CDS	+	1422/2421	474/806	missense_variant c.1422A>G p.Ile474Met	Rv3151	nuoG	NADH-quinone oxidoreductase subunit G	SRR1723456
NC_000962	3518555	snp	A	G	G:44 A:0	CDS	+	1810/2421	604/806	missense_variant c.1810A>G p.Thr604Ala	Rv3151	nuoG	NADH-quinone oxidoreductase subunit G	SRR1723456
NC_000962	3404376	snp	C	G	G:79 C:0	CDS	-	546/1722	182/573	synonymous_variant c.546G>C p.Thr182Thr	Rv3043c	ctaD	cytochrome C oxidase cytochrome 1	SRR1723470
NC_000962	3515371	snp	A	C	C:55 A:2	CDS	+	715/759	239/252	missense_variant c.715A>C p.Lys239Gln	Rv3149	nuoE	NADH-quinone oxidoreductase subunit E	SRR1723470
NC_000962	3518167	snp	A	G	G:57 A:0	CDS	+	1422/2421	474/806	missense_variant c.1422A>G p.Ile474Met	Rv3151	nuoG	NADH-quinone oxidoreductase subunit G	SRR1723470
NC_000962	3518555	snp	A	G	G:54 A:0	CDS	+	1810/2421	604/806	missense_variant c.1810A>G p.Thr604Ala	Rv3151	nuoG	NADH-quinone oxidoreductase subunit G	SRR1723470
NC_000962	95591	snp	G	T	T:125 G:0	CDS	+	178/1479	60/492	stop_gained c.178G>T p.Glu60*	Rv0087	hycE	formate hydrogenase HycE	ERR3340711
NC_000962	95662	snp	C	T	T:125 C:2	CDS	+	249/1479	83/492	synonymous_variant c.249C>T p.Phe83Phe	Rv0087	hycE	formate hydrogenase HycE	ERR3340711
NC_000962	1461915	snp	C	G	G:124 C:3	CDS	+	73/1341	25/446	missense_variant c.73C>G p.Leu25Val	Rv1307	atpH	ATP synthase subunit b/delta	ERR3340711
NC_000962	2460628	snp	C	A	A:82 C:1	CDS	+	951/1650	317/549	synonymous_variant c.951C>A p.Ala317Ala	Rv2196	qcrB	ubiquinol-cytochrome C reductase cytochrome subunit B	ERR3340711
NC_000962	3404376	snp	C	G	G:129 C:0	CDS	-	546/1722	182/573	synonymous_variant c.546G>C p.Thr182Thr	Rv3043c	ctaD	cytochrome C oxidase cytochrome 1	ERR3340711
NC_000962	3518167	snp	A	G	G:98 A:0	CDS	+	1422/2421	474/806	missense_variant c.1422A>G p.Ile474Met	Rv3151	nuoG	NADH-quinone oxidoreductase subunit G	ERR3340711
NC_000962	3518555	snp	A	G	G:97 A:0	CDS	+	1810/2421	604/806	missense_variant c.1810A>G p.Thr604Ala	Rv3151	nuoG	NADH-quinone oxidoreductase subunit G	ERR3340711
NC_000962	1462152	snp	C	A	A:61 C:1	CDS	+	310/1341	104/446	missense_variant c.310C>A p.Arg104Ser	Rv1307	atpH	ATP synthase subunit b/delta	SRR1723862
NC_000962	3404376	snp	C	G	G:60 C:0	CDS	-	546/1722	182/573	synonymous_variant c.546G>C p.Thr182Thr	Rv3043c	ctaD	cytochrome C oxidase cytochrome 1	SRR1723862
NC_000962	3518167	snp	A	G	G:31 A:0	CDS	+	1422/2421	474/806	missense_variant c.1422A>G p.Ile474Met	Rv3151	nuoG	NADH-quinone oxidoreductase subunit G	SRR1723862
NC_000962	3518555	snp	A	G	G:38 A:0	CDS	+	1810/2421	604/806	missense_variant c.1810A>G p.Thr604Ala	Rv3151	nuoG	NADH-quinone oxidoreductase subunit G	SRR1723862
NC_000962	3404376	snp	C	G	G:59 C:0	CDS	-	546/1722	182/573	synonymous_variant c.546G>C p.Thr182Thr	Rv3043c	ctaD	cytochrome C oxidase cytochrome 1	SRR1723428
NC_000962	3518167	snp	A	G	G:30 A:0	CDS	+	1422/2421	474/806	missense_variant c.1422A>G p.Ile474Met	Rv3151	nuoG	NADH-quinone oxidoreductase subunit G	SRR1723428
NC_000962	3518555	snp	A	G	G:41 A:0	CDS	+	1810/2421	604/806	missense_variant c.1810A>G p.Thr604Ala	Rv3151	nuoG	NADH-quinone oxidoreductase subunit G	SRR1723428
NC_000962	3526873	snp	G	T	T:67 G:0	CDS	+	1084/1596	362/531	missense_variant c.1084G>T p.Ala362Ser	Rv3158	nuoN	NADH-quinone oxidoreductase subunit N	SRR1723428
NC_000962	3404376	snp	C	G	G:77 C:1	CDS	-	546/1722	182/573	synonymous_variant c.546G>C p.Thr182Thr	Rv3043c	ctaD	cytochrome C oxidase cytochrome 1	SRR1723849
NC_000962	3518167	snp	A	G	G:40 A:0	CDS	+	1422/2421	474/806	missense_variant c.1422A>G p.Ile474Met	Rv3151	nuoG	NADH-quinone oxidoreductase subunit G	SRR1723849
NC_000962	3518555	snp	A	G	G:60 A:0	CDS	+	1810/2421	604/806	missense_variant c.1810A>G p.Thr604Ala	Rv3151	nuoG	NADH-quinone oxidoreductase subunit G	SRR1723849
NC_000962	3404689	snp	T	C	C:71 T:0	CDS	-	233/1722	78/573	missense_variant c.233A>G p.Gln78Arg	Rv3043c	ctaD	cytochrome C oxidase cytochrome 1	SRR1723989
NC_000962	3516290	snp	A	G	G:37 A:0	CDS	+	879/1338	293/445	synonymous_variant c.879A>G p.Thr293Thr	Rv3150	nuoF	NADH-quinone oxidoreductase subunit F	SRR1723989
NC_000962	3518167	snp	A	G	G:27 A:0	CDS	+	1422/2421	474/806	missense_variant c.1422A>G p.Ile474Met	Rv3151	nuoG	NADH-quinone oxidoreductase subunit G	SRR1723989
NC_000962	3518555	snp	A	G	G:33 A:0	CDS	+	1810/2421	604/806	missense_variant c.1810A>G p.Thr604Ala	Rv3151	nuoG	NADH-quinone oxidoreductase subunit G	SRR1723989
NC_000962	3520977	snp	G	C	C:44 G:0	CDS	+	471/636	157/211	synonymous_variant c.471G>C p.Leu157Leu	Rv3153	nuoI	NADH-quinone oxidoreductase subunit I	SRR1723989
NC_000962	3404376	snp	C	G	G:52 C:0	CDS	-	546/1722	182/573	synonymous_variant c.546G>C p.Thr182Thr	Rv3043c	ctaD	cytochrome C oxidase cytochrome 1	SRR1723739
NC_000962	3511763	snp	G	C	C:36 G:0	CDS	+	82/387	28/128	missense_variant c.82G>C p.Val28Leu	Rv3145	nuoA	NADH-quinone oxidoreductase subunit A	SRR1723739
NC_000962	3518167	snp	A	G	G:30 A:0	CDS	+	1422/2421	474/806	missense_variant c.1422A>G p.Ile474Met	Rv3151	nuoG	NADH-quinone oxidoreductase subunit G	SRR1723739
NC_000962	3518555	snp	A	G	G:39 A:0	CDS	+	1810/2421	604/806	missense_variant c.1810A>G p.Thr604Ala	Rv3151	nuoG	NADH-quinone oxidoreductase subunit G	SRR1723739
NC_000962	3518847	snp	C	G	G:31 C:0	CDS	+	2102/2421	701/806	missense_variant c.2102C>G p.Pro701Arg	Rv3151	nuoG	NADH-quinone oxidoreductase subunit G	SRR1723739
NC_000962	3404376	snp	C	G	G:51 C:0	CDS	-	546/1722	182/573	synonymous_variant c.546G>C p.Thr182Thr	Rv3043c	ctaD	cytochrome C oxidase cytochrome 1	SRR1723715
NC_000962	3518167	snp	A	G	G:38 A:0	CDS	+	1422/2421	474/806	missense_variant c.1422A>G p.Ile474Met	Rv3151	nuoG	NADH-quinone oxidoreductase subunit G	SRR1723715
NC_000962	3518555	snp	A	G	G:50 A:0	CDS	+	1810/2421	604/806	missense_variant c.1810A>G p.Thr604Ala	Rv3151	nuoG	NADH-quinone oxidoreductase subunit G	SRR1723715
NC_000962	3517352	snp	G	A	A:213 G:1	CDS	+	607/2421	203/806	missense_variant c.607G>A p.Glu203Lys	Rv3151	nuoG	NADH-quinone oxidoreductase subunit G	SRR8651581
NC_000962	3518167	snp	A	G	G:151 A:0	CDS	+	1422/2421	474/806	missense_variant c.1422A>G p.Ile474Met	Rv3151	nuoG	NADH-quinone oxidoreductase subunit G	SRR8651581
NC_000962	3518555	snp	A	G	G:115 A:0	CDS	+	1810/2421	604/806	missense_variant c.1810A>G p.Thr604Ala	Rv3151	nuoG	NADH-quinone oxidoreductase subunit G	SRR8651581
NC_000962	3404376	snp	C	G	G:80 C:0	CDS	-	546/1722	182/573	synonymous_variant c.546G>C p.Thr182Thr	Rv3043c	ctaD	cytochrome C oxidase cytochrome 1	SRR1723823
NC_000962	3518167	snp	A	G	G:48 A:0	CDS	+	1422/2421	474/806	missense_variant c.1422A>G p.Ile474Met	Rv3151	nuoG	NADH-quinone oxidoreductase subunit G	SRR1723823
NC_000962	3518555	snp	A	G	G:65 A:0	CDS	+	1810/2421	604/806	missense_variant c.1810A>G p.Thr604Ala	Rv3151	nuoG	NADH-quinone oxidoreductase subunit G	SRR1723823
NC_000962	3404376	snp	C	G	G:50 C:0	CDS	-	546/1722	182/573	synonymous_variant c.546G>C p.Thr182Thr	Rv3043c	ctaD	cytochrome C oxidase cytochrome 1	SRR1723784
NC_000962	3518167	snp	A	G	G:20 A:0	CDS	+	1422/2421	474/806	missense_variant c.1422A>G p.Ile474Met	Rv3151	nuoG	NADH-quinone oxidoreductase subunit G	SRR1723784
NC_000962	3518555	snp	A	G	G:36 A:0	CDS	+	1810/2421	604/806	missense_variant c.1810A>G p.Thr604Ala	Rv3151	nuoG	NADH-quinone oxidoreductase subunit G	SRR1723784
NC_000962	3518167	snp	A	G	G:22 A:0	CDS	+	1422/2421	474/806	missense_variant c.1422A>G p.Ile474Met	Rv3151	nuoG	NADH-quinone oxidoreductase subunit G	SRR1723977
NC_000962	3518555	snp	A	G	G:45 A:0	CDS	+	1810/2421	604/806	missense_variant c.1810A>G p.Thr604Ala	Rv3151	nuoG	NADH-quinone oxidoreductase subunit G	SRR1723977
NC_000962	3520977	snp	G	C	C:49 G:0	CDS	+	471/636	157/211	synonymous_variant c.471G>C p.Leu157Leu	Rv3153	nuoI	NADH-quinone oxidoreductase subunit I	SRR1723977
NC_000962	3518167	snp	A	G	G:36 A:0	CDS	+	1422/2421	474/806	missense_variant c.1422A>G p.Ile474Met	Rv3151	nuoG	NADH-quinone oxidoreductase subunit G	SRR1723958
NC_000962	3518555	snp	A	G	G:48 A:0	CDS	+	1810/2421	604/806	missense_variant c.1810A>G p.Thr604Ala	Rv3151	nuoG	NADH-quinone oxidoreductase subunit G	SRR1723958
NC_000962	3520808	snp	C	T	T:64 C:0	CDS	+	302/636	101/211	missense_variant c.302C>T p.Ala101Val	Rv3153	nuoI	NADH-quinone oxidoreductase subunit I	SRR1723958
NC_000962	3404376	snp	C	G	G:58 C:0	CDS	-	546/1722	182/573	synonymous_variant c.546G>C p.Thr182Thr	Rv3043c	ctaD	cytochrome C oxidase cytochrome 1	SRR1723477
NC_000962	3518167	snp	A	G	G:35 A:0	CDS	+	1422/2421	474/806	missense_variant c.1422A>G p.Ile474Met	Rv3151	nuoG	NADH-quinone oxidoreductase subunit G	SRR1723477
NC_000962	3518555	snp	A	G	G:50 A:0	CDS	+	1810/2421	604/806	missense_variant c.1810A>G p.Thr604Ala	Rv3151	nuoG	NADH-quinone oxidoreductase subunit G	SRR1723477
NC_000962	3404376	snp	C	G	G:72 C:0	CDS	-	546/1722	182/573	synonymous_variant c.546G>C p.Thr182Thr	Rv3043c	ctaD	cytochrome C oxidase cytochrome 1	SRR1724008
NC_000962	3513686	snp	C	T	T:73 C:1	CDS	+	349/1323	117/440	synonymous_variant c.349C>T p.Leu117Leu	Rv3148	nuoD	NADH-quinone oxidoreductase subunit D	SRR1724008
NC_000962	3518167	snp	A	G	G:26 A:0	CDS	+	1422/2421	474/806	missense_variant c.1422A>G p.Ile474Met	Rv3151	nuoG	NADH-quinone oxidoreductase subunit G	SRR1724008
NC_000962	3518555	snp	A	G	G:28 A:0	CDS	+	1810/2421	604/806	missense_variant c.1810A>G p.Thr604Ala	Rv3151	nuoG	NADH-quinone oxidoreductase subunit G	SRR1724008
NC_000962	95591	snp	G	T	T:188 G:0	CDS	+	178/1479	60/492	stop_gained c.178G>T p.Glu60*	Rv0087	hycE	formate hydrogenase HycE	SRR058081
NC_000962	1824493	snp	C	T	T:273 C:0	CDS	-	1395/1458	465/485	synonymous_variant c.1395G>A p.Ala465Ala	Rv1623c	cydA	cytochrome D ubiquinol oxidase subunit I CydA	SRR058081
NC_000962	2461053	snp	C	A	A:168 C:1	CDS	+	1376/1650	459/549	missense_variant c.1376C>A p.Pro459His	Rv2196	qcrB	ubiquinol-cytochrome C reductase cytochrome subunit B	SRR058081
NC_000962	3404376	snp	C	G	G:121 C:0	CDS	-	546/1722	182/573	synonymous_variant c.546G>C p.Thr182Thr	Rv3043c	ctaD	cytochrome C oxidase cytochrome 1	SRR058081
NC_000962	3518167	snp	A	G	G:102 A:1	CDS	+	1422/2421	474/806	missense_variant c.1422A>G p.Ile474Met	Rv3151	nuoG	NADH-quinone oxidoreductase subunit G	SRR058081
NC_000962	3518555	snp	A	G	G:105 A:0	CDS	+	1810/2421	604/806	missense_variant c.1810A>G p.Thr604Ala	Rv3151	nuoG	NADH-quinone oxidoreductase subunit G	SRR058081
NC_000962	95591	snp	G	T	T:113 G:0	CDS	+	178/1479	60/492	stop_gained c.178G>T p.Glu60*	Rv0087	hycE	formate hydrogenase HycE	ERR3340720
NC_000962	96007	snp	C	T	T:132 C:0	CDS	+	594/1479	198/492	synonymous_variant c.594C>T p.Leu198Leu	Rv0087	hycE	formate hydrogenase HycE	ERR3340720
NC_000962	1461915	snp	C	G	G:153 C:0	CDS	+	73/1341	25/446	missense_variant c.73C>G p.Leu25Val	Rv1307	atpH	ATP synthase subunit b/delta	ERR3340720
NC_000962	2460628	snp	C	A	A:106 C:0	CDS	+	951/1650	317/549	synonymous_variant c.951C>A p.Ala317Ala	Rv2196	qcrB	ubiquinol-cytochrome C reductase cytochrome subunit B	ERR3340720
NC_000962	3404376	snp	C	G	G:133 C:0	CDS	-	546/1722	182/573	synonymous_variant c.546G>C p.Thr182Thr	Rv3043c	ctaD	cytochrome C oxidase cytochrome 1	ERR3340720
NC_000962	3518167	snp	A	G	G:108 A:0	CDS	+	1422/2421	474/806	missense_variant c.1422A>G p.Ile474Met	Rv3151	nuoG	NADH-quinone oxidoreductase subunit G	ERR3340720
NC_000962	3518555	snp	A	G	G:123 A:0	CDS	+	1810/2421	604/806	missense_variant c.1810A>G p.Thr604Ala	Rv3151	nuoG	NADH-quinone oxidoreductase subunit G	ERR3340720
NC_000962	95591	snp	G	T	T:138 G:1	CDS	+	178/1479	60/492	stop_gained c.178G>T p.Glu60*	Rv0087	hycE	formate hydrogenase HycE	ERR1873462
NC_000962	1461915	snp	C	G	G:116 C:0	CDS	+	73/1341	25/446	missense_variant c.73C>G p.Leu25Val	Rv1307	atpH	ATP synthase subunit b/delta	ERR1873462
NC_000962	2460628	snp	C	A	A:131 C:0	CDS	+	951/1650	317/549	synonymous_variant c.951C>A p.Ala317Ala	Rv2196	qcrB	ubiquinol-cytochrome C reductase cytochrome subunit B	ERR1873462
NC_000962	3404376	snp	C	G	G:146 C:0	CDS	-	546/1722	182/573	synonymous_variant c.546G>C p.Thr182Thr	Rv3043c	ctaD	cytochrome C oxidase cytochrome 1	ERR1873462
NC_000962	3518167	snp	A	G	G:148 A:0	CDS	+	1422/2421	474/806	missense_variant c.1422A>G p.Ile474Met	Rv3151	nuoG	NADH-quinone oxidoreductase subunit G	ERR1873462
NC_000962	3518555	snp	A	G	G:123 A:0	CDS	+	1810/2421	604/806	missense_variant c.1810A>G p.Thr604Ala	Rv3151	nuoG	NADH-quinone oxidoreductase subunit G	ERR1873462
NC_000962	3404376	snp	C	G	G:51 C:0	CDS	-	546/1722	182/573	synonymous_variant c.546G>C p.Thr182Thr	Rv3043c	ctaD	cytochrome C oxidase cytochrome 1	SRR1723766
NC_000962	3518167	snp	A	G	G:26 A:0	CDS	+	1422/2421	474/806	missense_variant c.1422A>G p.Ile474Met	Rv3151	nuoG	NADH-quinone oxidoreductase subunit G	SRR1723766
NC_000962	3518555	snp	A	G	G:43 A:0	CDS	+	1810/2421	604/806	missense_variant c.1810A>G p.Thr604Ala	Rv3151	nuoG	NADH-quinone oxidoreductase subunit G	SRR1723766
NC_000962	3404376	snp	C	G	G:68 C:0	CDS	-	546/1722	182/573	synonymous_variant c.546G>C p.Thr182Thr	Rv3043c	ctaD	cytochrome C oxidase cytochrome 1	SRR1723838
NC_000962	3518167	snp	A	G	G:44 A:0	CDS	+	1422/2421	474/806	missense_variant c.1422A>G p.Ile474Met	Rv3151	nuoG	NADH-quinone oxidoreductase subunit G	SRR1723838
NC_000962	3518555	snp	A	G	G:46 A:0	CDS	+	1810/2421	604/806	missense_variant c.1810A>G p.Thr604Ala	Rv3151	nuoG	NADH-quinone oxidoreductase subunit G	SRR1723838
NC_000962	3404376	snp	C	G	G:63 C:0	CDS	-	546/1722	182/573	synonymous_variant c.546G>C p.Thr182Thr	Rv3043c	ctaD	cytochrome C oxidase cytochrome 1	SRR1723732
NC_000962	3511763	snp	G	C	C:46 G:0	CDS	+	82/387	28/128	missense_variant c.82G>C p.Val28Leu	Rv3145	nuoA	NADH-quinone oxidoreductase subunit A	SRR1723732
NC_000962	3518167	snp	A	G	G:40 A:0	CDS	+	1422/2421	474/806	missense_variant c.1422A>G p.Ile474Met	Rv3151	nuoG	NADH-quinone oxidoreductase subunit G	SRR1723732
NC_000962	3518555	snp	A	G	G:53 A:0	CDS	+	1810/2421	604/806	missense_variant c.1810A>G p.Thr604Ala	Rv3151	nuoG	NADH-quinone oxidoreductase subunit G	SRR1723732
NC_000962	2459249	snp	G	A	A:34 G:0	CDS	+	858/1290	286/429	missense_variant c.858G>A p.Met286Ile	Rv2195	qcrA	ubiquinol-cytochrome C reductase rieske iron-sulfur subunit	SRR1723574
NC_000962	3404376	snp	C	G	G:38 C:0	CDS	-	546/1722	182/573	synonymous_variant c.546G>C p.Thr182Thr	Rv3043c	ctaD	cytochrome C oxidase cytochrome 1	SRR1723574
NC_000962	3518167	snp	A	G	G:19 A:0	CDS	+	1422/2421	474/806	missense_variant c.1422A>G p.Ile474Met	Rv3151	nuoG	NADH-quinone oxidoreductase subunit G	SRR1723574
NC_000962	3518555	snp	A	G	G:24 A:0	CDS	+	1810/2421	604/806	missense_variant c.1810A>G p.Thr604Ala	Rv3151	nuoG	NADH-quinone oxidoreductase subunit G	SRR1723574
NC_000962	3512676	snp	A	C	C:29 A:0	CDS	+	49/711	17/236	missense_variant c.49A>C p.Thr17Pro	Rv3147	nuoC	NADH-quinone oxidoreductase subunit C	SRR1723912
NC_000962	3518167	snp	A	G	G:22 A:0	CDS	+	1422/2421	474/806	missense_variant c.1422A>G p.Ile474Met	Rv3151	nuoG	NADH-quinone oxidoreductase subunit G	SRR1723912
NC_000962	3518555	snp	A	G	G:29 A:0	CDS	+	1810/2421	604/806	missense_variant c.1810A>G p.Thr604Ala	Rv3151	nuoG	NADH-quinone oxidoreductase subunit G	SRR1723912
NC_000962	3523203	snp	G	C	C:45 G:0	CDS	+	970/1902	324/633	missense_variant c.970G>C p.Val324Leu	Rv3156	nuoL	NADH-quinone oxidoreductase subunit L	SRR1723912
NC_000962	3518167	snp	A	G	G:25 A:0	CDS	+	1422/2421	474/806	missense_variant c.1422A>G p.Ile474Met	Rv3151	nuoG	NADH-quinone oxidoreductase subunit G	SRR1723940
NC_000962	3518555	snp	A	G	G:30 A:0	CDS	+	1810/2421	604/806	missense_variant c.1810A>G p.Thr604Ala	Rv3151	nuoG	NADH-quinone oxidoreductase subunit G	SRR1723940
NC_000962	3404376	snp	C	G	G:54 C:0	CDS	-	546/1722	182/573	synonymous_variant c.546G>C p.Thr182Thr	Rv3043c	ctaD	cytochrome C oxidase cytochrome 1	SRR1723468
NC_000962	3518167	snp	A	G	G:20 A:0	CDS	+	1422/2421	474/806	missense_variant c.1422A>G p.Ile474Met	Rv3151	nuoG	NADH-quinone oxidoreductase subunit G	SRR1723468
NC_000962	3518555	snp	A	G	G:32 A:0	CDS	+	1810/2421	604/806	missense_variant c.1810A>G p.Thr604Ala	Rv3151	nuoG	NADH-quinone oxidoreductase subunit G	SRR1723468
NC_000962	1462114	snp	C	T	T:70 C:0	CDS	+	272/1341	91/446	missense_variant c.272C>T p.Ala91Val	Rv1307	atpH	ATP synthase subunit b/delta	SRR1723498
NC_000962	3404376	snp	C	G	G:75 C:0	CDS	-	546/1722	182/573	synonymous_variant c.546G>C p.Thr182Thr	Rv3043c	ctaD	cytochrome C oxidase cytochrome 1	SRR1723498
NC_000962	3515307	snp	G	A	A:61 G:0	CDS	+	651/759	217/252	synonymous_variant c.651G>A p.Gln217Gln	Rv3149	nuoE	NADH-quinone oxidoreductase subunit E	SRR1723498
NC_000962	3518023	snp	G	A	A:56 G:0	CDS	+	1278/2421	426/806	synonymous_variant c.1278G>A p.Thr426Thr	Rv3151	nuoG	NADH-quinone oxidoreductase subunit G	SRR1723498
NC_000962	3518167	snp	A	G	G:46 A:0	CDS	+	1422/2421	474/806	missense_variant c.1422A>G p.Ile474Met	Rv3151	nuoG	NADH-quinone oxidoreductase subunit G	SRR1723498
NC_000962	3518555	snp	A	G	G:63 A:0	CDS	+	1810/2421	604/806	missense_variant c.1810A>G p.Thr604Ala	Rv3151	nuoG	NADH-quinone oxidoreductase subunit G	SRR1723498
NC_000962	3512772	snp	C	T	T:65 C:1	CDS	+	145/711	49/236	missense_variant c.145C>T p.Pro49Ser	Rv3147	nuoC	NADH-quinone oxidoreductase subunit C	SRR1723895
NC_000962	3518167	snp	A	G	G:62 A:0	CDS	+	1422/2421	474/806	missense_variant c.1422A>G p.Ile474Met	Rv3151	nuoG	NADH-quinone oxidoreductase subunit G	SRR1723895
NC_000962	3518288	snp	G	A	A:51 G:2	CDS	+	1543/2421	515/806	missense_variant c.1543G>A p.Ala515Thr	Rv3151	nuoG	NADH-quinone oxidoreductase subunit G	SRR1723895
NC_000962	3518555	snp	A	G	G:68 A:0	CDS	+	1810/2421	604/806	missense_variant c.1810A>G p.Thr604Ala	Rv3151	nuoG	NADH-quinone oxidoreductase subunit G	SRR1723895
NC_000962	3404376	snp	C	G	G:90 C:0	CDS	-	546/1722	182/573	synonymous_variant c.546G>C p.Thr182Thr	Rv3043c	ctaD	cytochrome C oxidase cytochrome 1	SRR1723636
NC_000962	3518167	snp	A	G	G:36 A:0	CDS	+	1422/2421	474/806	missense_variant c.1422A>G p.Ile474Met	Rv3151	nuoG	NADH-quinone oxidoreductase subunit G	SRR1723636
NC_000962	3518555	snp	A	G	G:54 A:0	CDS	+	1810/2421	604/806	missense_variant c.1810A>G p.Thr604Ala	Rv3151	nuoG	NADH-quinone oxidoreductase subunit G	SRR1723636
NC_000962	3404376	snp	C	G	G:45 C:0	CDS	-	546/1722	182/573	synonymous_variant c.546G>C p.Thr182Thr	Rv3043c	ctaD	cytochrome C oxidase cytochrome 1	SRR1723625
NC_000962	3518167	snp	A	G	G:29 A:0	CDS	+	1422/2421	474/806	missense_variant c.1422A>G p.Ile474Met	Rv3151	nuoG	NADH-quinone oxidoreductase subunit G	SRR1723625
NC_000962	3518555	snp	A	G	G:34 A:0	CDS	+	1810/2421	604/806	missense_variant c.1810A>G p.Thr604Ala	Rv3151	nuoG	NADH-quinone oxidoreductase subunit G	SRR1723625
NC_000962	1464859	snp	G	A	A:126 G:0	CDS	+	1632/1650	544/549	synonymous_variant c.1632G>A p.Ala544Ala	Rv1308	atpA	ATP synthase subunit alpha	ERR1873565
NC_000962	3404376	snp	C	G	G:110 C:0	CDS	-	546/1722	182/573	synonymous_variant c.546G>C p.Thr182Thr	Rv3043c	ctaD	cytochrome C oxidase cytochrome 1	ERR1873565
NC_000962	3514102	snp	T	C	C:134 T:0	CDS	+	765/1323	255/440	synonymous_variant c.765T>C p.Arg255Arg	Rv3148	nuoD	NADH-quinone oxidoreductase subunit D	ERR1873565
NC_000962	3518167	snp	A	G	G:118 A:0	CDS	+	1422/2421	474/806	missense_variant c.1422A>G p.Ile474Met	Rv3151	nuoG	NADH-quinone oxidoreductase subunit G	ERR1873565
NC_000962	3518555	snp	A	G	G:116 A:0	CDS	+	1810/2421	604/806	missense_variant c.1810A>G p.Thr604Ala	Rv3151	nuoG	NADH-quinone oxidoreductase subunit G	ERR1873565
NC_000962	3524535	snp	A	G	G:115 A:0	CDS	+	404/1662	135/553	missense_variant c.404A>G p.Glu135Gly	Rv3157	nuoM	NADH-quinone oxidoreductase subunit M	ERR1873565
NC_000962	3404376	snp	C	G	G:59 C:0	CDS	-	546/1722	182/573	synonymous_variant c.546G>C p.Thr182Thr	Rv3043c	ctaD	cytochrome C oxidase cytochrome 1	SRR1723600
NC_000962	3518167	snp	A	G	G:42 A:0	CDS	+	1422/2421	474/806	missense_variant c.1422A>G p.Ile474Met	Rv3151	nuoG	NADH-quinone oxidoreductase subunit G	SRR1723600
NC_000962	3518555	snp	A	G	G:53 A:0	CDS	+	1810/2421	604/806	missense_variant c.1810A>G p.Thr604Ala	Rv3151	nuoG	NADH-quinone oxidoreductase subunit G	SRR1723600
NC_000962	3404376	snp	C	G	G:26 C:0	CDS	-	546/1722	182/573	synonymous_variant c.546G>C p.Thr182Thr	Rv3043c	ctaD	cytochrome C oxidase cytochrome 1	SRR1723542
NC_000962	3514388	snp	T	G	G:28 T:0	CDS	+	1051/1323	351/440	missense_variant c.1051T>G p.Ser351Ala	Rv3148	nuoD	NADH-quinone oxidoreductase subunit D	SRR1723542
NC_000962	3518555	snp	A	G	G:16 A:0	CDS	+	1810/2421	604/806	missense_variant c.1810A>G p.Thr604Ala	Rv3151	nuoG	NADH-quinone oxidoreductase subunit G	SRR1723542
NC_000962	3518597	snp	A	G	G:14 A:0	CDS	+	1852/2421	618/806	missense_variant c.1852A>G p.Thr618Ala	Rv3151	nuoG	NADH-quinone oxidoreductase subunit G	SRR1723542
NC_000962	3404376	snp	C	G	G:58 C:0	CDS	-	546/1722	182/573	synonymous_variant c.546G>C p.Thr182Thr	Rv3043c	ctaD	cytochrome C oxidase cytochrome 1	SRR1723584
NC_000962	3518167	snp	A	G	G:30 A:0	CDS	+	1422/2421	474/806	missense_variant c.1422A>G p.Ile474Met	Rv3151	nuoG	NADH-quinone oxidoreductase subunit G	SRR1723584
NC_000962	3518555	snp	A	G	G:32 A:0	CDS	+	1810/2421	604/806	missense_variant c.1810A>G p.Thr604Ala	Rv3151	nuoG	NADH-quinone oxidoreductase subunit G	SRR1723584
NC_000962	3404376	snp	C	G	G:69 C:0	CDS	-	546/1722	182/573	synonymous_variant c.546G>C p.Thr182Thr	Rv3043c	ctaD	cytochrome C oxidase cytochrome 1	SRR1723566
NC_000962	3518167	snp	A	G	G:34 A:0	CDS	+	1422/2421	474/806	missense_variant c.1422A>G p.Ile474Met	Rv3151	nuoG	NADH-quinone oxidoreductase subunit G	SRR1723566
NC_000962	3518555	snp	A	G	G:55 A:0	CDS	+	1810/2421	604/806	missense_variant c.1810A>G p.Thr604Ala	Rv3151	nuoG	NADH-quinone oxidoreductase subunit G	SRR1723566
NC_000962	3404376	snp	C	G	G:45 C:1	CDS	-	546/1722	182/573	synonymous_variant c.546G>C p.Thr182Thr	Rv3043c	ctaD	cytochrome C oxidase cytochrome 1	SRR1723635
NC_000962	3518167	snp	A	G	G:22 A:0	CDS	+	1422/2421	474/806	missense_variant c.1422A>G p.Ile474Met	Rv3151	nuoG	NADH-quinone oxidoreductase subunit G	SRR1723635
NC_000962	3518555	snp	A	G	G:44 A:0	CDS	+	1810/2421	604/806	missense_variant c.1810A>G p.Thr604Ala	Rv3151	nuoG	NADH-quinone oxidoreductase subunit G	SRR1723635
NC_000962	3527169	snp	C	T	T:38 C:0	CDS	+	1380/1596	460/531	synonymous_variant c.1380C>T p.Val460Val	Rv3158	nuoN	NADH-quinone oxidoreductase subunit N	SRR1723635
NC_000962	3404376	snp	C	G	G:53 C:0	CDS	-	546/1722	182/573	synonymous_variant c.546G>C p.Thr182Thr	Rv3043c	ctaD	cytochrome C oxidase cytochrome 1	SRR1723656
NC_000962	3518167	snp	A	G	G:42 A:0	CDS	+	1422/2421	474/806	missense_variant c.1422A>G p.Ile474Met	Rv3151	nuoG	NADH-quinone oxidoreductase subunit G	SRR1723656
NC_000962	3518555	snp	A	G	G:47 A:0	CDS	+	1810/2421	604/806	missense_variant c.1810A>G p.Thr604Ala	Rv3151	nuoG	NADH-quinone oxidoreductase subunit G	SRR1723656
NC_000962	472410	snp	C	A	A:75 C:0	CDS	-	230/1413	77/470	missense_variant c.230G>T p.Arg77Leu	Rv0392c	ndhA	NADH dehydrogenase NdhA	SRR1723502
NC_000962	1464586	snp	C	T	T:66 C:0	CDS	+	1359/1650	453/549	synonymous_variant c.1359C>T p.Gly453Gly	Rv1308	atpA	ATP synthase subunit alpha	SRR1723502
NC_000962	3404376	snp	C	G	G:64 C:0	CDS	-	546/1722	182/573	synonymous_variant c.546G>C p.Thr182Thr	Rv3043c	ctaD	cytochrome C oxidase cytochrome 1	SRR1723502
NC_000962	3515307	snp	G	A	A:42 G:0	CDS	+	651/759	217/252	synonymous_variant c.651G>A p.Gln217Gln	Rv3149	nuoE	NADH-quinone oxidoreductase subunit E	SRR1723502
NC_000962	3515537	snp	C	T	T:65 C:0	CDS	+	126/1338	42/445	synonymous_variant c.126C>T p.Ala42Ala	Rv3150	nuoF	NADH-quinone oxidoreductase subunit F	SRR1723502
NC_000962	3518167	snp	A	G	G:36 A:0	CDS	+	1422/2421	474/806	missense_variant c.1422A>G p.Ile474Met	Rv3151	nuoG	NADH-quinone oxidoreductase subunit G	SRR1723502
NC_000962	3518555	snp	A	G	G:45 A:0	CDS	+	1810/2421	604/806	missense_variant c.1810A>G p.Thr604Ala	Rv3151	nuoG	NADH-quinone oxidoreductase subunit G	SRR1723502
NC_000962	471666	snp	A	G	G:82 A:0	CDS	-	974/1413	325/470	missense_variant c.974T>C p.Met325Thr	Rv0392c	ndhA	NADH dehydrogenase NdhA	SRR1724015
NC_000962	1460907	snp	T	C	C:103 T:0	CDS	+	664/753	222/250	missense_variant c.664T>C p.Phe222Leu	Rv1304	atpB	ATP synthase subunit A	SRR1724015
NC_000962	1461414	snp	T	C	C:99 T:0	CDS	+	94/516	32/171	missense_variant c.94T>C p.Phe32Leu	Rv1306	atpF	ATP synthase subunit B	SRR1724015
NC_000962	3404376	snp	C	G	G:72 C:0	CDS	-	546/1722	182/573	synonymous_variant c.546G>C p.Thr182Thr	Rv3043c	ctaD	cytochrome C oxidase cytochrome 1	SRR1724015
NC_000962	3518167	snp	A	G	G:52 A:0	CDS	+	1422/2421	474/806	missense_variant c.1422A>G p.Ile474Met	Rv3151	nuoG	NADH-quinone oxidoreductase subunit G	SRR1724015
NC_000962	3518555	snp	A	G	G:64 A:0	CDS	+	1810/2421	604/806	missense_variant c.1810A>G p.Thr604Ala	Rv3151	nuoG	NADH-quinone oxidoreductase subunit G	SRR1724015
NC_000962	3521044	snp	A	G	G:42 A:0	CDS	+	538/636	180/211	missense_variant c.538A>G p.Thr180Ala	Rv3153	nuoI	NADH-quinone oxidoreductase subunit I	SRR1724015
NC_000962	3526986	snp	A	G	G:92 A:0	CDS	+	1197/1596	399/531	synonymous_variant c.1197A>G p.Ala399Ala	Rv3158	nuoN	NADH-quinone oxidoreductase subunit N	SRR1724015
NC_000962	3404376	snp	C	G	G:66 C:0	CDS	-	546/1722	182/573	synonymous_variant c.546G>C p.Thr182Thr	Rv3043c	ctaD	cytochrome C oxidase cytochrome 1	SRR1723767
NC_000962	3518167	snp	A	G	G:27 A:0	CDS	+	1422/2421	474/806	missense_variant c.1422A>G p.Ile474Met	Rv3151	nuoG	NADH-quinone oxidoreductase subunit G	SRR1723767
NC_000962	3518555	snp	A	G	G:48 A:0	CDS	+	1810/2421	604/806	missense_variant c.1810A>G p.Thr604Ala	Rv3151	nuoG	NADH-quinone oxidoreductase subunit G	SRR1723767
NC_000962	3404376	snp	C	G	G:62 C:0	CDS	-	546/1722	182/573	synonymous_variant c.546G>C p.Thr182Thr	Rv3043c	ctaD	cytochrome C oxidase cytochrome 1	SRR1723593
NC_000962	3518167	snp	A	G	G:28 A:0	CDS	+	1422/2421	474/806	missense_variant c.1422A>G p.Ile474Met	Rv3151	nuoG	NADH-quinone oxidoreductase subunit G	SRR1723593
NC_000962	3518555	snp	A	G	G:46 A:0	CDS	+	1810/2421	604/806	missense_variant c.1810A>G p.Thr604Ala	Rv3151	nuoG	NADH-quinone oxidoreductase subunit G	SRR1723593
NC_000962	3524119	snp	T	C	C:26 T:0	CDS	+	1886/1902	629/633	missense_variant c.1886T>C p.Val629Ala	Rv3156	nuoL	NADH-quinone oxidoreductase subunit L	SRR1723593
NC_000962	95591	snp	G	T	T:104 G:0	CDS	+	178/1479	60/492	stop_gained c.178G>T p.Glu60*	Rv0087	hycE	formate hydrogenase HycE	ERR3340745
NC_000962	96007	snp	C	T	T:94 C:0	CDS	+	594/1479	198/492	synonymous_variant c.594C>T p.Leu198Leu	Rv0087	hycE	formate hydrogenase HycE	ERR3340745
NC_000962	1461915	snp	C	G	G:140 C:0	CDS	+	73/1341	25/446	missense_variant c.73C>G p.Leu25Val	Rv1307	atpH	ATP synthase subunit b/delta	ERR3340745
NC_000962	2460628	snp	C	A	A:102 C:0	CDS	+	951/1650	317/549	synonymous_variant c.951C>A p.Ala317Ala	Rv2196	qcrB	ubiquinol-cytochrome C reductase cytochrome subunit B	ERR3340745
NC_000962	3404376	snp	C	G	G:134 C:0	CDS	-	546/1722	182/573	synonymous_variant c.546G>C p.Thr182Thr	Rv3043c	ctaD	cytochrome C oxidase cytochrome 1	ERR3340745
NC_000962	3518167	snp	A	G	G:126 A:0	CDS	+	1422/2421	474/806	missense_variant c.1422A>G p.Ile474Met	Rv3151	nuoG	NADH-quinone oxidoreductase subunit G	ERR3340745
NC_000962	3518555	snp	A	G	G:141 A:0	CDS	+	1810/2421	604/806	missense_variant c.1810A>G p.Thr604Ala	Rv3151	nuoG	NADH-quinone oxidoreductase subunit G	ERR3340745
NC_000962	3404376	snp	C	G	G:87 C:1	CDS	-	546/1722	182/573	synonymous_variant c.546G>C p.Thr182Thr	Rv3043c	ctaD	cytochrome C oxidase cytochrome 1	SRR833020
NC_000962	3515467	snp	C	T	T:71 C:0	CDS	+	56/1338	19/445	missense_variant c.56C>T p.Pro19Leu	Rv3150	nuoF	NADH-quinone oxidoreductase subunit F	SRR833020
NC_000962	3518167	snp	A	G	G:30 A:1	CDS	+	1422/2421	474/806	missense_variant c.1422A>G p.Ile474Met	Rv3151	nuoG	NADH-quinone oxidoreductase subunit G	SRR833020
NC_000962	3518555	snp	A	G	G:65 A:0	CDS	+	1810/2421	604/806	missense_variant c.1810A>G p.Thr604Ala	Rv3151	nuoG	NADH-quinone oxidoreductase subunit G	SRR833020
NC_000962	3526137	snp	T	G	G:87 T:2	CDS	+	348/1596	116/531	synonymous_variant c.348T>G p.Ala116Ala	Rv3158	nuoN	NADH-quinone oxidoreductase subunit N	SRR833020
NC_000962	3404376	snp	C	G	G:79 C:0	CDS	-	546/1722	182/573	synonymous_variant c.546G>C p.Thr182Thr	Rv3043c	ctaD	cytochrome C oxidase cytochrome 1	SRR1723530
NC_000962	3518167	snp	A	G	G:28 A:0	CDS	+	1422/2421	474/806	missense_variant c.1422A>G p.Ile474Met	Rv3151	nuoG	NADH-quinone oxidoreductase subunit G	SRR1723530
NC_000962	3518555	snp	A	G	G:49 A:0	CDS	+	1810/2421	604/806	missense_variant c.1810A>G p.Thr604Ala	Rv3151	nuoG	NADH-quinone oxidoreductase subunit G	SRR1723530
NC_000962	3523490	snp	C	A	A:37 C:0	CDS	+	1257/1902	419/633	synonymous_variant c.1257C>A p.Gly419Gly	Rv3156	nuoL	NADH-quinone oxidoreductase subunit L	SRR1723530
NC_000962	3404376	snp	C	G	G:72 C:0	CDS	-	546/1722	182/573	synonymous_variant c.546G>C p.Thr182Thr	Rv3043c	ctaD	cytochrome C oxidase cytochrome 1	SRR1723606
NC_000962	3518167	snp	A	G	G:60 A:0	CDS	+	1422/2421	474/806	missense_variant c.1422A>G p.Ile474Met	Rv3151	nuoG	NADH-quinone oxidoreductase subunit G	SRR1723606
NC_000962	3518555	snp	A	G	G:69 A:0	CDS	+	1810/2421	604/806	missense_variant c.1810A>G p.Thr604Ala	Rv3151	nuoG	NADH-quinone oxidoreductase subunit G	SRR1723606
NC_000962	1460552	snp	G	T	T:147 G:1	CDS	+	309/753	103/250	missense_variant c.309G>T p.Trp103Cys	Rv1304	atpB	ATP synthase subunit A	ERR036200
NC_000962	1462181	snp	G	A	A:159 G:0	CDS	+	339/1341	113/446	synonymous_variant c.339G>A p.Leu113Leu	Rv1307	atpH	ATP synthase subunit b/delta	ERR036200
NC_000962	1823798	snp	G	A	A:60 G:0	CDS	-	603/1041	201/346	synonymous_variant c.603C>T p.Ala201Ala	Rv1622c	cydB	cytochrome D ubiquinol oxidase subunit II CydB	ERR036200
NC_000962	2457819	snp	G	A	A:88 G:0	CDS	+	267/843	89/280	synonymous_variant c.267G>A p.Pro89Pro	Rv2194	qcrC	ubiquinol-cytochrome C reductase cytochrome subunit C	ERR036200
NC_000962	3404376	snp	C	G	G:80 C:0	CDS	-	546/1722	182/573	synonymous_variant c.546G>C p.Thr182Thr	Rv3043c	ctaD	cytochrome C oxidase cytochrome 1	ERR036200
NC_000962	3518167	snp	A	G	G:49 A:0	CDS	+	1422/2421	474/806	missense_variant c.1422A>G p.Ile474Met	Rv3151	nuoG	NADH-quinone oxidoreductase subunit G	ERR036200
NC_000962	3518555	snp	A	G	G:53 A:0	CDS	+	1810/2421	604/806	missense_variant c.1810A>G p.Thr604Ala	Rv3151	nuoG	NADH-quinone oxidoreductase subunit G	ERR036200
NC_000962	3518993	snp	G	A	A:26 G:0	CDS	+	2248/2421	750/806	missense_variant c.2248G>A p.Asp750Asn	Rv3151	nuoG	NADH-quinone oxidoreductase subunit G	ERR036200
NC_000962	3519161	snp	T	C	C:71 T:0	CDS	+	2416/2421	806/806	missense_variant c.2416T>C p.Ser806Pro	Rv3151	nuoG	NADH-quinone oxidoreductase subunit G	ERR036200
NC_000962	3404376	snp	C	G	G:62 C:0	CDS	-	546/1722	182/573	synonymous_variant c.546G>C p.Thr182Thr	Rv3043c	ctaD	cytochrome C oxidase cytochrome 1	SRR1723779
NC_000962	3518167	snp	A	G	G:34 A:0	CDS	+	1422/2421	474/806	missense_variant c.1422A>G p.Ile474Met	Rv3151	nuoG	NADH-quinone oxidoreductase subunit G	SRR1723779
NC_000962	3518555	snp	A	G	G:48 A:0	CDS	+	1810/2421	604/806	missense_variant c.1810A>G p.Thr604Ala	Rv3151	nuoG	NADH-quinone oxidoreductase subunit G	SRR1723779
NC_000962	3404376	snp	C	G	G:71 C:0	CDS	-	546/1722	182/573	synonymous_variant c.546G>C p.Thr182Thr	Rv3043c	ctaD	cytochrome C oxidase cytochrome 1	SRR1723525
NC_000962	3518167	snp	A	G	G:41 A:0	CDS	+	1422/2421	474/806	missense_variant c.1422A>G p.Ile474Met	Rv3151	nuoG	NADH-quinone oxidoreductase subunit G	SRR1723525
NC_000962	3518555	snp	A	G	G:49 A:0	CDS	+	1810/2421	604/806	missense_variant c.1810A>G p.Thr604Ala	Rv3151	nuoG	NADH-quinone oxidoreductase subunit G	SRR1723525
NC_000962	3519786	snp	C	A	A:62 C:0	CDS	+	505/1233	169/410	missense_variant c.505C>A p.Leu169Met	Rv3152	nuoH	NADH-quinone oxidoreductase subunit H	SRR1723525
NC_000962	3404376	snp	C	G	G:68 C:0	CDS	-	546/1722	182/573	synonymous_variant c.546G>C p.Thr182Thr	Rv3043c	ctaD	cytochrome C oxidase cytochrome 1	SRR8651566
NC_000962	3518167	snp	A	G	G:17 A:0	CDS	+	1422/2421	474/806	missense_variant c.1422A>G p.Ile474Met	Rv3151	nuoG	NADH-quinone oxidoreductase subunit G	SRR8651566
NC_000962	3518555	snp	A	G	G:17 A:0	CDS	+	1810/2421	604/806	missense_variant c.1810A>G p.Thr604Ala	Rv3151	nuoG	NADH-quinone oxidoreductase subunit G	SRR8651566
NC_000962	1460907	snp	T	C	C:83 T:0	CDS	+	664/753	222/250	missense_variant c.664T>C p.Phe222Leu	Rv1304	atpB	ATP synthase subunit A	SRR1723978
NC_000962	3518167	snp	A	G	G:27 A:0	CDS	+	1422/2421	474/806	missense_variant c.1422A>G p.Ile474Met	Rv3151	nuoG	NADH-quinone oxidoreductase subunit G	SRR1723978
NC_000962	3518555	snp	A	G	G:49 A:0	CDS	+	1810/2421	604/806	missense_variant c.1810A>G p.Thr604Ala	Rv3151	nuoG	NADH-quinone oxidoreductase subunit G	SRR1723978
NC_000962	3520977	snp	G	C	C:64 G:0	CDS	+	471/636	157/211	synonymous_variant c.471G>C p.Leu157Leu	Rv3153	nuoI	NADH-quinone oxidoreductase subunit I	SRR1723978
NC_000962	3526948	snp	G	A	A:90 G:0	CDS	+	1159/1596	387/531	missense_variant c.1159G>A p.Ala387Thr	Rv3158	nuoN	NADH-quinone oxidoreductase subunit N	SRR1723978
NC_000962	1464495	snp	G	T	T:49 G:0	CDS	+	1268/1650	423/549	missense_variant c.1268G>T p.Arg423Leu	Rv1308	atpA	ATP synthase subunit alpha	SRR1723560
NC_000962	3404376	snp	C	G	G:61 C:0	CDS	-	546/1722	182/573	synonymous_variant c.546G>C p.Thr182Thr	Rv3043c	ctaD	cytochrome C oxidase cytochrome 1	SRR1723560
NC_000962	3518167	snp	A	G	G:20 A:0	CDS	+	1422/2421	474/806	missense_variant c.1422A>G p.Ile474Met	Rv3151	nuoG	NADH-quinone oxidoreductase subunit G	SRR1723560
NC_000962	3518555	snp	A	G	G:45 A:0	CDS	+	1810/2421	604/806	missense_variant c.1810A>G p.Thr604Ala	Rv3151	nuoG	NADH-quinone oxidoreductase subunit G	SRR1723560
NC_000962	3404376	snp	C	G	G:57 C:0	CDS	-	546/1722	182/573	synonymous_variant c.546G>C p.Thr182Thr	Rv3043c	ctaD	cytochrome C oxidase cytochrome 1	SRR1723524
NC_000962	3518167	snp	A	G	G:27 A:0	CDS	+	1422/2421	474/806	missense_variant c.1422A>G p.Ile474Met	Rv3151	nuoG	NADH-quinone oxidoreductase subunit G	SRR1723524
NC_000962	3518555	snp	A	G	G:48 A:0	CDS	+	1810/2421	604/806	missense_variant c.1810A>G p.Thr604Ala	Rv3151	nuoG	NADH-quinone oxidoreductase subunit G	SRR1723524
NC_000962	3518167	snp	A	G	G:42 A:0	CDS	+	1422/2421	474/806	missense_variant c.1422A>G p.Ile474Met	Rv3151	nuoG	NADH-quinone oxidoreductase subunit G	SRR1723980
NC_000962	3518555	snp	A	G	G:34 A:0	CDS	+	1810/2421	604/806	missense_variant c.1810A>G p.Thr604Ala	Rv3151	nuoG	NADH-quinone oxidoreductase subunit G	SRR1723980
NC_000962	3520977	snp	G	C	C:50 G:0	CDS	+	471/636	157/211	synonymous_variant c.471G>C p.Leu157Leu	Rv3153	nuoI	NADH-quinone oxidoreductase subunit I	SRR1723980
NC_000962	3526392	snp	G	C	C:63 G:1	CDS	+	603/1596	201/531	missense_variant c.603G>C p.Gln201His	Rv3158	nuoN	NADH-quinone oxidoreductase subunit N	SRR1723980
NC_000962	1462667	snp	G	A	A:252 G:1	CDS	+	825/1341	275/446	synonymous_variant c.825G>A p.Ser275Ser	Rv1307	atpH	ATP synthase subunit b/delta	SRR10040479
NC_000962	3404376	snp	C	G	G:240 C:0	CDS	-	546/1722	182/573	synonymous_variant c.546G>C p.Thr182Thr	Rv3043c	ctaD	cytochrome C oxidase cytochrome 1	SRR10040479
NC_000962	3518167	snp	A	G	G:241 A:0	CDS	+	1422/2421	474/806	missense_variant c.1422A>G p.Ile474Met	Rv3151	nuoG	NADH-quinone oxidoreductase subunit G	SRR10040479
NC_000962	3518555	snp	A	G	G:195 A:0	CDS	+	1810/2421	604/806	missense_variant c.1810A>G p.Thr604Ala	Rv3151	nuoG	NADH-quinone oxidoreductase subunit G	SRR10040479
NC_000962	2459630	snp	T	C	C:62 T:0	CDS	+	1239/1290	413/429	synonymous_variant c.1239T>C p.Gly413Gly	Rv2195	qcrA	ubiquinol-cytochrome C reductase rieske iron-sulfur subunit	SRR1723582
NC_000962	3404376	snp	C	G	G:51 C:0	CDS	-	546/1722	182/573	synonymous_variant c.546G>C p.Thr182Thr	Rv3043c	ctaD	cytochrome C oxidase cytochrome 1	SRR1723582
NC_000962	3518167	snp	A	G	G:42 A:0	CDS	+	1422/2421	474/806	missense_variant c.1422A>G p.Ile474Met	Rv3151	nuoG	NADH-quinone oxidoreductase subunit G	SRR1723582
NC_000962	3518555	snp	A	G	G:45 A:0	CDS	+	1810/2421	604/806	missense_variant c.1810A>G p.Thr604Ala	Rv3151	nuoG	NADH-quinone oxidoreductase subunit G	SRR1723582
NC_000962	3404376	snp	C	G	G:77 C:0	CDS	-	546/1722	182/573	synonymous_variant c.546G>C p.Thr182Thr	Rv3043c	ctaD	cytochrome C oxidase cytochrome 1	SRR1723504
NC_000962	3515307	snp	G	A	A:51 G:0	CDS	+	651/759	217/252	synonymous_variant c.651G>A p.Gln217Gln	Rv3149	nuoE	NADH-quinone oxidoreductase subunit E	SRR1723504
NC_000962	3518167	snp	A	G	G:40 A:0	CDS	+	1422/2421	474/806	missense_variant c.1422A>G p.Ile474Met	Rv3151	nuoG	NADH-quinone oxidoreductase subunit G	SRR1723504
NC_000962	3518555	snp	A	G	G:44 A:0	CDS	+	1810/2421	604/806	missense_variant c.1810A>G p.Thr604Ala	Rv3151	nuoG	NADH-quinone oxidoreductase subunit G	SRR1723504
NC_000962	3522151	snp	G	C	C:88 G:0	CDS	+	228/300	76/99	synonymous_variant c.228G>C p.Leu76Leu	Rv3155	nuoK	NADH-quinone oxidoreductase subunit K	SRR1723504
NC_000962	95591	snp	G	T	T:180 G:1	CDS	+	178/1479	60/492	stop_gained c.178G>T p.Glu60*	Rv0087	hycE	formate hydrogenase HycE	ERR1873517
NC_000962	96007	snp	C	T	T:199 C:2	CDS	+	594/1479	198/492	synonymous_variant c.594C>T p.Leu198Leu	Rv0087	hycE	formate hydrogenase HycE	ERR1873517
NC_000962	1461915	snp	C	G	G:225 C:1	CDS	+	73/1341	25/446	missense_variant c.73C>G p.Leu25Val	Rv1307	atpH	ATP synthase subunit b/delta	ERR1873517
NC_000962	2460628	snp	C	A	A:202 C:1	CDS	+	951/1650	317/549	synonymous_variant c.951C>A p.Ala317Ala	Rv2196	qcrB	ubiquinol-cytochrome C reductase cytochrome subunit B	ERR1873517
NC_000962	3404376	snp	C	G	G:221 C:0	CDS	-	546/1722	182/573	synonymous_variant c.546G>C p.Thr182Thr	Rv3043c	ctaD	cytochrome C oxidase cytochrome 1	ERR1873517
NC_000962	3518167	snp	A	G	G:128 A:0	CDS	+	1422/2421	474/806	missense_variant c.1422A>G p.Ile474Met	Rv3151	nuoG	NADH-quinone oxidoreductase subunit G	ERR1873517
NC_000962	3518555	snp	A	G	G:143 A:0	CDS	+	1810/2421	604/806	missense_variant c.1810A>G p.Thr604Ala	Rv3151	nuoG	NADH-quinone oxidoreductase subunit G	ERR1873517
NC_000962	1464859	snp	G	A	A:160 G:0	CDS	+	1632/1650	544/549	synonymous_variant c.1632G>A p.Ala544Ala	Rv1308	atpA	ATP synthase subunit alpha	ERR1873442
NC_000962	3404376	snp	C	G	G:161 C:0	CDS	-	546/1722	182/573	synonymous_variant c.546G>C p.Thr182Thr	Rv3043c	ctaD	cytochrome C oxidase cytochrome 1	ERR1873442
NC_000962	3514102	snp	T	C	C:156 T:1	CDS	+	765/1323	255/440	synonymous_variant c.765T>C p.Arg255Arg	Rv3148	nuoD	NADH-quinone oxidoreductase subunit D	ERR1873442
NC_000962	3518167	snp	A	G	G:139 A:0	CDS	+	1422/2421	474/806	missense_variant c.1422A>G p.Ile474Met	Rv3151	nuoG	NADH-quinone oxidoreductase subunit G	ERR1873442
NC_000962	3518555	snp	A	G	G:172 A:0	CDS	+	1810/2421	604/806	missense_variant c.1810A>G p.Thr604Ala	Rv3151	nuoG	NADH-quinone oxidoreductase subunit G	ERR1873442
NC_000962	3524535	snp	A	G	G:127 A:1	CDS	+	404/1662	135/553	missense_variant c.404A>G p.Glu135Gly	Rv3157	nuoM	NADH-quinone oxidoreductase subunit M	ERR1873442
NC_000962	1823990	snp	C	T	T:72 C:0	CDS	-	411/1041	137/346	synonymous_variant c.411G>A p.Val137Val	Rv1622c	cydB	cytochrome D ubiquinol oxidase subunit II CydB	SRR1723465
NC_000962	3404376	snp	C	G	G:71 C:0	CDS	-	546/1722	182/573	synonymous_variant c.546G>C p.Thr182Thr	Rv3043c	ctaD	cytochrome C oxidase cytochrome 1	SRR1723465
NC_000962	3518167	snp	A	G	G:38 A:0	CDS	+	1422/2421	474/806	missense_variant c.1422A>G p.Ile474Met	Rv3151	nuoG	NADH-quinone oxidoreductase subunit G	SRR1723465
NC_000962	3518555	snp	A	G	G:41 A:0	CDS	+	1810/2421	604/806	missense_variant c.1810A>G p.Thr604Ala	Rv3151	nuoG	NADH-quinone oxidoreductase subunit G	SRR1723465
NC_000962	3404376	snp	C	G	G:293 C:0	CDS	-	546/1722	182/573	synonymous_variant c.546G>C p.Thr182Thr	Rv3043c	ctaD	cytochrome C oxidase cytochrome 1	ERR245846
NC_000962	3518167	snp	A	G	G:130 A:0	CDS	+	1422/2421	474/806	missense_variant c.1422A>G p.Ile474Met	Rv3151	nuoG	NADH-quinone oxidoreductase subunit G	ERR245846
NC_000962	3518555	snp	A	G	G:209 A:0	CDS	+	1810/2421	604/806	missense_variant c.1810A>G p.Thr604Ala	Rv3151	nuoG	NADH-quinone oxidoreductase subunit G	ERR245846
NC_000962	1464859	snp	G	A	A:127 G:0	CDS	+	1632/1650	544/549	synonymous_variant c.1632G>A p.Ala544Ala	Rv1308	atpA	ATP synthase subunit alpha	ERR1873543
NC_000962	3404376	snp	C	G	G:126 C:0	CDS	-	546/1722	182/573	synonymous_variant c.546G>C p.Thr182Thr	Rv3043c	ctaD	cytochrome C oxidase cytochrome 1	ERR1873543
NC_000962	3514102	snp	T	C	C:106 T:0	CDS	+	765/1323	255/440	synonymous_variant c.765T>C p.Arg255Arg	Rv3148	nuoD	NADH-quinone oxidoreductase subunit D	ERR1873543
NC_000962	3518167	snp	A	G	G:100 A:0	CDS	+	1422/2421	474/806	missense_variant c.1422A>G p.Ile474Met	Rv3151	nuoG	NADH-quinone oxidoreductase subunit G	ERR1873543
NC_000962	3518555	snp	A	G	G:112 A:0	CDS	+	1810/2421	604/806	missense_variant c.1810A>G p.Thr604Ala	Rv3151	nuoG	NADH-quinone oxidoreductase subunit G	ERR1873543
NC_000962	3524535	snp	A	G	G:92 A:0	CDS	+	404/1662	135/553	missense_variant c.404A>G p.Glu135Gly	Rv3157	nuoM	NADH-quinone oxidoreductase subunit M	ERR1873543
NC_000962	3518167	snp	A	G	G:17 A:0	CDS	+	1422/2421	474/806	missense_variant c.1422A>G p.Ile474Met	Rv3151	nuoG	NADH-quinone oxidoreductase subunit G	SRR1723915
NC_000962	3518555	snp	A	G	G:43 A:0	CDS	+	1810/2421	604/806	missense_variant c.1810A>G p.Thr604Ala	Rv3151	nuoG	NADH-quinone oxidoreductase subunit G	SRR1723915
NC_000962	95591	snp	G	T	T:191 G:0	CDS	+	178/1479	60/492	stop_gained c.178G>T p.Glu60*	Rv0087	hycE	formate hydrogenase HycE	SRR057619
NC_000962	1824493	snp	C	T	T:247 C:0	CDS	-	1395/1458	465/485	synonymous_variant c.1395G>A p.Ala465Ala	Rv1623c	cydA	cytochrome D ubiquinol oxidase subunit I CydA	SRR057619
NC_000962	2461053	snp	C	A	A:194 C:1	CDS	+	1376/1650	459/549	missense_variant c.1376C>A p.Pro459His	Rv2196	qcrB	ubiquinol-cytochrome C reductase cytochrome subunit B	SRR057619
NC_000962	3404376	snp	C	G	G:153 C:0	CDS	-	546/1722	182/573	synonymous_variant c.546G>C p.Thr182Thr	Rv3043c	ctaD	cytochrome C oxidase cytochrome 1	SRR057619
NC_000962	3518167	snp	A	G	G:113 A:0	CDS	+	1422/2421	474/806	missense_variant c.1422A>G p.Ile474Met	Rv3151	nuoG	NADH-quinone oxidoreductase subunit G	SRR057619
NC_000962	3518555	snp	A	G	G:120 A:0	CDS	+	1810/2421	604/806	missense_variant c.1810A>G p.Thr604Ala	Rv3151	nuoG	NADH-quinone oxidoreductase subunit G	SRR057619
NC_000962	3514512	snp	G	C	C:79 G:0	CDS	+	1175/1323	392/440	missense_variant c.1175G>C p.Gly392Ala	Rv3148	nuoD	NADH-quinone oxidoreductase subunit D	SRR833129
NC_000962	3518167	snp	A	G	G:36 A:0	CDS	+	1422/2421	474/806	missense_variant c.1422A>G p.Ile474Met	Rv3151	nuoG	NADH-quinone oxidoreductase subunit G	SRR833129
NC_000962	3518555	snp	A	G	G:58 A:0	CDS	+	1810/2421	604/806	missense_variant c.1810A>G p.Thr604Ala	Rv3151	nuoG	NADH-quinone oxidoreductase subunit G	SRR833129
NC_000962	3404376	snp	C	G	G:69 C:0	CDS	-	546/1722	182/573	synonymous_variant c.546G>C p.Thr182Thr	Rv3043c	ctaD	cytochrome C oxidase cytochrome 1	SRR1723594
NC_000962	3518167	snp	A	G	G:45 A:0	CDS	+	1422/2421	474/806	missense_variant c.1422A>G p.Ile474Met	Rv3151	nuoG	NADH-quinone oxidoreductase subunit G	SRR1723594
NC_000962	3518555	snp	A	G	G:57 A:0	CDS	+	1810/2421	604/806	missense_variant c.1810A>G p.Thr604Ala	Rv3151	nuoG	NADH-quinone oxidoreductase subunit G	SRR1723594
NC_000962	1823831	snp	G	A	A:73 G:0	CDS	-	570/1041	190/346	synonymous_variant c.570C>T p.Ser190Ser	Rv1622c	cydB	cytochrome D ubiquinol oxidase subunit II CydB	SRR1723681
NC_000962	3404376	snp	C	G	G:58 C:0	CDS	-	546/1722	182/573	synonymous_variant c.546G>C p.Thr182Thr	Rv3043c	ctaD	cytochrome C oxidase cytochrome 1	SRR1723681
NC_000962	3518167	snp	A	G	G:16 A:0	CDS	+	1422/2421	474/806	missense_variant c.1422A>G p.Ile474Met	Rv3151	nuoG	NADH-quinone oxidoreductase subunit G	SRR1723681
NC_000962	3518555	snp	A	G	G:39 A:0	CDS	+	1810/2421	604/806	missense_variant c.1810A>G p.Thr604Ala	Rv3151	nuoG	NADH-quinone oxidoreductase subunit G	SRR1723681
NC_000962	3526536	snp	G	A	A:52 G:0	CDS	+	747/1596	249/531	missense_variant c.747G>A p.Met249Ile	Rv3158	nuoN	NADH-quinone oxidoreductase subunit N	SRR1723681
NC_000962	95591	snp	G	T	T:189 G:0	CDS	+	178/1479	60/492	stop_gained c.178G>T p.Glu60*	Rv0087	hycE	formate hydrogenase HycE	SRR058373
NC_000962	1824493	snp	C	T	T:158 C:0	CDS	-	1395/1458	465/485	synonymous_variant c.1395G>A p.Ala465Ala	Rv1623c	cydA	cytochrome D ubiquinol oxidase subunit I CydA	SRR058373
NC_000962	2461053	snp	C	A	A:129 C:0	CDS	+	1376/1650	459/549	missense_variant c.1376C>A p.Pro459His	Rv2196	qcrB	ubiquinol-cytochrome C reductase cytochrome subunit B	SRR058373
NC_000962	3404376	snp	C	G	G:128 C:0	CDS	-	546/1722	182/573	synonymous_variant c.546G>C p.Thr182Thr	Rv3043c	ctaD	cytochrome C oxidase cytochrome 1	SRR058373
NC_000962	3518167	snp	A	G	G:99 A:0	CDS	+	1422/2421	474/806	missense_variant c.1422A>G p.Ile474Met	Rv3151	nuoG	NADH-quinone oxidoreductase subunit G	SRR058373
NC_000962	3518555	snp	A	G	G:99 A:0	CDS	+	1810/2421	604/806	missense_variant c.1810A>G p.Thr604Ala	Rv3151	nuoG	NADH-quinone oxidoreductase subunit G	SRR058373
NC_000962	3404376	snp	C	G	G:35 C:0	CDS	-	546/1722	182/573	synonymous_variant c.546G>C p.Thr182Thr	Rv3043c	ctaD	cytochrome C oxidase cytochrome 1	SRR1723551
NC_000962	3518167	snp	A	G	G:24 A:0	CDS	+	1422/2421	474/806	missense_variant c.1422A>G p.Ile474Met	Rv3151	nuoG	NADH-quinone oxidoreductase subunit G	SRR1723551
NC_000962	3518555	snp	A	G	G:32 A:0	CDS	+	1810/2421	604/806	missense_variant c.1810A>G p.Thr604Ala	Rv3151	nuoG	NADH-quinone oxidoreductase subunit G	SRR1723551
NC_000962	95591	snp	G	T	T:228 G:0	CDS	+	178/1479	60/492	stop_gained c.178G>T p.Glu60*	Rv0087	hycE	formate hydrogenase HycE	SRR058117
NC_000962	1824493	snp	C	T	T:270 C:0	CDS	-	1395/1458	465/485	synonymous_variant c.1395G>A p.Ala465Ala	Rv1623c	cydA	cytochrome D ubiquinol oxidase subunit I CydA	SRR058117
NC_000962	2461053	snp	C	A	A:179 C:0	CDS	+	1376/1650	459/549	missense_variant c.1376C>A p.Pro459His	Rv2196	qcrB	ubiquinol-cytochrome C reductase cytochrome subunit B	SRR058117
NC_000962	3404376	snp	C	G	G:118 C:0	CDS	-	546/1722	182/573	synonymous_variant c.546G>C p.Thr182Thr	Rv3043c	ctaD	cytochrome C oxidase cytochrome 1	SRR058117
NC_000962	3518167	snp	A	G	G:117 A:0	CDS	+	1422/2421	474/806	missense_variant c.1422A>G p.Ile474Met	Rv3151	nuoG	NADH-quinone oxidoreductase subunit G	SRR058117
NC_000962	3518555	snp	A	G	G:137 A:0	CDS	+	1810/2421	604/806	missense_variant c.1810A>G p.Thr604Ala	Rv3151	nuoG	NADH-quinone oxidoreductase subunit G	SRR058117
NC_000962	3404376	snp	C	G	G:44 C:0	CDS	-	546/1722	182/573	synonymous_variant c.546G>C p.Thr182Thr	Rv3043c	ctaD	cytochrome C oxidase cytochrome 1	SRR1723533
NC_000962	3404684	snp	T	A	A:62 T:1	CDS	-	238/1722	80/573	missense_variant c.238A>T p.Asn80Tyr	Rv3043c	ctaD	cytochrome C oxidase cytochrome 1	SRR1723533
NC_000962	3517358	snp	T	C	C:36 T:0	CDS	+	613/2421	205/806	missense_variant c.613T>C p.Tyr205His	Rv3151	nuoG	NADH-quinone oxidoreductase subunit G	SRR1723533
NC_000962	3518167	snp	A	G	G:32 A:0	CDS	+	1422/2421	474/806	missense_variant c.1422A>G p.Ile474Met	Rv3151	nuoG	NADH-quinone oxidoreductase subunit G	SRR1723533
NC_000962	3518555	snp	A	G	G:36 A:0	CDS	+	1810/2421	604/806	missense_variant c.1810A>G p.Thr604Ala	Rv3151	nuoG	NADH-quinone oxidoreductase subunit G	SRR1723533
NC_000962	3404376	snp	C	G	G:75 C:0	CDS	-	546/1722	182/573	synonymous_variant c.546G>C p.Thr182Thr	Rv3043c	ctaD	cytochrome C oxidase cytochrome 1	SRR1723820
NC_000962	3518167	snp	A	G	G:37 A:0	CDS	+	1422/2421	474/806	missense_variant c.1422A>G p.Ile474Met	Rv3151	nuoG	NADH-quinone oxidoreductase subunit G	SRR1723820
NC_000962	3518555	snp	A	G	G:48 A:0	CDS	+	1810/2421	604/806	missense_variant c.1810A>G p.Thr604Ala	Rv3151	nuoG	NADH-quinone oxidoreductase subunit G	SRR1723820
NC_000962	3404376	snp	C	G	G:40 C:0	CDS	-	546/1722	182/573	synonymous_variant c.546G>C p.Thr182Thr	Rv3043c	ctaD	cytochrome C oxidase cytochrome 1	SRR1723576
NC_000962	3518167	snp	A	G	G:36 A:0	CDS	+	1422/2421	474/806	missense_variant c.1422A>G p.Ile474Met	Rv3151	nuoG	NADH-quinone oxidoreductase subunit G	SRR1723576
NC_000962	3518555	snp	A	G	G:38 A:0	CDS	+	1810/2421	604/806	missense_variant c.1810A>G p.Thr604Ala	Rv3151	nuoG	NADH-quinone oxidoreductase subunit G	SRR1723576
NC_000962	3404376	snp	C	G	G:34 C:0	CDS	-	546/1722	182/573	synonymous_variant c.546G>C p.Thr182Thr	Rv3043c	ctaD	cytochrome C oxidase cytochrome 1	SRR1723567
NC_000962	3518167	snp	A	G	G:14 A:0	CDS	+	1422/2421	474/806	missense_variant c.1422A>G p.Ile474Met	Rv3151	nuoG	NADH-quinone oxidoreductase subunit G	SRR1723567
NC_000962	3518555	snp	A	G	G:19 A:0	CDS	+	1810/2421	604/806	missense_variant c.1810A>G p.Thr604Ala	Rv3151	nuoG	NADH-quinone oxidoreductase subunit G	SRR1723567
NC_000962	3518760	snp	C	T	T:33 C:0	CDS	+	2015/2421	672/806	missense_variant c.2015C>T p.Ala672Val	Rv3151	nuoG	NADH-quinone oxidoreductase subunit G	SRR1723567
NC_000962	3403277	snp	G	A	A:90 G:1	CDS	-	1645/1722	549/573	missense_variant c.1645C>T p.His549Tyr	Rv3043c	ctaD	cytochrome C oxidase cytochrome 1	SRR1019125
NC_000962	3404376	snp	C	G	G:73 C:1	CDS	-	546/1722	182/573	synonymous_variant c.546G>C p.Thr182Thr	Rv3043c	ctaD	cytochrome C oxidase cytochrome 1	SRR1019125
NC_000962	3516105	snp	A	G	G:20 A:0	CDS	+	694/1338	232/445	missense_variant c.694A>G p.Ile232Val	Rv3150	nuoF	NADH-quinone oxidoreductase subunit F	SRR1019125
NC_000962	3518167	snp	A	G	G:22 A:0	CDS	+	1422/2421	474/806	missense_variant c.1422A>G p.Ile474Met	Rv3151	nuoG	NADH-quinone oxidoreductase subunit G	SRR1019125
NC_000962	3518555	snp	A	G	G:30 A:0	CDS	+	1810/2421	604/806	missense_variant c.1810A>G p.Thr604Ala	Rv3151	nuoG	NADH-quinone oxidoreductase subunit G	SRR1019125
NC_000962	3404376	snp	C	G	G:46 C:0	CDS	-	546/1722	182/573	synonymous_variant c.546G>C p.Thr182Thr	Rv3043c	ctaD	cytochrome C oxidase cytochrome 1	SRR1723684
NC_000962	3404544	snp	G	A	A:49 G:0	CDS	-	378/1722	126/573	synonymous_variant c.378C>T p.Phe126Phe	Rv3043c	ctaD	cytochrome C oxidase cytochrome 1	SRR1723684
NC_000962	3518167	snp	A	G	G:34 A:0	CDS	+	1422/2421	474/806	missense_variant c.1422A>G p.Ile474Met	Rv3151	nuoG	NADH-quinone oxidoreductase subunit G	SRR1723684
NC_000962	3518555	snp	A	G	G:50 A:0	CDS	+	1810/2421	604/806	missense_variant c.1810A>G p.Thr604Ala	Rv3151	nuoG	NADH-quinone oxidoreductase subunit G	SRR1723684
NC_000962	3517127	snp	A	G	G:96 A:1	CDS	+	382/2421	128/806	missense_variant c.382A>G p.Asn128Asp	Rv3151	nuoG	NADH-quinone oxidoreductase subunit G	SRR833094
NC_000962	3518167	snp	A	G	G:42 A:0	CDS	+	1422/2421	474/806	missense_variant c.1422A>G p.Ile474Met	Rv3151	nuoG	NADH-quinone oxidoreductase subunit G	SRR833094
NC_000962	3518555	snp	A	G	G:94 A:0	CDS	+	1810/2421	604/806	missense_variant c.1810A>G p.Thr604Ala	Rv3151	nuoG	NADH-quinone oxidoreductase subunit G	SRR833094
NC_000962	3404376	snp	C	G	G:141 C:0	CDS	-	546/1722	182/573	synonymous_variant c.546G>C p.Thr182Thr	Rv3043c	ctaD	cytochrome C oxidase cytochrome 1	ERR1873443
NC_000962	3518167	snp	A	G	G:116 A:0	CDS	+	1422/2421	474/806	missense_variant c.1422A>G p.Ile474Met	Rv3151	nuoG	NADH-quinone oxidoreductase subunit G	ERR1873443
NC_000962	3518555	snp	A	G	G:122 A:0	CDS	+	1810/2421	604/806	missense_variant c.1810A>G p.Thr604Ala	Rv3151	nuoG	NADH-quinone oxidoreductase subunit G	ERR1873443
NC_000962	3526873	snp	G	T	T:126 G:2	CDS	+	1084/1596	362/531	missense_variant c.1084G>T p.Ala362Ser	Rv3158	nuoN	NADH-quinone oxidoreductase subunit N	ERR1873443
NC_000962	3518167	snp	A	G	G:55 A:0	CDS	+	1422/2421	474/806	missense_variant c.1422A>G p.Ile474Met	Rv3151	nuoG	NADH-quinone oxidoreductase subunit G	SRR8651617
NC_000962	3518555	snp	A	G	G:29 A:0	CDS	+	1810/2421	604/806	missense_variant c.1810A>G p.Thr604Ala	Rv3151	nuoG	NADH-quinone oxidoreductase subunit G	SRR8651617
NC_000962	3521519	snp	G	C	C:62 G:0	CDS	+	381/789	127/262	synonymous_variant c.381G>C p.Val127Val	Rv3154	nuoJ	NADH-quinone oxidoreductase subunit J	SRR8651617
NC_000962	471666	snp	A	G	G:110 A:0	CDS	-	974/1413	325/470	missense_variant c.974T>C p.Met325Thr	Rv0392c	ndhA	NADH dehydrogenase NdhA	ERR245822
NC_000962	2464458	snp	C	G	G:152 C:1	CDS	-	294/1092	98/363	synonymous_variant c.294G>C p.Arg98Arg	Rv2200c	ctaC	cytochrome C oxidase subunit II	ERR245822
NC_000962	3404376	snp	C	G	G:112 C:0	CDS	-	546/1722	182/573	synonymous_variant c.546G>C p.Thr182Thr	Rv3043c	ctaD	cytochrome C oxidase cytochrome 1	ERR245822
NC_000962	3518167	snp	A	G	G:32 A:0	CDS	+	1422/2421	474/806	missense_variant c.1422A>G p.Ile474Met	Rv3151	nuoG	NADH-quinone oxidoreductase subunit G	ERR245822
NC_000962	3518555	snp	A	G	G:48 A:1	CDS	+	1810/2421	604/806	missense_variant c.1810A>G p.Thr604Ala	Rv3151	nuoG	NADH-quinone oxidoreductase subunit G	ERR245822
NC_000962	3520485	snp	G	T	T:128 G:1	CDS	+	1204/1233	402/410	missense_variant c.1204G>T p.Gly402Cys	Rv3152	nuoH	NADH-quinone oxidoreductase subunit H	ERR245822
NC_000962	3521044	snp	A	G	G:22 A:0	CDS	+	538/636	180/211	missense_variant c.538A>G p.Thr180Ala	Rv3153	nuoI	NADH-quinone oxidoreductase subunit I	ERR245822
NC_000962	3526986	snp	A	G	G:109 A:0	CDS	+	1197/1596	399/531	synonymous_variant c.1197A>G p.Ala399Ala	Rv3158	nuoN	NADH-quinone oxidoreductase subunit N	ERR245822
NC_000962	471666	snp	A	G	G:102 A:0	CDS	-	974/1413	325/470	missense_variant c.974T>C p.Met325Thr	Rv0392c	ndhA	NADH dehydrogenase NdhA	ERR245820
NC_000962	2464458	snp	C	G	G:120 C:0	CDS	-	294/1092	98/363	synonymous_variant c.294G>C p.Arg98Arg	Rv2200c	ctaC	cytochrome C oxidase subunit II	ERR245820
NC_000962	3404376	snp	C	G	G:69 C:1	CDS	-	546/1722	182/573	synonymous_variant c.546G>C p.Thr182Thr	Rv3043c	ctaD	cytochrome C oxidase cytochrome 1	ERR245820
NC_000962	3518167	snp	A	G	G:11 A:0	CDS	+	1422/2421	474/806	missense_variant c.1422A>G p.Ile474Met	Rv3151	nuoG	NADH-quinone oxidoreductase subunit G	ERR245820
NC_000962	3518555	snp	A	G	G:29 A:0	CDS	+	1810/2421	604/806	missense_variant c.1810A>G p.Thr604Ala	Rv3151	nuoG	NADH-quinone oxidoreductase subunit G	ERR245820
NC_000962	3520485	snp	G	T	T:100 G:0	CDS	+	1204/1233	402/410	missense_variant c.1204G>T p.Gly402Cys	Rv3152	nuoH	NADH-quinone oxidoreductase subunit H	ERR245820
NC_000962	3521044	snp	A	G	G:20 A:0	CDS	+	538/636	180/211	missense_variant c.538A>G p.Thr180Ala	Rv3153	nuoI	NADH-quinone oxidoreductase subunit I	ERR245820
NC_000962	3526986	snp	A	G	G:81 A:0	CDS	+	1197/1596	399/531	synonymous_variant c.1197A>G p.Ala399Ala	Rv3158	nuoN	NADH-quinone oxidoreductase subunit N	ERR245820
NC_000962	95591	snp	G	T	T:107 G:0	CDS	+	178/1479	60/492	stop_gained c.178G>T p.Glu60*	Rv0087	hycE	formate hydrogenase HycE	ERR3340724
NC_000962	95662	snp	C	T	T:110 C:1	CDS	+	249/1479	83/492	synonymous_variant c.249C>T p.Phe83Phe	Rv0087	hycE	formate hydrogenase HycE	ERR3340724
NC_000962	1461915	snp	C	G	G:104 C:0	CDS	+	73/1341	25/446	missense_variant c.73C>G p.Leu25Val	Rv1307	atpH	ATP synthase subunit b/delta	ERR3340724
NC_000962	2460628	snp	C	A	A:97 C:0	CDS	+	951/1650	317/549	synonymous_variant c.951C>A p.Ala317Ala	Rv2196	qcrB	ubiquinol-cytochrome C reductase cytochrome subunit B	ERR3340724
NC_000962	3404376	snp	C	G	G:95 C:0	CDS	-	546/1722	182/573	synonymous_variant c.546G>C p.Thr182Thr	Rv3043c	ctaD	cytochrome C oxidase cytochrome 1	ERR3340724
NC_000962	3518167	snp	A	G	G:85 A:0	CDS	+	1422/2421	474/806	missense_variant c.1422A>G p.Ile474Met	Rv3151	nuoG	NADH-quinone oxidoreductase subunit G	ERR3340724
NC_000962	3518555	snp	A	G	G:94 A:0	CDS	+	1810/2421	604/806	missense_variant c.1810A>G p.Thr604Ala	Rv3151	nuoG	NADH-quinone oxidoreductase subunit G	ERR3340724
NC_000962	3518167	snp	A	G	G:35 A:0	CDS	+	1422/2421	474/806	missense_variant c.1422A>G p.Ile474Met	Rv3151	nuoG	NADH-quinone oxidoreductase subunit G	SRR1019134
NC_000962	3518555	snp	A	G	G:41 A:0	CDS	+	1810/2421	604/806	missense_variant c.1810A>G p.Thr604Ala	Rv3151	nuoG	NADH-quinone oxidoreductase subunit G	SRR1019134
NC_000962	3404376	snp	C	G	G:61 C:0	CDS	-	546/1722	182/573	synonymous_variant c.546G>C p.Thr182Thr	Rv3043c	ctaD	cytochrome C oxidase cytochrome 1	SRR1723806
NC_000962	3518167	snp	A	G	G:35 A:0	CDS	+	1422/2421	474/806	missense_variant c.1422A>G p.Ile474Met	Rv3151	nuoG	NADH-quinone oxidoreductase subunit G	SRR1723806
NC_000962	3518555	snp	A	G	G:40 A:0	CDS	+	1810/2421	604/806	missense_variant c.1810A>G p.Thr604Ala	Rv3151	nuoG	NADH-quinone oxidoreductase subunit G	SRR1723806
NC_000962	3518167	snp	A	G	G:56 A:0	CDS	+	1422/2421	474/806	missense_variant c.1422A>G p.Ile474Met	Rv3151	nuoG	NADH-quinone oxidoreductase subunit G	SRR833148
NC_000962	3518555	snp	A	G	G:63 A:0	CDS	+	1810/2421	604/806	missense_variant c.1810A>G p.Thr604Ala	Rv3151	nuoG	NADH-quinone oxidoreductase subunit G	SRR833148
NC_000962	3404376	snp	C	G	G:133 C:0	CDS	-	546/1722	182/573	synonymous_variant c.546G>C p.Thr182Thr	Rv3043c	ctaD	cytochrome C oxidase cytochrome 1	ERR1873497
NC_000962	3518167	snp	A	G	G:108 A:0	CDS	+	1422/2421	474/806	missense_variant c.1422A>G p.Ile474Met	Rv3151	nuoG	NADH-quinone oxidoreductase subunit G	ERR1873497
NC_000962	3518555	snp	A	G	G:108 A:0	CDS	+	1810/2421	604/806	missense_variant c.1810A>G p.Thr604Ala	Rv3151	nuoG	NADH-quinone oxidoreductase subunit G	ERR1873497
NC_000962	3526873	snp	G	T	T:125 G:0	CDS	+	1084/1596	362/531	missense_variant c.1084G>T p.Ala362Ser	Rv3158	nuoN	NADH-quinone oxidoreductase subunit N	ERR1873497
NC_000962	3514512	snp	G	C	C:163 G:0	CDS	+	1175/1323	392/440	missense_variant c.1175G>C p.Gly392Ala	Rv3148	nuoD	NADH-quinone oxidoreductase subunit D	ERR037506
NC_000962	3518167	snp	A	G	G:115 A:0	CDS	+	1422/2421	474/806	missense_variant c.1422A>G p.Ile474Met	Rv3151	nuoG	NADH-quinone oxidoreductase subunit G	ERR037506
NC_000962	3518555	snp	A	G	G:138 A:0	CDS	+	1810/2421	604/806	missense_variant c.1810A>G p.Thr604Ala	Rv3151	nuoG	NADH-quinone oxidoreductase subunit G	ERR037506
NC_000962	3404376	snp	C	G	G:107 C:0	CDS	-	546/1722	182/573	synonymous_variant c.546G>C p.Thr182Thr	Rv3043c	ctaD	cytochrome C oxidase cytochrome 1	ERR1034643
NC_000962	3518167	snp	A	G	G:54 A:0	CDS	+	1422/2421	474/806	missense_variant c.1422A>G p.Ile474Met	Rv3151	nuoG	NADH-quinone oxidoreductase subunit G	ERR1034643
NC_000962	3518555	snp	A	G	G:77 A:0	CDS	+	1810/2421	604/806	missense_variant c.1810A>G p.Thr604Ala	Rv3151	nuoG	NADH-quinone oxidoreductase subunit G	ERR1034643
NC_000962	3526873	snp	G	T	T:85 G:0	CDS	+	1084/1596	362/531	missense_variant c.1084G>T p.Ala362Ser	Rv3158	nuoN	NADH-quinone oxidoreductase subunit N	ERR1034643
NC_000962	3404376	snp	C	G	G:117 C:0	CDS	-	546/1722	182/573	synonymous_variant c.546G>C p.Thr182Thr	Rv3043c	ctaD	cytochrome C oxidase cytochrome 1	ERR2145489
NC_000962	3515467	snp	C	T	T:117 C:0	CDS	+	56/1338	19/445	missense_variant c.56C>T p.Pro19Leu	Rv3150	nuoF	NADH-quinone oxidoreductase subunit F	ERR2145489
NC_000962	3518167	snp	A	G	G:116 A:0	CDS	+	1422/2421	474/806	missense_variant c.1422A>G p.Ile474Met	Rv3151	nuoG	NADH-quinone oxidoreductase subunit G	ERR2145489
NC_000962	3518555	snp	A	G	G:120 A:0	CDS	+	1810/2421	604/806	missense_variant c.1810A>G p.Thr604Ala	Rv3151	nuoG	NADH-quinone oxidoreductase subunit G	ERR2145489
NC_000962	3404376	snp	C	G	G:39 C:1	CDS	-	546/1722	182/573	synonymous_variant c.546G>C p.Thr182Thr	Rv3043c	ctaD	cytochrome C oxidase cytochrome 1	SRR1723665
NC_000962	3518167	snp	A	G	G:30 A:0	CDS	+	1422/2421	474/806	missense_variant c.1422A>G p.Ile474Met	Rv3151	nuoG	NADH-quinone oxidoreductase subunit G	SRR1723665
NC_000962	3518555	snp	A	G	G:35 A:0	CDS	+	1810/2421	604/806	missense_variant c.1810A>G p.Thr604Ala	Rv3151	nuoG	NADH-quinone oxidoreductase subunit G	SRR1723665
NC_000962	2459732	snp	G	A	A:318 G:1	CDS	+	55/1650	19/549	missense_variant c.55G>A p.Glu19Lys	Rv2196	qcrB	ubiquinol-cytochrome C reductase cytochrome subunit B	ERR245769
NC_000962	3514512	snp	G	C	C:207 G:0	CDS	+	1175/1323	392/440	missense_variant c.1175G>C p.Gly392Ala	Rv3148	nuoD	NADH-quinone oxidoreductase subunit D	ERR245769
NC_000962	3518167	snp	A	G	G:116 A:0	CDS	+	1422/2421	474/806	missense_variant c.1422A>G p.Ile474Met	Rv3151	nuoG	NADH-quinone oxidoreductase subunit G	ERR245769
NC_000962	3518555	snp	A	G	G:183 A:0	CDS	+	1810/2421	604/806	missense_variant c.1810A>G p.Thr604Ala	Rv3151	nuoG	NADH-quinone oxidoreductase subunit G	ERR245769
NC_000962	471612	snp	T	C	C:70 T:0	CDS	-	1028/1413	343/470	missense_variant c.1028A>G p.Tyr343Cys	Rv0392c	ndhA	NADH dehydrogenase NdhA	SRR1723723
NC_000962	3404376	snp	C	G	G:64 C:0	CDS	-	546/1722	182/573	synonymous_variant c.546G>C p.Thr182Thr	Rv3043c	ctaD	cytochrome C oxidase cytochrome 1	SRR1723723
NC_000962	3518167	snp	A	G	G:31 A:0	CDS	+	1422/2421	474/806	missense_variant c.1422A>G p.Ile474Met	Rv3151	nuoG	NADH-quinone oxidoreductase subunit G	SRR1723723
NC_000962	3518555	snp	A	G	G:45 A:0	CDS	+	1810/2421	604/806	missense_variant c.1810A>G p.Thr604Ala	Rv3151	nuoG	NADH-quinone oxidoreductase subunit G	SRR1723723
NC_000962	3519680	snp	G	A	A:58 G:1	CDS	+	399/1233	133/410	synonymous_variant c.399G>A p.Gly133Gly	Rv3152	nuoH	NADH-quinone oxidoreductase subunit H	SRR1723723
NC_000962	3404376	snp	C	G	G:17 C:0	CDS	-	546/1722	182/573	synonymous_variant c.546G>C p.Thr182Thr	Rv3043c	ctaD	cytochrome C oxidase cytochrome 1	SRR1724005
NC_000962	3518167	snp	A	G	G:14 A:0	CDS	+	1422/2421	474/806	missense_variant c.1422A>G p.Ile474Met	Rv3151	nuoG	NADH-quinone oxidoreductase subunit G	SRR1724005
NC_000962	3518555	snp	A	G	G:23 A:0	CDS	+	1810/2421	604/806	missense_variant c.1810A>G p.Thr604Ala	Rv3151	nuoG	NADH-quinone oxidoreductase subunit G	SRR1724005
NC_000962	3404376	snp	C	G	G:60 C:0	CDS	-	546/1722	182/573	synonymous_variant c.546G>C p.Thr182Thr	Rv3043c	ctaD	cytochrome C oxidase cytochrome 1	SRR1723708
NC_000962	3518167	snp	A	G	G:37 A:0	CDS	+	1422/2421	474/806	missense_variant c.1422A>G p.Ile474Met	Rv3151	nuoG	NADH-quinone oxidoreductase subunit G	SRR1723708
NC_000962	3518555	snp	A	G	G:48 A:0	CDS	+	1810/2421	604/806	missense_variant c.1810A>G p.Thr604Ala	Rv3151	nuoG	NADH-quinone oxidoreductase subunit G	SRR1723708
NC_000962	95591	snp	G	T	T:137 G:2	CDS	+	178/1479	60/492	stop_gained c.178G>T p.Glu60*	Rv0087	hycE	formate hydrogenase HycE	ERR3340717
NC_000962	95662	snp	C	T	T:105 C:0	CDS	+	249/1479	83/492	synonymous_variant c.249C>T p.Phe83Phe	Rv0087	hycE	formate hydrogenase HycE	ERR3340717
NC_000962	1461915	snp	C	G	G:124 C:0	CDS	+	73/1341	25/446	missense_variant c.73C>G p.Leu25Val	Rv1307	atpH	ATP synthase subunit b/delta	ERR3340717
NC_000962	2460628	snp	C	A	A:132 C:0	CDS	+	951/1650	317/549	synonymous_variant c.951C>A p.Ala317Ala	Rv2196	qcrB	ubiquinol-cytochrome C reductase cytochrome subunit B	ERR3340717
NC_000962	3404376	snp	C	G	G:117 C:0	CDS	-	546/1722	182/573	synonymous_variant c.546G>C p.Thr182Thr	Rv3043c	ctaD	cytochrome C oxidase cytochrome 1	ERR3340717
NC_000962	3518167	snp	A	G	G:119 A:0	CDS	+	1422/2421	474/806	missense_variant c.1422A>G p.Ile474Met	Rv3151	nuoG	NADH-quinone oxidoreductase subunit G	ERR3340717
NC_000962	3518555	snp	A	G	G:136 A:0	CDS	+	1810/2421	604/806	missense_variant c.1810A>G p.Thr604Ala	Rv3151	nuoG	NADH-quinone oxidoreductase subunit G	ERR3340717
NC_000962	3404376	snp	C	G	G:72 C:0	CDS	-	546/1722	182/573	synonymous_variant c.546G>C p.Thr182Thr	Rv3043c	ctaD	cytochrome C oxidase cytochrome 1	ERR245819
NC_000962	3515467	snp	C	T	T:28 C:0	CDS	+	56/1338	19/445	missense_variant c.56C>T p.Pro19Leu	Rv3150	nuoF	NADH-quinone oxidoreductase subunit F	ERR245819
NC_000962	3518167	snp	A	G	G:20 A:0	CDS	+	1422/2421	474/806	missense_variant c.1422A>G p.Ile474Met	Rv3151	nuoG	NADH-quinone oxidoreductase subunit G	ERR245819
NC_000962	3518555	snp	A	G	G:39 A:0	CDS	+	1810/2421	604/806	missense_variant c.1810A>G p.Thr604Ala	Rv3151	nuoG	NADH-quinone oxidoreductase subunit G	ERR245819
NC_000962	95591	snp	G	T	T:106 G:0	CDS	+	178/1479	60/492	stop_gained c.178G>T p.Glu60*	Rv0087	hycE	formate hydrogenase HycE	ERR3340743
NC_000962	96007	snp	C	T	T:122 C:0	CDS	+	594/1479	198/492	synonymous_variant c.594C>T p.Leu198Leu	Rv0087	hycE	formate hydrogenase HycE	ERR3340743
NC_000962	1461915	snp	C	G	G:105 C:1	CDS	+	73/1341	25/446	missense_variant c.73C>G p.Leu25Val	Rv1307	atpH	ATP synthase subunit b/delta	ERR3340743
NC_000962	2460628	snp	C	A	A:99 C:0	CDS	+	951/1650	317/549	synonymous_variant c.951C>A p.Ala317Ala	Rv2196	qcrB	ubiquinol-cytochrome C reductase cytochrome subunit B	ERR3340743
NC_000962	3404376	snp	C	G	G:113 C:0	CDS	-	546/1722	182/573	synonymous_variant c.546G>C p.Thr182Thr	Rv3043c	ctaD	cytochrome C oxidase cytochrome 1	ERR3340743
NC_000962	3518167	snp	A	G	G:111 A:0	CDS	+	1422/2421	474/806	missense_variant c.1422A>G p.Ile474Met	Rv3151	nuoG	NADH-quinone oxidoreductase subunit G	ERR3340743
NC_000962	3518555	snp	A	G	G:118 A:0	CDS	+	1810/2421	604/806	missense_variant c.1810A>G p.Thr604Ala	Rv3151	nuoG	NADH-quinone oxidoreductase subunit G	ERR3340743
NC_000962	472236	snp	G	T	T:90 G:0	CDS	-	404/1413	135/470	missense_variant c.404C>A p.Ala135Glu	Rv0392c	ndhA	NADH dehydrogenase NdhA	SRR8651606
NC_000962	3404376	snp	C	G	G:105 C:0	CDS	-	546/1722	182/573	synonymous_variant c.546G>C p.Thr182Thr	Rv3043c	ctaD	cytochrome C oxidase cytochrome 1	SRR8651606
NC_000962	3518167	snp	A	G	G:71 A:1	CDS	+	1422/2421	474/806	missense_variant c.1422A>G p.Ile474Met	Rv3151	nuoG	NADH-quinone oxidoreductase subunit G	SRR8651606
NC_000962	3518555	snp	A	G	G:70 A:0	CDS	+	1810/2421	604/806	missense_variant c.1810A>G p.Thr604Ala	Rv3151	nuoG	NADH-quinone oxidoreductase subunit G	SRR8651606
NC_000962	3526873	snp	G	T	T:106 G:0	CDS	+	1084/1596	362/531	missense_variant c.1084G>T p.Ala362Ser	Rv3158	nuoN	NADH-quinone oxidoreductase subunit N	SRR8651606
NC_000962	3404376	snp	C	G	G:62 C:0	CDS	-	546/1722	182/573	synonymous_variant c.546G>C p.Thr182Thr	Rv3043c	ctaD	cytochrome C oxidase cytochrome 1	SRR1723623
NC_000962	3518167	snp	A	G	G:36 A:0	CDS	+	1422/2421	474/806	missense_variant c.1422A>G p.Ile474Met	Rv3151	nuoG	NADH-quinone oxidoreductase subunit G	SRR1723623
NC_000962	3518555	snp	A	G	G:41 A:0	CDS	+	1810/2421	604/806	missense_variant c.1810A>G p.Thr604Ala	Rv3151	nuoG	NADH-quinone oxidoreductase subunit G	SRR1723623
NC_000962	3524528	snp	G	T	T:57 G:1	CDS	+	397/1662	133/553	missense_variant c.397G>T p.Gly133Cys	Rv3157	nuoM	NADH-quinone oxidoreductase subunit M	SRR1723623
NC_000962	471666	snp	A	G	G:87 A:0	CDS	-	974/1413	325/470	missense_variant c.974T>C p.Met325Thr	Rv0392c	ndhA	NADH dehydrogenase NdhA	ERR245825
NC_000962	2464458	snp	C	G	G:157 C:0	CDS	-	294/1092	98/363	synonymous_variant c.294G>C p.Arg98Arg	Rv2200c	ctaC	cytochrome C oxidase subunit II	ERR245825
NC_000962	3404376	snp	C	G	G:67 C:0	CDS	-	546/1722	182/573	synonymous_variant c.546G>C p.Thr182Thr	Rv3043c	ctaD	cytochrome C oxidase cytochrome 1	ERR245825
NC_000962	3518167	snp	A	G	G:15 A:0	CDS	+	1422/2421	474/806	missense_variant c.1422A>G p.Ile474Met	Rv3151	nuoG	NADH-quinone oxidoreductase subunit G	ERR245825
NC_000962	3518555	snp	A	G	G:33 A:0	CDS	+	1810/2421	604/806	missense_variant c.1810A>G p.Thr604Ala	Rv3151	nuoG	NADH-quinone oxidoreductase subunit G	ERR245825
NC_000962	3520485	snp	G	T	T:94 G:3	CDS	+	1204/1233	402/410	missense_variant c.1204G>T p.Gly402Cys	Rv3152	nuoH	NADH-quinone oxidoreductase subunit H	ERR245825
NC_000962	3521044	snp	A	G	G:21 A:0	CDS	+	538/636	180/211	missense_variant c.538A>G p.Thr180Ala	Rv3153	nuoI	NADH-quinone oxidoreductase subunit I	ERR245825
NC_000962	3526986	snp	A	G	G:98 A:0	CDS	+	1197/1596	399/531	synonymous_variant c.1197A>G p.Ala399Ala	Rv3158	nuoN	NADH-quinone oxidoreductase subunit N	ERR245825
NC_000962	3404376	snp	C	G	G:49 C:0	CDS	-	546/1722	182/573	synonymous_variant c.546G>C p.Thr182Thr	Rv3043c	ctaD	cytochrome C oxidase cytochrome 1	SRR1723624
NC_000962	3518167	snp	A	G	G:30 A:0	CDS	+	1422/2421	474/806	missense_variant c.1422A>G p.Ile474Met	Rv3151	nuoG	NADH-quinone oxidoreductase subunit G	SRR1723624
NC_000962	3518555	snp	A	G	G:42 A:0	CDS	+	1810/2421	604/806	missense_variant c.1810A>G p.Thr604Ala	Rv3151	nuoG	NADH-quinone oxidoreductase subunit G	SRR1723624
NC_000962	3518167	snp	A	G	G:28 A:0	CDS	+	1422/2421	474/806	missense_variant c.1422A>G p.Ile474Met	Rv3151	nuoG	NADH-quinone oxidoreductase subunit G	SRR1723969
NC_000962	3518555	snp	A	G	G:52 A:0	CDS	+	1810/2421	604/806	missense_variant c.1810A>G p.Thr604Ala	Rv3151	nuoG	NADH-quinone oxidoreductase subunit G	SRR1723969
NC_000962	3520977	snp	G	C	C:40 G:0	CDS	+	471/636	157/211	synonymous_variant c.471G>C p.Leu157Leu	Rv3153	nuoI	NADH-quinone oxidoreductase subunit I	SRR1723969
NC_000962	96127	snp	C	T	T:41 C:0	CDS	+	714/1479	238/492	synonymous_variant c.714C>T p.Val238Val	Rv0087	hycE	formate hydrogenase HycE	SRR1723971
NC_000962	3518167	snp	A	G	G:22 A:0	CDS	+	1422/2421	474/806	missense_variant c.1422A>G p.Ile474Met	Rv3151	nuoG	NADH-quinone oxidoreductase subunit G	SRR1723971
NC_000962	3518555	snp	A	G	G:23 A:0	CDS	+	1810/2421	604/806	missense_variant c.1810A>G p.Thr604Ala	Rv3151	nuoG	NADH-quinone oxidoreductase subunit G	SRR1723971
NC_000962	3520812	snp	C	T	T:46 C:0	CDS	+	306/636	102/211	synonymous_variant c.306C>T p.Asp102Asp	Rv3153	nuoI	NADH-quinone oxidoreductase subunit I	SRR1723971
NC_000962	3520977	snp	G	C	C:49 G:0	CDS	+	471/636	157/211	synonymous_variant c.471G>C p.Leu157Leu	Rv3153	nuoI	NADH-quinone oxidoreductase subunit I	SRR1723971
NC_000962	95591	snp	G	T	T:137 G:0	CDS	+	178/1479	60/492	stop_gained c.178G>T p.Glu60*	Rv0087	hycE	formate hydrogenase HycE	ERR3340714
NC_000962	96007	snp	C	T	T:138 C:0	CDS	+	594/1479	198/492	synonymous_variant c.594C>T p.Leu198Leu	Rv0087	hycE	formate hydrogenase HycE	ERR3340714
NC_000962	1461915	snp	C	G	G:122 C:0	CDS	+	73/1341	25/446	missense_variant c.73C>G p.Leu25Val	Rv1307	atpH	ATP synthase subunit b/delta	ERR3340714
NC_000962	2460628	snp	C	A	A:122 C:0	CDS	+	951/1650	317/549	synonymous_variant c.951C>A p.Ala317Ala	Rv2196	qcrB	ubiquinol-cytochrome C reductase cytochrome subunit B	ERR3340714
NC_000962	3404376	snp	C	G	G:135 C:0	CDS	-	546/1722	182/573	synonymous_variant c.546G>C p.Thr182Thr	Rv3043c	ctaD	cytochrome C oxidase cytochrome 1	ERR3340714
NC_000962	3518167	snp	A	G	G:108 A:0	CDS	+	1422/2421	474/806	missense_variant c.1422A>G p.Ile474Met	Rv3151	nuoG	NADH-quinone oxidoreductase subunit G	ERR3340714
NC_000962	3518555	snp	A	G	G:115 A:0	CDS	+	1810/2421	604/806	missense_variant c.1810A>G p.Thr604Ala	Rv3151	nuoG	NADH-quinone oxidoreductase subunit G	ERR3340714
NC_000962	3404376	snp	C	G	G:158 C:3	CDS	-	546/1722	182/573	synonymous_variant c.546G>C p.Thr182Thr	Rv3043c	ctaD	cytochrome C oxidase cytochrome 1	SRR833016
NC_000962	3518167	snp	A	G	G:73 A:0	CDS	+	1422/2421	474/806	missense_variant c.1422A>G p.Ile474Met	Rv3151	nuoG	NADH-quinone oxidoreductase subunit G	SRR833016
NC_000962	3518555	snp	A	G	G:105 A:0	CDS	+	1810/2421	604/806	missense_variant c.1810A>G p.Thr604Ala	Rv3151	nuoG	NADH-quinone oxidoreductase subunit G	SRR833016
NC_000962	3404376	snp	C	G	G:64 C:0	CDS	-	546/1722	182/573	synonymous_variant c.546G>C p.Thr182Thr	Rv3043c	ctaD	cytochrome C oxidase cytochrome 1	SRR1019136
NC_000962	3518167	snp	A	G	G:26 A:0	CDS	+	1422/2421	474/806	missense_variant c.1422A>G p.Ile474Met	Rv3151	nuoG	NADH-quinone oxidoreductase subunit G	SRR1019136
NC_000962	3518555	snp	A	G	G:47 A:0	CDS	+	1810/2421	604/806	missense_variant c.1810A>G p.Thr604Ala	Rv3151	nuoG	NADH-quinone oxidoreductase subunit G	SRR1019136
NC_000962	3518555	snp	A	G	G:20 A:0	CDS	+	1810/2421	604/806	missense_variant c.1810A>G p.Thr604Ala	Rv3151	nuoG	NADH-quinone oxidoreductase subunit G	SRR1723934
NC_000962	3518167	snp	A	G	G:16 A:0	CDS	+	1422/2421	474/806	missense_variant c.1422A>G p.Ile474Met	Rv3151	nuoG	NADH-quinone oxidoreductase subunit G	ERR2179653
NC_000962	3518555	snp	A	G	G:19 A:0	CDS	+	1810/2421	604/806	missense_variant c.1810A>G p.Thr604Ala	Rv3151	nuoG	NADH-quinone oxidoreductase subunit G	ERR2179653
NC_000962	3520977	snp	G	C	C:31 G:0	CDS	+	471/636	157/211	synonymous_variant c.471G>C p.Leu157Leu	Rv3153	nuoI	NADH-quinone oxidoreductase subunit I	ERR2179653
NC_000962	3522780	snp	G	T	T:24 G:0	CDS	+	547/1902	183/633	missense_variant c.547G>T p.Val183Phe	Rv3156	nuoL	NADH-quinone oxidoreductase subunit L	ERR2179653
NC_000962	3523097	snp	C	T	T:35 C:0	CDS	+	864/1902	288/633	synonymous_variant c.864C>T p.Val288Val	Rv3156	nuoL	NADH-quinone oxidoreductase subunit L	ERR2179653
NC_000962	3518167	snp	A	G	G:56 A:0	CDS	+	1422/2421	474/806	missense_variant c.1422A>G p.Ile474Met	Rv3151	nuoG	NADH-quinone oxidoreductase subunit G	SRR833127
NC_000962	3518555	snp	A	G	G:82 A:0	CDS	+	1810/2421	604/806	missense_variant c.1810A>G p.Thr604Ala	Rv3151	nuoG	NADH-quinone oxidoreductase subunit G	SRR833127
NC_000962	3524903	snp	G	A	A:74 G:0	CDS	+	772/1662	258/553	missense_variant c.772G>A p.Ala258Thr	Rv3157	nuoM	NADH-quinone oxidoreductase subunit M	SRR833127
NC_000962	2460254	snp	T	G	G:70 T:0	CDS	+	577/1650	193/549	missense_variant c.577T>G p.Trp193Gly	Rv2196	qcrB	ubiquinol-cytochrome C reductase cytochrome subunit B	SRR1181061
NC_000962	3404376	snp	C	G	G:53 C:0	CDS	-	546/1722	182/573	synonymous_variant c.546G>C p.Thr182Thr	Rv3043c	ctaD	cytochrome C oxidase cytochrome 1	SRR1181061
NC_000962	3518167	snp	A	G	G:21 A:0	CDS	+	1422/2421	474/806	missense_variant c.1422A>G p.Ile474Met	Rv3151	nuoG	NADH-quinone oxidoreductase subunit G	SRR1181061
NC_000962	3518555	snp	A	G	G:48 A:0	CDS	+	1810/2421	604/806	missense_variant c.1810A>G p.Thr604Ala	Rv3151	nuoG	NADH-quinone oxidoreductase subunit G	SRR1181061
NC_000962	3404376	snp	C	G	G:127 C:0	CDS	-	546/1722	182/573	synonymous_variant c.546G>C p.Thr182Thr	Rv3043c	ctaD	cytochrome C oxidase cytochrome 1	ERR1873485
NC_000962	3518167	snp	A	G	G:107 A:0	CDS	+	1422/2421	474/806	missense_variant c.1422A>G p.Ile474Met	Rv3151	nuoG	NADH-quinone oxidoreductase subunit G	ERR1873485
NC_000962	3518555	snp	A	G	G:96 A:0	CDS	+	1810/2421	604/806	missense_variant c.1810A>G p.Thr604Ala	Rv3151	nuoG	NADH-quinone oxidoreductase subunit G	ERR1873485
NC_000962	3526873	snp	G	T	T:117 G:0	CDS	+	1084/1596	362/531	missense_variant c.1084G>T p.Ala362Ser	Rv3158	nuoN	NADH-quinone oxidoreductase subunit N	ERR1873485
NC_000962	2459732	snp	G	A	A:110 G:0	CDS	+	55/1650	19/549	missense_variant c.55G>A p.Glu19Lys	Rv2196	qcrB	ubiquinol-cytochrome C reductase cytochrome subunit B	ERR245821
NC_000962	3514512	snp	G	C	C:58 G:0	CDS	+	1175/1323	392/440	missense_variant c.1175G>C p.Gly392Ala	Rv3148	nuoD	NADH-quinone oxidoreductase subunit D	ERR245821
NC_000962	3518167	snp	A	G	G:26 A:0	CDS	+	1422/2421	474/806	missense_variant c.1422A>G p.Ile474Met	Rv3151	nuoG	NADH-quinone oxidoreductase subunit G	ERR245821
NC_000962	3518555	snp	A	G	G:48 A:0	CDS	+	1810/2421	604/806	missense_variant c.1810A>G p.Thr604Ala	Rv3151	nuoG	NADH-quinone oxidoreductase subunit G	ERR245821
NC_000962	1460752	snp	C	T	T:49 C:4	CDS	+	509/753	170/250	missense_variant c.509C>T p.Pro170Leu	Rv1304	atpB	ATP synthase subunit A	SRR1723794
NC_000962	2460254	snp	T	G	G:42 T:2	CDS	+	577/1650	193/549	missense_variant c.577T>G p.Trp193Gly	Rv2196	qcrB	ubiquinol-cytochrome C reductase cytochrome subunit B	SRR1723794
NC_000962	3404376	snp	C	G	G:37 C:0	CDS	-	546/1722	182/573	synonymous_variant c.546G>C p.Thr182Thr	Rv3043c	ctaD	cytochrome C oxidase cytochrome 1	SRR1723794
NC_000962	3518167	snp	A	G	G:24 A:0	CDS	+	1422/2421	474/806	missense_variant c.1422A>G p.Ile474Met	Rv3151	nuoG	NADH-quinone oxidoreductase subunit G	SRR1723794
NC_000962	3518555	snp	A	G	G:27 A:0	CDS	+	1810/2421	604/806	missense_variant c.1810A>G p.Thr604Ala	Rv3151	nuoG	NADH-quinone oxidoreductase subunit G	SRR1723794
NC_000962	3518167	snp	A	G	G:35 A:0	CDS	+	1422/2421	474/806	missense_variant c.1422A>G p.Ile474Met	Rv3151	nuoG	NADH-quinone oxidoreductase subunit G	SRR833167
NC_000962	3518555	snp	A	G	G:64 A:0	CDS	+	1810/2421	604/806	missense_variant c.1810A>G p.Thr604Ala	Rv3151	nuoG	NADH-quinone oxidoreductase subunit G	SRR833167
NC_000962	3524903	snp	G	A	A:88 G:1	CDS	+	772/1662	258/553	missense_variant c.772G>A p.Ala258Thr	Rv3157	nuoM	NADH-quinone oxidoreductase subunit M	SRR833167
NC_000962	96680	snp	A	G	G:50 A:0	CDS	+	1267/1479	423/492	missense_variant c.1267A>G p.Ser423Gly	Rv0087	hycE	formate hydrogenase HycE	SRR1723473
NC_000962	3404376	snp	C	G	G:46 C:0	CDS	-	546/1722	182/573	synonymous_variant c.546G>C p.Thr182Thr	Rv3043c	ctaD	cytochrome C oxidase cytochrome 1	SRR1723473
NC_000962	3518167	snp	A	G	G:41 A:0	CDS	+	1422/2421	474/806	missense_variant c.1422A>G p.Ile474Met	Rv3151	nuoG	NADH-quinone oxidoreductase subunit G	SRR1723473
NC_000962	3518555	snp	A	G	G:45 A:0	CDS	+	1810/2421	604/806	missense_variant c.1810A>G p.Thr604Ala	Rv3151	nuoG	NADH-quinone oxidoreductase subunit G	SRR1723473
NC_000962	3518167	snp	A	G	G:61 A:0	CDS	+	1422/2421	474/806	missense_variant c.1422A>G p.Ile474Met	Rv3151	nuoG	NADH-quinone oxidoreductase subunit G	SRR833049
NC_000962	3518555	snp	A	G	G:64 A:1	CDS	+	1810/2421	604/806	missense_variant c.1810A>G p.Thr604Ala	Rv3151	nuoG	NADH-quinone oxidoreductase subunit G	SRR833049
NC_000962	3524903	snp	G	A	A:94 G:2	CDS	+	772/1662	258/553	missense_variant c.772G>A p.Ala258Thr	Rv3157	nuoM	NADH-quinone oxidoreductase subunit M	SRR833049
NC_000962	471612	snp	T	C	C:54 T:0	CDS	-	1028/1413	343/470	missense_variant c.1028A>G p.Tyr343Cys	Rv0392c	ndhA	NADH dehydrogenase NdhA	SRR1723722
NC_000962	3404376	snp	C	G	G:58 C:0	CDS	-	546/1722	182/573	synonymous_variant c.546G>C p.Thr182Thr	Rv3043c	ctaD	cytochrome C oxidase cytochrome 1	SRR1723722
NC_000962	3518167	snp	A	G	G:21 A:0	CDS	+	1422/2421	474/806	missense_variant c.1422A>G p.Ile474Met	Rv3151	nuoG	NADH-quinone oxidoreductase subunit G	SRR1723722
NC_000962	3518555	snp	A	G	G:45 A:0	CDS	+	1810/2421	604/806	missense_variant c.1810A>G p.Thr604Ala	Rv3151	nuoG	NADH-quinone oxidoreductase subunit G	SRR1723722
NC_000962	3519680	snp	G	A	A:47 G:1	CDS	+	399/1233	133/410	synonymous_variant c.399G>A p.Gly133Gly	Rv3152	nuoH	NADH-quinone oxidoreductase subunit H	SRR1723722
NC_000962	472307	snp	C	T	T:70 C:0	CDS	-	333/1413	111/470	synonymous_variant c.333G>A p.Pro111Pro	Rv0392c	ndhA	NADH dehydrogenase NdhA	SRR833039
NC_000962	3518555	snp	A	G	G:85 A:0	CDS	+	1810/2421	604/806	missense_variant c.1810A>G p.Thr604Ala	Rv3151	nuoG	NADH-quinone oxidoreductase subunit G	SRR833039
NC_000962	3404376	snp	C	G	G:46 C:0	CDS	-	546/1722	182/573	synonymous_variant c.546G>C p.Thr182Thr	Rv3043c	ctaD	cytochrome C oxidase cytochrome 1	SRR1723811
NC_000962	3518167	snp	A	G	G:23 A:0	CDS	+	1422/2421	474/806	missense_variant c.1422A>G p.Ile474Met	Rv3151	nuoG	NADH-quinone oxidoreductase subunit G	SRR1723811
NC_000962	3518555	snp	A	G	G:41 A:0	CDS	+	1810/2421	604/806	missense_variant c.1810A>G p.Thr604Ala	Rv3151	nuoG	NADH-quinone oxidoreductase subunit G	SRR1723811
NC_000962	3404376	snp	C	G	G:44 C:0	CDS	-	546/1722	182/573	synonymous_variant c.546G>C p.Thr182Thr	Rv3043c	ctaD	cytochrome C oxidase cytochrome 1	SRR1723686
NC_000962	3404544	snp	G	A	A:45 G:0	CDS	-	378/1722	126/573	synonymous_variant c.378C>T p.Phe126Phe	Rv3043c	ctaD	cytochrome C oxidase cytochrome 1	SRR1723686
NC_000962	3518167	snp	A	G	G:30 A:0	CDS	+	1422/2421	474/806	missense_variant c.1422A>G p.Ile474Met	Rv3151	nuoG	NADH-quinone oxidoreductase subunit G	SRR1723686
NC_000962	3518555	snp	A	G	G:44 A:0	CDS	+	1810/2421	604/806	missense_variant c.1810A>G p.Thr604Ala	Rv3151	nuoG	NADH-quinone oxidoreductase subunit G	SRR1723686
NC_000962	3518167	snp	A	G	G:45 A:0	CDS	+	1422/2421	474/806	missense_variant c.1422A>G p.Ile474Met	Rv3151	nuoG	NADH-quinone oxidoreductase subunit G	SRR833000
NC_000962	3518555	snp	A	G	G:69 A:0	CDS	+	1810/2421	604/806	missense_variant c.1810A>G p.Thr604Ala	Rv3151	nuoG	NADH-quinone oxidoreductase subunit G	SRR833000
NC_000962	3524903	snp	G	A	A:90 G:0	CDS	+	772/1662	258/553	missense_variant c.772G>A p.Ala258Thr	Rv3157	nuoM	NADH-quinone oxidoreductase subunit M	SRR833000
NC_000962	3404376	snp	C	G	G:129 C:0	CDS	-	546/1722	182/573	synonymous_variant c.546G>C p.Thr182Thr	Rv3043c	ctaD	cytochrome C oxidase cytochrome 1	ERR1873460
NC_000962	3518167	snp	A	G	G:108 A:0	CDS	+	1422/2421	474/806	missense_variant c.1422A>G p.Ile474Met	Rv3151	nuoG	NADH-quinone oxidoreductase subunit G	ERR1873460
NC_000962	3518555	snp	A	G	G:115 A:0	CDS	+	1810/2421	604/806	missense_variant c.1810A>G p.Thr604Ala	Rv3151	nuoG	NADH-quinone oxidoreductase subunit G	ERR1873460
NC_000962	3526873	snp	G	T	T:139 G:0	CDS	+	1084/1596	362/531	missense_variant c.1084G>T p.Ala362Ser	Rv3158	nuoN	NADH-quinone oxidoreductase subunit N	ERR1873460
NC_000962	1461404	snp	C	T	T:149 C:2	CDS	+	84/516	28/171	synonymous_variant c.84C>T p.Asn28Asn	Rv1306	atpF	ATP synthase subunit B	SRR1062861
NC_000962	3404376	snp	C	G	G:91 C:0	CDS	-	546/1722	182/573	synonymous_variant c.546G>C p.Thr182Thr	Rv3043c	ctaD	cytochrome C oxidase cytochrome 1	SRR1062861
NC_000962	3518167	snp	A	G	G:87 A:0	CDS	+	1422/2421	474/806	missense_variant c.1422A>G p.Ile474Met	Rv3151	nuoG	NADH-quinone oxidoreductase subunit G	SRR1062861
NC_000962	3518555	snp	A	G	G:70 A:0	CDS	+	1810/2421	604/806	missense_variant c.1810A>G p.Thr604Ala	Rv3151	nuoG	NADH-quinone oxidoreductase subunit G	SRR1062861
NC_000962	3404376	snp	C	G	G:47 C:0	CDS	-	546/1722	182/573	synonymous_variant c.546G>C p.Thr182Thr	Rv3043c	ctaD	cytochrome C oxidase cytochrome 1	SRR1723851
NC_000962	3514962	snp	C	T	T:35 C:0	CDS	+	306/759	102/252	synonymous_variant c.306C>T p.Arg102Arg	Rv3149	nuoE	NADH-quinone oxidoreductase subunit E	SRR1723851
NC_000962	3518167	snp	A	G	G:24 A:0	CDS	+	1422/2421	474/806	missense_variant c.1422A>G p.Ile474Met	Rv3151	nuoG	NADH-quinone oxidoreductase subunit G	SRR1723851
NC_000962	3518555	snp	A	G	G:32 A:0	CDS	+	1810/2421	604/806	missense_variant c.1810A>G p.Thr604Ala	Rv3151	nuoG	NADH-quinone oxidoreductase subunit G	SRR1723851
NC_000962	3404376	snp	C	G	G:101 C:0	CDS	-	546/1722	182/573	synonymous_variant c.546G>C p.Thr182Thr	Rv3043c	ctaD	cytochrome C oxidase cytochrome 1	SRR10040538
NC_000962	3516566	snp	A	G	G:106 A:0	CDS	+	1155/1338	385/445	synonymous_variant c.1155A>G p.Lys385Lys	Rv3150	nuoF	NADH-quinone oxidoreductase subunit F	SRR10040538
NC_000962	3518167	snp	A	G	G:163 A:0	CDS	+	1422/2421	474/806	missense_variant c.1422A>G p.Ile474Met	Rv3151	nuoG	NADH-quinone oxidoreductase subunit G	SRR10040538
NC_000962	3518555	snp	A	G	G:156 A:0	CDS	+	1810/2421	604/806	missense_variant c.1810A>G p.Thr604Ala	Rv3151	nuoG	NADH-quinone oxidoreductase subunit G	SRR10040538
NC_000962	95591	snp	G	T	T:129 G:0	CDS	+	178/1479	60/492	stop_gained c.178G>T p.Glu60*	Rv0087	hycE	formate hydrogenase HycE	ERR3340737
NC_000962	96007	snp	C	T	T:103 C:0	CDS	+	594/1479	198/492	synonymous_variant c.594C>T p.Leu198Leu	Rv0087	hycE	formate hydrogenase HycE	ERR3340737
NC_000962	1461915	snp	C	G	G:129 C:0	CDS	+	73/1341	25/446	missense_variant c.73C>G p.Leu25Val	Rv1307	atpH	ATP synthase subunit b/delta	ERR3340737
NC_000962	2460628	snp	C	A	A:96 C:0	CDS	+	951/1650	317/549	synonymous_variant c.951C>A p.Ala317Ala	Rv2196	qcrB	ubiquinol-cytochrome C reductase cytochrome subunit B	ERR3340737
NC_000962	3404376	snp	C	G	G:121 C:0	CDS	-	546/1722	182/573	synonymous_variant c.546G>C p.Thr182Thr	Rv3043c	ctaD	cytochrome C oxidase cytochrome 1	ERR3340737
NC_000962	3518167	snp	A	G	G:110 A:0	CDS	+	1422/2421	474/806	missense_variant c.1422A>G p.Ile474Met	Rv3151	nuoG	NADH-quinone oxidoreductase subunit G	ERR3340737
NC_000962	3518555	snp	A	G	G:110 A:0	CDS	+	1810/2421	604/806	missense_variant c.1810A>G p.Thr604Ala	Rv3151	nuoG	NADH-quinone oxidoreductase subunit G	ERR3340737
NC_000962	3404376	snp	C	G	G:30 C:0	CDS	-	546/1722	182/573	synonymous_variant c.546G>C p.Thr182Thr	Rv3043c	ctaD	cytochrome C oxidase cytochrome 1	SRR1723460
NC_000962	3518167	snp	A	G	G:17 A:0	CDS	+	1422/2421	474/806	missense_variant c.1422A>G p.Ile474Met	Rv3151	nuoG	NADH-quinone oxidoreductase subunit G	SRR1723460
NC_000962	3518555	snp	A	G	G:21 A:0	CDS	+	1810/2421	604/806	missense_variant c.1810A>G p.Thr604Ala	Rv3151	nuoG	NADH-quinone oxidoreductase subunit G	SRR1723460
NC_000962	96680	snp	A	G	G:50 A:0	CDS	+	1267/1479	423/492	missense_variant c.1267A>G p.Ser423Gly	Rv0087	hycE	formate hydrogenase HycE	SRR1723474
NC_000962	3404376	snp	C	G	G:55 C:0	CDS	-	546/1722	182/573	synonymous_variant c.546G>C p.Thr182Thr	Rv3043c	ctaD	cytochrome C oxidase cytochrome 1	SRR1723474
NC_000962	3518167	snp	A	G	G:36 A:0	CDS	+	1422/2421	474/806	missense_variant c.1422A>G p.Ile474Met	Rv3151	nuoG	NADH-quinone oxidoreductase subunit G	SRR1723474
NC_000962	3518555	snp	A	G	G:42 A:0	CDS	+	1810/2421	604/806	missense_variant c.1810A>G p.Thr604Ala	Rv3151	nuoG	NADH-quinone oxidoreductase subunit G	SRR1723474
NC_000962	95591	snp	G	T	T:114 G:0	CDS	+	178/1479	60/492	stop_gained c.178G>T p.Glu60*	Rv0087	hycE	formate hydrogenase HycE	ERR3340712
NC_000962	95662	snp	C	T	T:118 C:0	CDS	+	249/1479	83/492	synonymous_variant c.249C>T p.Phe83Phe	Rv0087	hycE	formate hydrogenase HycE	ERR3340712
NC_000962	1461915	snp	C	G	G:126 C:0	CDS	+	73/1341	25/446	missense_variant c.73C>G p.Leu25Val	Rv1307	atpH	ATP synthase subunit b/delta	ERR3340712
NC_000962	2460628	snp	C	A	A:106 C:0	CDS	+	951/1650	317/549	synonymous_variant c.951C>A p.Ala317Ala	Rv2196	qcrB	ubiquinol-cytochrome C reductase cytochrome subunit B	ERR3340712
NC_000962	3404376	snp	C	G	G:128 C:0	CDS	-	546/1722	182/573	synonymous_variant c.546G>C p.Thr182Thr	Rv3043c	ctaD	cytochrome C oxidase cytochrome 1	ERR3340712
NC_000962	3518167	snp	A	G	G:115 A:0	CDS	+	1422/2421	474/806	missense_variant c.1422A>G p.Ile474Met	Rv3151	nuoG	NADH-quinone oxidoreductase subunit G	ERR3340712
NC_000962	3518555	snp	A	G	G:128 A:0	CDS	+	1810/2421	604/806	missense_variant c.1810A>G p.Thr604Ala	Rv3151	nuoG	NADH-quinone oxidoreductase subunit G	ERR3340712
NC_000962	3518167	snp	A	G	G:16 A:0	CDS	+	1422/2421	474/806	missense_variant c.1422A>G p.Ile474Met	Rv3151	nuoG	NADH-quinone oxidoreductase subunit G	SRR1723993
NC_000962	3518555	snp	A	G	G:18 A:0	CDS	+	1810/2421	604/806	missense_variant c.1810A>G p.Thr604Ala	Rv3151	nuoG	NADH-quinone oxidoreductase subunit G	SRR1723993
NC_000962	3520977	snp	G	C	C:29 G:0	CDS	+	471/636	157/211	synonymous_variant c.471G>C p.Leu157Leu	Rv3153	nuoI	NADH-quinone oxidoreductase subunit I	SRR1723993
NC_000962	3522780	snp	G	T	T:25 G:0	CDS	+	547/1902	183/633	missense_variant c.547G>T p.Val183Phe	Rv3156	nuoL	NADH-quinone oxidoreductase subunit L	SRR1723993
NC_000962	3523097	snp	C	T	T:39 C:0	CDS	+	864/1902	288/633	synonymous_variant c.864C>T p.Val288Val	Rv3156	nuoL	NADH-quinone oxidoreductase subunit L	SRR1723993
NC_000962	3515828	snp	G	A	A:37 G:0	CDS	+	417/1338	139/445	synonymous_variant c.417G>A p.Val139Val	Rv3150	nuoF	NADH-quinone oxidoreductase subunit F	SRR1723979
NC_000962	3518167	snp	A	G	G:22 A:0	CDS	+	1422/2421	474/806	missense_variant c.1422A>G p.Ile474Met	Rv3151	nuoG	NADH-quinone oxidoreductase subunit G	SRR1723979
NC_000962	3518555	snp	A	G	G:22 A:0	CDS	+	1810/2421	604/806	missense_variant c.1810A>G p.Thr604Ala	Rv3151	nuoG	NADH-quinone oxidoreductase subunit G	SRR1723979
NC_000962	3520977	snp	G	C	C:25 G:0	CDS	+	471/636	157/211	synonymous_variant c.471G>C p.Leu157Leu	Rv3153	nuoI	NADH-quinone oxidoreductase subunit I	SRR1723979
NC_000962	3404376	snp	C	G	G:78 C:0	CDS	-	546/1722	182/573	synonymous_variant c.546G>C p.Thr182Thr	Rv3043c	ctaD	cytochrome C oxidase cytochrome 1	ERR019871
NC_000962	3518167	snp	A	G	G:16 A:0	CDS	+	1422/2421	474/806	missense_variant c.1422A>G p.Ile474Met	Rv3151	nuoG	NADH-quinone oxidoreductase subunit G	ERR019871
NC_000962	3518555	snp	A	G	G:57 A:0	CDS	+	1810/2421	604/806	missense_variant c.1810A>G p.Thr604Ala	Rv3151	nuoG	NADH-quinone oxidoreductase subunit G	ERR019871
NC_000962	3404376	snp	C	G	G:100 C:0	CDS	-	546/1722	182/573	synonymous_variant c.546G>C p.Thr182Thr	Rv3043c	ctaD	cytochrome C oxidase cytochrome 1	SRR833021
NC_000962	3518167	snp	A	G	G:34 A:0	CDS	+	1422/2421	474/806	missense_variant c.1422A>G p.Ile474Met	Rv3151	nuoG	NADH-quinone oxidoreductase subunit G	SRR833021
NC_000962	3518555	snp	A	G	G:51 A:0	CDS	+	1810/2421	604/806	missense_variant c.1810A>G p.Thr604Ala	Rv3151	nuoG	NADH-quinone oxidoreductase subunit G	SRR833021
NC_000962	1464388	snp	A	C	C:56 A:0	CDS	+	1161/1650	387/549	missense_variant c.1161A>C p.Lys387Asn	Rv1308	atpA	ATP synthase subunit alpha	SRR1723778
NC_000962	3404376	snp	C	G	G:49 C:0	CDS	-	546/1722	182/573	synonymous_variant c.546G>C p.Thr182Thr	Rv3043c	ctaD	cytochrome C oxidase cytochrome 1	SRR1723778
NC_000962	3515579	snp	T	C	C:54 T:0	CDS	+	168/1338	56/445	synonymous_variant c.168T>C p.Asp56Asp	Rv3150	nuoF	NADH-quinone oxidoreductase subunit F	SRR1723778
NC_000962	3518167	snp	A	G	G:41 A:0	CDS	+	1422/2421	474/806	missense_variant c.1422A>G p.Ile474Met	Rv3151	nuoG	NADH-quinone oxidoreductase subunit G	SRR1723778
NC_000962	3518555	snp	A	G	G:49 A:0	CDS	+	1810/2421	604/806	missense_variant c.1810A>G p.Thr604Ala	Rv3151	nuoG	NADH-quinone oxidoreductase subunit G	SRR1723778
NC_000962	3525905	snp	A	G	G:60 A:0	CDS	+	116/1596	39/531	missense_variant c.116A>G p.Tyr39Cys	Rv3158	nuoN	NADH-quinone oxidoreductase subunit N	SRR1723778
NC_000962	3518089	snp	T	C	C:29 T:0	CDS	+	1344/2421	448/806	synonymous_variant c.1344T>C p.Gly448Gly	Rv3151	nuoG	NADH-quinone oxidoreductase subunit G	ERR1035168
NC_000962	3518167	snp	A	G	G:32 A:0	CDS	+	1422/2421	474/806	missense_variant c.1422A>G p.Ile474Met	Rv3151	nuoG	NADH-quinone oxidoreductase subunit G	ERR1035168
NC_000962	3518555	snp	A	G	G:28 A:0	CDS	+	1810/2421	604/806	missense_variant c.1810A>G p.Thr604Ala	Rv3151	nuoG	NADH-quinone oxidoreductase subunit G	ERR1035168
NC_000962	3526884	snp	G	A	A:37 G:0	CDS	+	1095/1596	365/531	synonymous_variant c.1095G>A p.Pro365Pro	Rv3158	nuoN	NADH-quinone oxidoreductase subunit N	ERR1035168
NC_000962	95591	snp	G	T	T:134 G:0	CDS	+	178/1479	60/492	stop_gained c.178G>T p.Glu60*	Rv0087	hycE	formate hydrogenase HycE	ERR3340731
NC_000962	96007	snp	C	T	T:134 C:0	CDS	+	594/1479	198/492	synonymous_variant c.594C>T p.Leu198Leu	Rv0087	hycE	formate hydrogenase HycE	ERR3340731
NC_000962	1461915	snp	C	G	G:145 C:0	CDS	+	73/1341	25/446	missense_variant c.73C>G p.Leu25Val	Rv1307	atpH	ATP synthase subunit b/delta	ERR3340731
NC_000962	2460628	snp	C	A	A:136 C:0	CDS	+	951/1650	317/549	synonymous_variant c.951C>A p.Ala317Ala	Rv2196	qcrB	ubiquinol-cytochrome C reductase cytochrome subunit B	ERR3340731
NC_000962	3404376	snp	C	G	G:150 C:0	CDS	-	546/1722	182/573	synonymous_variant c.546G>C p.Thr182Thr	Rv3043c	ctaD	cytochrome C oxidase cytochrome 1	ERR3340731
NC_000962	3518167	snp	A	G	G:96 A:0	CDS	+	1422/2421	474/806	missense_variant c.1422A>G p.Ile474Met	Rv3151	nuoG	NADH-quinone oxidoreductase subunit G	ERR3340731
NC_000962	3518555	snp	A	G	G:139 A:0	CDS	+	1810/2421	604/806	missense_variant c.1810A>G p.Thr604Ala	Rv3151	nuoG	NADH-quinone oxidoreductase subunit G	ERR3340731
NC_000962	3404376	snp	C	G	G:44 C:0	CDS	-	546/1722	182/573	synonymous_variant c.546G>C p.Thr182Thr	Rv3043c	ctaD	cytochrome C oxidase cytochrome 1	SRR1723706
NC_000962	3518167	snp	A	G	G:26 A:0	CDS	+	1422/2421	474/806	missense_variant c.1422A>G p.Ile474Met	Rv3151	nuoG	NADH-quinone oxidoreductase subunit G	SRR1723706
NC_000962	3518555	snp	A	G	G:44 A:0	CDS	+	1810/2421	604/806	missense_variant c.1810A>G p.Thr604Ala	Rv3151	nuoG	NADH-quinone oxidoreductase subunit G	SRR1723706
NC_000962	3404376	snp	C	G	G:44 C:0	CDS	-	546/1722	182/573	synonymous_variant c.546G>C p.Thr182Thr	Rv3043c	ctaD	cytochrome C oxidase cytochrome 1	SRR1723538
NC_000962	3518167	snp	A	G	G:30 A:0	CDS	+	1422/2421	474/806	missense_variant c.1422A>G p.Ile474Met	Rv3151	nuoG	NADH-quinone oxidoreductase subunit G	SRR1723538
NC_000962	3518555	snp	A	G	G:39 A:0	CDS	+	1810/2421	604/806	missense_variant c.1810A>G p.Thr604Ala	Rv3151	nuoG	NADH-quinone oxidoreductase subunit G	SRR1723538
NC_000962	3404376	snp	C	G	G:32 C:0	CDS	-	546/1722	182/573	synonymous_variant c.546G>C p.Thr182Thr	Rv3043c	ctaD	cytochrome C oxidase cytochrome 1	SRR1723886
NC_000962	3518167	snp	A	G	G:16 A:0	CDS	+	1422/2421	474/806	missense_variant c.1422A>G p.Ile474Met	Rv3151	nuoG	NADH-quinone oxidoreductase subunit G	SRR1723886
NC_000962	3518555	snp	A	G	G:20 A:0	CDS	+	1810/2421	604/806	missense_variant c.1810A>G p.Thr604Ala	Rv3151	nuoG	NADH-quinone oxidoreductase subunit G	SRR1723886
NC_000962	1460832	snp	C	A	A:82 C:0	CDS	+	589/753	197/250	missense_variant c.589C>A p.Leu197Met	Rv1304	atpB	ATP synthase subunit A	SRR1723445
NC_000962	3404376	snp	C	G	G:74 C:0	CDS	-	546/1722	182/573	synonymous_variant c.546G>C p.Thr182Thr	Rv3043c	ctaD	cytochrome C oxidase cytochrome 1	SRR1723445
NC_000962	3518167	snp	A	G	G:23 A:0	CDS	+	1422/2421	474/806	missense_variant c.1422A>G p.Ile474Met	Rv3151	nuoG	NADH-quinone oxidoreductase subunit G	SRR1723445
NC_000962	3518555	snp	A	G	G:41 A:0	CDS	+	1810/2421	604/806	missense_variant c.1810A>G p.Thr604Ala	Rv3151	nuoG	NADH-quinone oxidoreductase subunit G	SRR1723445
NC_000962	3527274	snp	C	G	G:66 C:0	CDS	+	1485/1596	495/531	synonymous_variant c.1485C>G p.Gly495Gly	Rv3158	nuoN	NADH-quinone oxidoreductase subunit N	SRR1723445
NC_000962	3404376	snp	C	G	G:57 C:0	CDS	-	546/1722	182/573	synonymous_variant c.546G>C p.Thr182Thr	Rv3043c	ctaD	cytochrome C oxidase cytochrome 1	SRR1723659
NC_000962	3518167	snp	A	G	G:36 A:0	CDS	+	1422/2421	474/806	missense_variant c.1422A>G p.Ile474Met	Rv3151	nuoG	NADH-quinone oxidoreductase subunit G	SRR1723659
NC_000962	3518555	snp	A	G	G:33 A:0	CDS	+	1810/2421	604/806	missense_variant c.1810A>G p.Thr604Ala	Rv3151	nuoG	NADH-quinone oxidoreductase subunit G	SRR1723659
NC_000962	3404376	snp	C	G	G:64 C:0	CDS	-	546/1722	182/573	synonymous_variant c.546G>C p.Thr182Thr	Rv3043c	ctaD	cytochrome C oxidase cytochrome 1	SRR1723417
NC_000962	3515467	snp	C	T	T:53 C:0	CDS	+	56/1338	19/445	missense_variant c.56C>T p.Pro19Leu	Rv3150	nuoF	NADH-quinone oxidoreductase subunit F	SRR1723417
NC_000962	3518167	snp	A	G	G:23 A:0	CDS	+	1422/2421	474/806	missense_variant c.1422A>G p.Ile474Met	Rv3151	nuoG	NADH-quinone oxidoreductase subunit G	SRR1723417
NC_000962	3518555	snp	A	G	G:52 A:0	CDS	+	1810/2421	604/806	missense_variant c.1810A>G p.Thr604Ala	Rv3151	nuoG	NADH-quinone oxidoreductase subunit G	SRR1723417
NC_000962	3404376	snp	C	G	G:50 C:0	CDS	-	546/1722	182/573	synonymous_variant c.546G>C p.Thr182Thr	Rv3043c	ctaD	cytochrome C oxidase cytochrome 1	SRR1723608
NC_000962	3518167	snp	A	G	G:41 A:0	CDS	+	1422/2421	474/806	missense_variant c.1422A>G p.Ile474Met	Rv3151	nuoG	NADH-quinone oxidoreductase subunit G	SRR1723608
NC_000962	3518555	snp	A	G	G:47 A:0	CDS	+	1810/2421	604/806	missense_variant c.1810A>G p.Thr604Ala	Rv3151	nuoG	NADH-quinone oxidoreductase subunit G	SRR1723608
NC_000962	2460254	snp	T	G	G:121 T:0	CDS	+	577/1650	193/549	missense_variant c.577T>G p.Trp193Gly	Rv2196	qcrB	ubiquinol-cytochrome C reductase cytochrome subunit B	ERR1035082
NC_000962	2460447	snp	G	C	C:137 G:0	CDS	+	770/1650	257/549	missense_variant c.770G>C p.Arg257Pro	Rv2196	qcrB	ubiquinol-cytochrome C reductase cytochrome subunit B	ERR1035082
NC_000962	3404376	snp	C	G	G:112 C:0	CDS	-	546/1722	182/573	synonymous_variant c.546G>C p.Thr182Thr	Rv3043c	ctaD	cytochrome C oxidase cytochrome 1	ERR1035082
NC_000962	3518167	snp	A	G	G:35 A:0	CDS	+	1422/2421	474/806	missense_variant c.1422A>G p.Ile474Met	Rv3151	nuoG	NADH-quinone oxidoreductase subunit G	ERR1035082
NC_000962	3518555	snp	A	G	G:70 A:0	CDS	+	1810/2421	604/806	missense_variant c.1810A>G p.Thr604Ala	Rv3151	nuoG	NADH-quinone oxidoreductase subunit G	ERR1035082
NC_000962	471616	snp	G	A	A:74 G:0	CDS	-	1024/1413	342/470	stop_gained c.1024C>T p.Arg342*	Rv0392c	ndhA	NADH dehydrogenase NdhA	SRR1723962
NC_000962	3518167	snp	A	G	G:49 A:0	CDS	+	1422/2421	474/806	missense_variant c.1422A>G p.Ile474Met	Rv3151	nuoG	NADH-quinone oxidoreductase subunit G	SRR1723962
NC_000962	3518555	snp	A	G	G:56 A:0	CDS	+	1810/2421	604/806	missense_variant c.1810A>G p.Thr604Ala	Rv3151	nuoG	NADH-quinone oxidoreductase subunit G	SRR1723962
NC_000962	3518167	snp	A	G	G:32 A:0	CDS	+	1422/2421	474/806	missense_variant c.1422A>G p.Ile474Met	Rv3151	nuoG	NADH-quinone oxidoreductase subunit G	SRR833099
NC_000962	3518555	snp	A	G	G:62 A:0	CDS	+	1810/2421	604/806	missense_variant c.1810A>G p.Thr604Ala	Rv3151	nuoG	NADH-quinone oxidoreductase subunit G	SRR833099
NC_000962	3518167	snp	A	G	G:32 A:0	CDS	+	1422/2421	474/806	missense_variant c.1422A>G p.Ile474Met	Rv3151	nuoG	NADH-quinone oxidoreductase subunit G	SRR833099
NC_000962	3518555	snp	A	G	G:62 A:0	CDS	+	1810/2421	604/806	missense_variant c.1810A>G p.Thr604Ala	Rv3151	nuoG	NADH-quinone oxidoreductase subunit G	SRR833099
NC_000962	3518167	snp	A	G	G:32 A:0	CDS	+	1422/2421	474/806	missense_variant c.1422A>G p.Ile474Met	Rv3151	nuoG	NADH-quinone oxidoreductase subunit G	SRR833099
NC_000962	3518555	snp	A	G	G:62 A:0	CDS	+	1810/2421	604/806	missense_variant c.1810A>G p.Thr604Ala	Rv3151	nuoG	NADH-quinone oxidoreductase subunit G	SRR833099
NC_000962	3518167	snp	A	G	G:32 A:0	CDS	+	1422/2421	474/806	missense_variant c.1422A>G p.Ile474Met	Rv3151	nuoG	NADH-quinone oxidoreductase subunit G	SRR833099
NC_000962	3518555	snp	A	G	G:62 A:0	CDS	+	1810/2421	604/806	missense_variant c.1810A>G p.Thr604Ala	Rv3151	nuoG	NADH-quinone oxidoreductase subunit G	SRR833099
NC_000962	2460750	snp	G	A	A:66 G:0	CDS	+	1073/1650	358/549	missense_variant c.1073G>A p.Arg358Gln	Rv2196	qcrB	ubiquinol-cytochrome C reductase cytochrome subunit B	SRR1723441
NC_000962	2464434	snp	C	T	T:79 C:0	CDS	-	318/1092	106/363	synonymous_variant c.318G>A p.Leu106Leu	Rv2200c	ctaC	cytochrome C oxidase subunit II	SRR1723441
NC_000962	3404376	snp	C	G	G:65 C:0	CDS	-	546/1722	182/573	synonymous_variant c.546G>C p.Thr182Thr	Rv3043c	ctaD	cytochrome C oxidase cytochrome 1	SRR1723441
NC_000962	3518167	snp	A	G	G:21 A:0	CDS	+	1422/2421	474/806	missense_variant c.1422A>G p.Ile474Met	Rv3151	nuoG	NADH-quinone oxidoreductase subunit G	SRR1723441
NC_000962	3518555	snp	A	G	G:48 A:0	CDS	+	1810/2421	604/806	missense_variant c.1810A>G p.Thr604Ala	Rv3151	nuoG	NADH-quinone oxidoreductase subunit G	SRR1723441
NC_000962	3403264	snp	C	T	T:81 C:1	CDS	-	1658/1722	553/573	missense_variant c.1658G>A p.Arg553His	Rv3043c	ctaD	cytochrome C oxidase cytochrome 1	SRR1723935
NC_000962	3518167	snp	A	G	G:24 A:0	CDS	+	1422/2421	474/806	missense_variant c.1422A>G p.Ile474Met	Rv3151	nuoG	NADH-quinone oxidoreductase subunit G	SRR1723935
NC_000962	3518555	snp	A	G	G:45 A:0	CDS	+	1810/2421	604/806	missense_variant c.1810A>G p.Thr604Ala	Rv3151	nuoG	NADH-quinone oxidoreductase subunit G	SRR1723935
NC_000962	2459701	snp	G	A	A:187 G:1	CDS	+	24/1650	8/549	synonymous_variant c.24G>A p.Pro8Pro	Rv2196	qcrB	ubiquinol-cytochrome C reductase cytochrome subunit B	T1975
NC_000962	3404376	snp	C	G	G:222 C:0	CDS	-	546/1722	182/573	synonymous_variant c.546G>C p.Thr182Thr	Rv3043c	ctaD	cytochrome C oxidase cytochrome 1	T1975
NC_000962	3518167	snp	A	G	G:146 A:0	CDS	+	1422/2421	474/806	missense_variant c.1422A>G p.Ile474Met	Rv3151	nuoG	NADH-quinone oxidoreductase subunit G	T1975
NC_000962	3518555	snp	A	G	G:192 A:0	CDS	+	1810/2421	604/806	missense_variant c.1810A>G p.Thr604Ala	Rv3151	nuoG	NADH-quinone oxidoreductase subunit G	T1975
NC_000962	2460254	snp	T	G	G:53 T:0	CDS	+	577/1650	193/549	missense_variant c.577T>G p.Trp193Gly	Rv2196	qcrB	ubiquinol-cytochrome C reductase cytochrome subunit B	SRR1184014
NC_000962	3404376	snp	C	G	G:62 C:1	CDS	-	546/1722	182/573	synonymous_variant c.546G>C p.Thr182Thr	Rv3043c	ctaD	cytochrome C oxidase cytochrome 1	SRR1184014
NC_000962	3518167	snp	A	G	G:24 A:1	CDS	+	1422/2421	474/806	missense_variant c.1422A>G p.Ile474Met	Rv3151	nuoG	NADH-quinone oxidoreductase subunit G	SRR1184014
NC_000962	3518555	snp	A	G	G:30 A:0	CDS	+	1810/2421	604/806	missense_variant c.1810A>G p.Thr604Ala	Rv3151	nuoG	NADH-quinone oxidoreductase subunit G	SRR1184014
NC_000962	3404376	snp	C	G	G:52 C:0	CDS	-	546/1722	182/573	synonymous_variant c.546G>C p.Thr182Thr	Rv3043c	ctaD	cytochrome C oxidase cytochrome 1	SRR1723673
NC_000962	3517671	snp	C	T	T:42 C:0	CDS	+	926/2421	309/806	missense_variant c.926C>T p.Thr309Ile	Rv3151	nuoG	NADH-quinone oxidoreductase subunit G	SRR1723673
NC_000962	3518167	snp	A	G	G:26 A:0	CDS	+	1422/2421	474/806	missense_variant c.1422A>G p.Ile474Met	Rv3151	nuoG	NADH-quinone oxidoreductase subunit G	SRR1723673
NC_000962	3518555	snp	A	G	G:59 A:0	CDS	+	1810/2421	604/806	missense_variant c.1810A>G p.Thr604Ala	Rv3151	nuoG	NADH-quinone oxidoreductase subunit G	SRR1723673
NC_000962	3404376	snp	C	G	G:141 C:0	CDS	-	546/1722	182/573	synonymous_variant c.546G>C p.Thr182Thr	Rv3043c	ctaD	cytochrome C oxidase cytochrome 1	SRR8651604
NC_000962	3518167	snp	A	G	G:106 A:0	CDS	+	1422/2421	474/806	missense_variant c.1422A>G p.Ile474Met	Rv3151	nuoG	NADH-quinone oxidoreductase subunit G	SRR8651604
NC_000962	3518555	snp	A	G	G:120 A:1	CDS	+	1810/2421	604/806	missense_variant c.1810A>G p.Thr604Ala	Rv3151	nuoG	NADH-quinone oxidoreductase subunit G	SRR8651604
NC_000962	1824800	snp	C	T	T:103 C:0	CDS	-	1088/1458	363/485	missense_variant c.1088G>A p.Arg363His	Rv1623c	cydA	cytochrome D ubiquinol oxidase subunit I CydA	SRR832994
NC_000962	2459162	snp	G	A	A:96 G:2	CDS	+	771/1290	257/429	synonymous_variant c.771G>A p.Glu257Glu	Rv2195	qcrA	ubiquinol-cytochrome C reductase rieske iron-sulfur subunit	SRR832994
NC_000962	3518555	snp	A	G	G:54 A:0	CDS	+	1810/2421	604/806	missense_variant c.1810A>G p.Thr604Ala	Rv3151	nuoG	NADH-quinone oxidoreductase subunit G	SRR832994
NC_000962	3518167	snp	A	G	G:130 A:0	CDS	+	1422/2421	474/806	missense_variant c.1422A>G p.Ile474Met	Rv3151	nuoG	NADH-quinone oxidoreductase subunit G	ERR3340729
NC_000962	3518555	snp	A	G	G:152 A:0	CDS	+	1810/2421	604/806	missense_variant c.1810A>G p.Thr604Ala	Rv3151	nuoG	NADH-quinone oxidoreductase subunit G	ERR3340729
NC_000962	3524903	snp	G	A	A:134 G:1	CDS	+	772/1662	258/553	missense_variant c.772G>A p.Ala258Thr	Rv3157	nuoM	NADH-quinone oxidoreductase subunit M	ERR3340729
NC_000962	1824800	snp	C	T	T:114 C:0	CDS	-	1088/1458	363/485	missense_variant c.1088G>A p.Arg363His	Rv1623c	cydA	cytochrome D ubiquinol oxidase subunit I CydA	SRR833028
NC_000962	2459162	snp	G	A	A:103 G:0	CDS	+	771/1290	257/429	synonymous_variant c.771G>A p.Glu257Glu	Rv2195	qcrA	ubiquinol-cytochrome C reductase rieske iron-sulfur subunit	SRR833028
NC_000962	3518555	snp	A	G	G:30 A:0	CDS	+	1810/2421	604/806	missense_variant c.1810A>G p.Thr604Ala	Rv3151	nuoG	NADH-quinone oxidoreductase subunit G	SRR833028
NC_000962	1464859	snp	G	A	A:49 G:0	CDS	+	1632/1650	544/549	synonymous_variant c.1632G>A p.Ala544Ala	Rv1308	atpA	ATP synthase subunit alpha	ERR1873537
NC_000962	3404376	snp	C	G	G:48 C:0	CDS	-	546/1722	182/573	synonymous_variant c.546G>C p.Thr182Thr	Rv3043c	ctaD	cytochrome C oxidase cytochrome 1	ERR1873537
NC_000962	3514102	snp	T	C	C:69 T:1	CDS	+	765/1323	255/440	synonymous_variant c.765T>C p.Arg255Arg	Rv3148	nuoD	NADH-quinone oxidoreductase subunit D	ERR1873537
NC_000962	3518167	snp	A	G	G:18 A:0	CDS	+	1422/2421	474/806	missense_variant c.1422A>G p.Ile474Met	Rv3151	nuoG	NADH-quinone oxidoreductase subunit G	ERR1873537
NC_000962	3518555	snp	A	G	G:31 A:0	CDS	+	1810/2421	604/806	missense_variant c.1810A>G p.Thr604Ala	Rv3151	nuoG	NADH-quinone oxidoreductase subunit G	ERR1873537
NC_000962	3524535	snp	A	G	G:29 A:0	CDS	+	404/1662	135/553	missense_variant c.404A>G p.Glu135Gly	Rv3157	nuoM	NADH-quinone oxidoreductase subunit M	ERR1873537
NC_000962	96163	snp	G	T	T:46 G:0	CDS	+	750/1479	250/492	synonymous_variant c.750G>T p.Leu250Leu	Rv0087	hycE	formate hydrogenase HycE	ERR019572
NC_000962	1823378	snp	C	T	T:46 C:0	CDS	-	1023/1041	341/346	synonymous_variant c.1023G>A p.Leu341Leu	Rv1622c	cydB	cytochrome D ubiquinol oxidase subunit II CydB	ERR019572
NC_000962	3404376	snp	C	G	G:62 C:0	CDS	-	546/1722	182/573	synonymous_variant c.546G>C p.Thr182Thr	Rv3043c	ctaD	cytochrome C oxidase cytochrome 1	ERR019572
NC_000962	3516982	snp	C	A	A:69 C:0	CDS	+	237/2421	79/806	synonymous_variant c.237C>A p.Thr79Thr	Rv3151	nuoG	NADH-quinone oxidoreductase subunit G	ERR019572
NC_000962	3518167	snp	A	G	G:30 A:0	CDS	+	1422/2421	474/806	missense_variant c.1422A>G p.Ile474Met	Rv3151	nuoG	NADH-quinone oxidoreductase subunit G	ERR019572
NC_000962	3518555	snp	A	G	G:59 A:0	CDS	+	1810/2421	604/806	missense_variant c.1810A>G p.Thr604Ala	Rv3151	nuoG	NADH-quinone oxidoreductase subunit G	ERR019572
NC_000962	1462076	snp	A	G	G:55 A:0	CDS	+	234/1341	78/446	synonymous_variant c.234A>G p.Thr78Thr	Rv1307	atpH	ATP synthase subunit b/delta	SRR1723908
NC_000962	1462393	snp	T	C	C:65 T:0	CDS	+	551/1341	184/446	missense_variant c.551T>C p.Val184Ala	Rv1307	atpH	ATP synthase subunit b/delta	SRR1723908
NC_000962	2458925	snp	G	A	A:64 G:0	CDS	+	534/1290	178/429	synonymous_variant c.534G>A p.Glu178Glu	Rv2195	qcrA	ubiquinol-cytochrome C reductase rieske iron-sulfur subunit	SRR1723908
NC_000962	3518167	snp	A	G	G:30 A:0	CDS	+	1422/2421	474/806	missense_variant c.1422A>G p.Ile474Met	Rv3151	nuoG	NADH-quinone oxidoreductase subunit G	SRR1723908
NC_000962	3518555	snp	A	G	G:40 A:0	CDS	+	1810/2421	604/806	missense_variant c.1810A>G p.Thr604Ala	Rv3151	nuoG	NADH-quinone oxidoreductase subunit G	SRR1723908
NC_000962	3524219	snp	C	G	G:53 C:0	CDS	+	88/1662	30/553	missense_variant c.88C>G p.Arg30Gly	Rv3157	nuoM	NADH-quinone oxidoreductase subunit M	SRR1723908
NC_000962	3404376	snp	C	G	G:220 C:0	CDS	-	546/1722	182/573	synonymous_variant c.546G>C p.Thr182Thr	Rv3043c	ctaD	cytochrome C oxidase cytochrome 1	ERR550764
NC_000962	3515467	snp	C	T	T:245 C:0	CDS	+	56/1338	19/445	missense_variant c.56C>T p.Pro19Leu	Rv3150	nuoF	NADH-quinone oxidoreductase subunit F	ERR550764
NC_000962	3518167	snp	A	G	G:149 A:0	CDS	+	1422/2421	474/806	missense_variant c.1422A>G p.Ile474Met	Rv3151	nuoG	NADH-quinone oxidoreductase subunit G	ERR550764
NC_000962	3518555	snp	A	G	G:123 A:0	CDS	+	1810/2421	604/806	missense_variant c.1810A>G p.Thr604Ala	Rv3151	nuoG	NADH-quinone oxidoreductase subunit G	ERR550764
NC_000962	3526137	snp	T	G	G:164 T:0	CDS	+	348/1596	116/531	synonymous_variant c.348T>G p.Ala116Ala	Rv3158	nuoN	NADH-quinone oxidoreductase subunit N	ERR550764
NC_000962	3404376	snp	C	G	G:51 C:0	CDS	-	546/1722	182/573	synonymous_variant c.546G>C p.Thr182Thr	Rv3043c	ctaD	cytochrome C oxidase cytochrome 1	SRR5341405
NC_000962	3515467	snp	C	T	T:47 C:0	CDS	+	56/1338	19/445	missense_variant c.56C>T p.Pro19Leu	Rv3150	nuoF	NADH-quinone oxidoreductase subunit F	SRR5341405
NC_000962	3518167	snp	A	G	G:36 A:0	CDS	+	1422/2421	474/806	missense_variant c.1422A>G p.Ile474Met	Rv3151	nuoG	NADH-quinone oxidoreductase subunit G	SRR5341405
NC_000962	3518555	snp	A	G	G:50 A:0	CDS	+	1810/2421	604/806	missense_variant c.1810A>G p.Thr604Ala	Rv3151	nuoG	NADH-quinone oxidoreductase subunit G	SRR5341405
NC_000962	3518974	snp	A	C	C:47 A:0	CDS	+	2229/2421	743/806	synonymous_variant c.2229A>C p.Ala743Ala	Rv3151	nuoG	NADH-quinone oxidoreductase subunit G	SRR5341405
NC_000962	3404376	snp	C	G	G:63 C:0	CDS	-	546/1722	182/573	synonymous_variant c.546G>C p.Thr182Thr	Rv3043c	ctaD	cytochrome C oxidase cytochrome 1	SRR1723619
NC_000962	3518167	snp	A	G	G:39 A:0	CDS	+	1422/2421	474/806	missense_variant c.1422A>G p.Ile474Met	Rv3151	nuoG	NADH-quinone oxidoreductase subunit G	SRR1723619
NC_000962	3518555	snp	A	G	G:51 A:0	CDS	+	1810/2421	604/806	missense_variant c.1810A>G p.Thr604Ala	Rv3151	nuoG	NADH-quinone oxidoreductase subunit G	SRR1723619
NC_000962	3524528	snp	G	T	T:71 G:0	CDS	+	397/1662	133/553	missense_variant c.397G>T p.Gly133Cys	Rv3157	nuoM	NADH-quinone oxidoreductase subunit M	SRR1723619
NC_000962	2460683	snp	G	A	A:30 G:0	CDS	+	1006/1650	336/549	missense_variant c.1006G>A p.Val336Ile	Rv2196	qcrB	ubiquinol-cytochrome C reductase cytochrome subunit B	SRR1723459
NC_000962	3404376	snp	C	G	G:46 C:0	CDS	-	546/1722	182/573	synonymous_variant c.546G>C p.Thr182Thr	Rv3043c	ctaD	cytochrome C oxidase cytochrome 1	SRR1723459
NC_000962	3517452	snp	G	A	A:45 G:0	CDS	+	707/2421	236/806	missense_variant c.707G>A p.Ser236Asn	Rv3151	nuoG	NADH-quinone oxidoreductase subunit G	SRR1723459
NC_000962	3518167	snp	A	G	G:26 A:0	CDS	+	1422/2421	474/806	missense_variant c.1422A>G p.Ile474Met	Rv3151	nuoG	NADH-quinone oxidoreductase subunit G	SRR1723459
NC_000962	3518555	snp	A	G	G:33 A:0	CDS	+	1810/2421	604/806	missense_variant c.1810A>G p.Thr604Ala	Rv3151	nuoG	NADH-quinone oxidoreductase subunit G	SRR1723459
NC_000962	95591	snp	G	T	T:99 G:0	CDS	+	178/1479	60/492	stop_gained c.178G>T p.Glu60*	Rv0087	hycE	formate hydrogenase HycE	ERR1034639
NC_000962	1461915	snp	C	G	G:91 C:0	CDS	+	73/1341	25/446	missense_variant c.73C>G p.Leu25Val	Rv1307	atpH	ATP synthase subunit b/delta	ERR1034639
NC_000962	2460628	snp	C	A	A:70 C:0	CDS	+	951/1650	317/549	synonymous_variant c.951C>A p.Ala317Ala	Rv2196	qcrB	ubiquinol-cytochrome C reductase cytochrome subunit B	ERR1034639
NC_000962	3404376	snp	C	G	G:110 C:0	CDS	-	546/1722	182/573	synonymous_variant c.546G>C p.Thr182Thr	Rv3043c	ctaD	cytochrome C oxidase cytochrome 1	ERR1034639
NC_000962	3518167	snp	A	G	G:71 A:0	CDS	+	1422/2421	474/806	missense_variant c.1422A>G p.Ile474Met	Rv3151	nuoG	NADH-quinone oxidoreductase subunit G	ERR1034639
NC_000962	3518555	snp	A	G	G:104 A:0	CDS	+	1810/2421	604/806	missense_variant c.1810A>G p.Thr604Ala	Rv3151	nuoG	NADH-quinone oxidoreductase subunit G	ERR1034639
NC_000962	3404376	snp	C	G	G:91 C:0	CDS	-	546/1722	182/573	synonymous_variant c.546G>C p.Thr182Thr	Rv3043c	ctaD	cytochrome C oxidase cytochrome 1	SRR833032
NC_000962	3518167	snp	A	G	G:18 A:0	CDS	+	1422/2421	474/806	missense_variant c.1422A>G p.Ile474Met	Rv3151	nuoG	NADH-quinone oxidoreductase subunit G	SRR833032
NC_000962	3518555	snp	A	G	G:37 A:0	CDS	+	1810/2421	604/806	missense_variant c.1810A>G p.Thr604Ala	Rv3151	nuoG	NADH-quinone oxidoreductase subunit G	SRR833032
NC_000962	2459194	snp	A	G	G:31 A:0	CDS	+	803/1290	268/429	missense_variant c.803A>G p.Glu268Gly	Rv2195	qcrA	ubiquinol-cytochrome C reductase rieske iron-sulfur subunit	SRR1723757
NC_000962	3404376	snp	C	G	G:39 C:0	CDS	-	546/1722	182/573	synonymous_variant c.546G>C p.Thr182Thr	Rv3043c	ctaD	cytochrome C oxidase cytochrome 1	SRR1723757
NC_000962	3518167	snp	A	G	G:24 A:0	CDS	+	1422/2421	474/806	missense_variant c.1422A>G p.Ile474Met	Rv3151	nuoG	NADH-quinone oxidoreductase subunit G	SRR1723757
NC_000962	3518555	snp	A	G	G:25 A:0	CDS	+	1810/2421	604/806	missense_variant c.1810A>G p.Thr604Ala	Rv3151	nuoG	NADH-quinone oxidoreductase subunit G	SRR1723757
NC_000962	3524198	snp	C	T	T:38 C:2	CDS	+	67/1662	23/553	synonymous_variant c.67C>T p.Leu23Leu	Rv3157	nuoM	NADH-quinone oxidoreductase subunit M	SRR1723757
NC_000962	3526143	snp	G	C	C:29 G:2	CDS	+	354/1596	118/531	synonymous_variant c.354G>C p.Ala118Ala	Rv3158	nuoN	NADH-quinone oxidoreductase subunit N	SRR1723757
NC_000962	3404376	snp	C	G	G:46 C:0	CDS	-	546/1722	182/573	synonymous_variant c.546G>C p.Thr182Thr	Rv3043c	ctaD	cytochrome C oxidase cytochrome 1	SRR1723547
NC_000962	3518167	snp	A	G	G:37 A:0	CDS	+	1422/2421	474/806	missense_variant c.1422A>G p.Ile474Met	Rv3151	nuoG	NADH-quinone oxidoreductase subunit G	SRR1723547
NC_000962	3518555	snp	A	G	G:37 A:0	CDS	+	1810/2421	604/806	missense_variant c.1810A>G p.Thr604Ala	Rv3151	nuoG	NADH-quinone oxidoreductase subunit G	SRR1723547
NC_000962	3521293	snp	T	C	C:65 T:1	CDS	+	155/789	52/262	missense_variant c.155T>C p.Met52Thr	Rv3154	nuoJ	NADH-quinone oxidoreductase subunit J	SRR1723547
NC_000962	3518167	snp	A	G	G:34 A:0	CDS	+	1422/2421	474/806	missense_variant c.1422A>G p.Ile474Met	Rv3151	nuoG	NADH-quinone oxidoreductase subunit G	SRR833162
NC_000962	3518555	snp	A	G	G:51 A:0	CDS	+	1810/2421	604/806	missense_variant c.1810A>G p.Thr604Ala	Rv3151	nuoG	NADH-quinone oxidoreductase subunit G	SRR833162
NC_000962	95867	snp	G	T	T:193 G:1	CDS	+	454/1479	152/492	missense_variant c.454G>T p.Ala152Ser	Rv0087	hycE	formate hydrogenase HycE	ERR2706950
NC_000962	1463143	snp	C	T	T:132 C:1	CDS	+	1301/1341	434/446	missense_variant c.1301C>T p.Ser434Leu	Rv1307	atpH	ATP synthase subunit b/delta	ERR2706950
NC_000962	3404376	snp	C	G	G:210 C:2	CDS	-	546/1722	182/573	synonymous_variant c.546G>C p.Thr182Thr	Rv3043c	ctaD	cytochrome C oxidase cytochrome 1	ERR2706950
NC_000962	3518167	snp	A	G	G:206 A:0	CDS	+	1422/2421	474/806	missense_variant c.1422A>G p.Ile474Met	Rv3151	nuoG	NADH-quinone oxidoreductase subunit G	ERR2706950
NC_000962	3518555	snp	A	G	G:147 A:0	CDS	+	1810/2421	604/806	missense_variant c.1810A>G p.Thr604Ala	Rv3151	nuoG	NADH-quinone oxidoreductase subunit G	ERR2706950
NC_000962	3521044	snp	A	G	G:167 A:0	CDS	+	538/636	180/211	missense_variant c.538A>G p.Thr180Ala	Rv3153	nuoI	NADH-quinone oxidoreductase subunit I	ERR2706950
NC_000962	95591	snp	G	T	T:235 G:0	CDS	+	178/1479	60/492	stop_gained c.178G>T p.Glu60*	Rv0087	hycE	formate hydrogenase HycE	SRR058417
NC_000962	1824493	snp	C	T	T:263 C:1	CDS	-	1395/1458	465/485	synonymous_variant c.1395G>A p.Ala465Ala	Rv1623c	cydA	cytochrome D ubiquinol oxidase subunit I CydA	SRR058417
NC_000962	2461053	snp	C	A	A:205 C:0	CDS	+	1376/1650	459/549	missense_variant c.1376C>A p.Pro459His	Rv2196	qcrB	ubiquinol-cytochrome C reductase cytochrome subunit B	SRR058417
NC_000962	3404376	snp	C	G	G:147 C:0	CDS	-	546/1722	182/573	synonymous_variant c.546G>C p.Thr182Thr	Rv3043c	ctaD	cytochrome C oxidase cytochrome 1	SRR058417
NC_000962	3518167	snp	A	G	G:151 A:0	CDS	+	1422/2421	474/806	missense_variant c.1422A>G p.Ile474Met	Rv3151	nuoG	NADH-quinone oxidoreductase subunit G	SRR058417
NC_000962	3518555	snp	A	G	G:132 A:0	CDS	+	1810/2421	604/806	missense_variant c.1810A>G p.Thr604Ala	Rv3151	nuoG	NADH-quinone oxidoreductase subunit G	SRR058417
NC_000962	3518167	snp	A	G	G:14 A:0	CDS	+	1422/2421	474/806	missense_variant c.1422A>G p.Ile474Met	Rv3151	nuoG	NADH-quinone oxidoreductase subunit G	ERR2179827
NC_000962	3518555	snp	A	G	G:16 A:0	CDS	+	1810/2421	604/806	missense_variant c.1810A>G p.Thr604Ala	Rv3151	nuoG	NADH-quinone oxidoreductase subunit G	ERR2179827
NC_000962	1463024	snp	C	A	A:61 C:0	CDS	+	1182/1341	394/446	synonymous_variant c.1182C>A p.Leu394Leu	Rv1307	atpH	ATP synthase subunit b/delta	SRR1723568
NC_000962	3404376	snp	C	G	G:61 C:0	CDS	-	546/1722	182/573	synonymous_variant c.546G>C p.Thr182Thr	Rv3043c	ctaD	cytochrome C oxidase cytochrome 1	SRR1723568
NC_000962	3518167	snp	A	G	G:29 A:0	CDS	+	1422/2421	474/806	missense_variant c.1422A>G p.Ile474Met	Rv3151	nuoG	NADH-quinone oxidoreductase subunit G	SRR1723568
NC_000962	3518555	snp	A	G	G:52 A:0	CDS	+	1810/2421	604/806	missense_variant c.1810A>G p.Thr604Ala	Rv3151	nuoG	NADH-quinone oxidoreductase subunit G	SRR1723568
NC_000962	3518167	snp	A	G	G:32 A:0	CDS	+	1422/2421	474/806	missense_variant c.1422A>G p.Ile474Met	Rv3151	nuoG	NADH-quinone oxidoreductase subunit G	SRR833063
NC_000962	3518555	snp	A	G	G:54 A:0	CDS	+	1810/2421	604/806	missense_variant c.1810A>G p.Thr604Ala	Rv3151	nuoG	NADH-quinone oxidoreductase subunit G	SRR833063
NC_000962	2459732	snp	G	A	A:267 G:1	CDS	+	55/1650	19/549	missense_variant c.55G>A p.Glu19Lys	Rv2196	qcrB	ubiquinol-cytochrome C reductase cytochrome subunit B	ERR037485
NC_000962	2460058	snp	G	A	A:211 G:1	CDS	+	381/1650	127/549	synonymous_variant c.381G>A p.Val127Val	Rv2196	qcrB	ubiquinol-cytochrome C reductase cytochrome subunit B	ERR037485
NC_000962	3514512	snp	G	C	C:170 G:0	CDS	+	1175/1323	392/440	missense_variant c.1175G>C p.Gly392Ala	Rv3148	nuoD	NADH-quinone oxidoreductase subunit D	ERR037485
NC_000962	3518167	snp	A	G	G:180 A:0	CDS	+	1422/2421	474/806	missense_variant c.1422A>G p.Ile474Met	Rv3151	nuoG	NADH-quinone oxidoreductase subunit G	ERR037485
NC_000962	3518555	snp	A	G	G:211 A:0	CDS	+	1810/2421	604/806	missense_variant c.1810A>G p.Thr604Ala	Rv3151	nuoG	NADH-quinone oxidoreductase subunit G	ERR037485
NC_000962	1460607	snp	C	T	T:85 C:1	CDS	+	364/753	122/250	missense_variant c.364C>T p.Leu122Phe	Rv1304	atpB	ATP synthase subunit A	SRR3675469
NC_000962	3404376	snp	C	G	G:71 C:0	CDS	-	546/1722	182/573	synonymous_variant c.546G>C p.Thr182Thr	Rv3043c	ctaD	cytochrome C oxidase cytochrome 1	SRR3675469
NC_000962	3515467	snp	C	T	T:38 C:0	CDS	+	56/1338	19/445	missense_variant c.56C>T p.Pro19Leu	Rv3150	nuoF	NADH-quinone oxidoreductase subunit F	SRR3675469
NC_000962	3516161	snp	C	T	T:49 C:0	CDS	+	750/1338	250/445	synonymous_variant c.750C>T p.Phe250Phe	Rv3150	nuoF	NADH-quinone oxidoreductase subunit F	SRR3675469
NC_000962	3518167	snp	A	G	G:51 A:0	CDS	+	1422/2421	474/806	missense_variant c.1422A>G p.Ile474Met	Rv3151	nuoG	NADH-quinone oxidoreductase subunit G	SRR3675469
NC_000962	3518555	snp	A	G	G:38 A:0	CDS	+	1810/2421	604/806	missense_variant c.1810A>G p.Thr604Ala	Rv3151	nuoG	NADH-quinone oxidoreductase subunit G	SRR3675469
NC_000962	3524923	snp	G	A	A:61 G:0	CDS	+	792/1662	264/553	synonymous_variant c.792G>A p.Pro264Pro	Rv3157	nuoM	NADH-quinone oxidoreductase subunit M	SRR3675469
NC_000962	1824665	snp	G	C	C:71 G:0	CDS	-	1223/1458	408/485	missense_variant c.1223C>G p.Pro408Arg	Rv1623c	cydA	cytochrome D ubiquinol oxidase subunit I CydA	SRR1723671
NC_000962	3404376	snp	C	G	G:46 C:0	CDS	-	546/1722	182/573	synonymous_variant c.546G>C p.Thr182Thr	Rv3043c	ctaD	cytochrome C oxidase cytochrome 1	SRR1723671
NC_000962	3518167	snp	A	G	G:31 A:0	CDS	+	1422/2421	474/806	missense_variant c.1422A>G p.Ile474Met	Rv3151	nuoG	NADH-quinone oxidoreductase subunit G	SRR1723671
NC_000962	3518555	snp	A	G	G:34 A:0	CDS	+	1810/2421	604/806	missense_variant c.1810A>G p.Thr604Ala	Rv3151	nuoG	NADH-quinone oxidoreductase subunit G	SRR1723671
NC_000962	3404376	snp	C	G	G:98 C:0	CDS	-	546/1722	182/573	synonymous_variant c.546G>C p.Thr182Thr	Rv3043c	ctaD	cytochrome C oxidase cytochrome 1	ERR1873495
NC_000962	3518167	snp	A	G	G:91 A:0	CDS	+	1422/2421	474/806	missense_variant c.1422A>G p.Ile474Met	Rv3151	nuoG	NADH-quinone oxidoreductase subunit G	ERR1873495
NC_000962	3518555	snp	A	G	G:112 A:0	CDS	+	1810/2421	604/806	missense_variant c.1810A>G p.Thr604Ala	Rv3151	nuoG	NADH-quinone oxidoreductase subunit G	ERR1873495
NC_000962	3526873	snp	G	T	T:108 G:0	CDS	+	1084/1596	362/531	missense_variant c.1084G>T p.Ala362Ser	Rv3158	nuoN	NADH-quinone oxidoreductase subunit N	ERR1873495
NC_000962	471646	snp	C	G	G:23 C:0	CDS	-	994/1413	332/470	missense_variant c.994G>C p.Gly332Arg	Rv0392c	ndhA	NADH dehydrogenase NdhA	SRR1723689
NC_000962	3404376	snp	C	G	G:31 C:0	CDS	-	546/1722	182/573	synonymous_variant c.546G>C p.Thr182Thr	Rv3043c	ctaD	cytochrome C oxidase cytochrome 1	SRR1723689
NC_000962	3518167	snp	A	G	G:22 A:0	CDS	+	1422/2421	474/806	missense_variant c.1422A>G p.Ile474Met	Rv3151	nuoG	NADH-quinone oxidoreductase subunit G	SRR1723689
NC_000962	3518555	snp	A	G	G:25 A:0	CDS	+	1810/2421	604/806	missense_variant c.1810A>G p.Thr604Ala	Rv3151	nuoG	NADH-quinone oxidoreductase subunit G	SRR1723689
NC_000962	3404376	snp	C	G	G:120 C:1	CDS	-	546/1722	182/573	synonymous_variant c.546G>C p.Thr182Thr	Rv3043c	ctaD	cytochrome C oxidase cytochrome 1	SRR6046405
NC_000962	3515467	snp	C	T	T:108 C:0	CDS	+	56/1338	19/445	missense_variant c.56C>T p.Pro19Leu	Rv3150	nuoF	NADH-quinone oxidoreductase subunit F	SRR6046405
NC_000962	3518167	snp	A	G	G:83 A:0	CDS	+	1422/2421	474/806	missense_variant c.1422A>G p.Ile474Met	Rv3151	nuoG	NADH-quinone oxidoreductase subunit G	SRR6046405
NC_000962	3518555	snp	A	G	G:52 A:0	CDS	+	1810/2421	604/806	missense_variant c.1810A>G p.Thr604Ala	Rv3151	nuoG	NADH-quinone oxidoreductase subunit G	SRR6046405
NC_000962	471666	snp	A	G	G:55 A:0	CDS	-	974/1413	325/470	missense_variant c.974T>C p.Met325Thr	Rv0392c	ndhA	NADH dehydrogenase NdhA	ERR212084
NC_000962	3404376	snp	C	G	G:90 C:0	CDS	-	546/1722	182/573	synonymous_variant c.546G>C p.Thr182Thr	Rv3043c	ctaD	cytochrome C oxidase cytochrome 1	ERR212084
NC_000962	3517413	snp	C	T	T:68 C:0	CDS	+	668/2421	223/806	missense_variant c.668C>T p.Ala223Val	Rv3151	nuoG	NADH-quinone oxidoreductase subunit G	ERR212084
NC_000962	3518167	snp	A	G	G:51 A:0	CDS	+	1422/2421	474/806	missense_variant c.1422A>G p.Ile474Met	Rv3151	nuoG	NADH-quinone oxidoreductase subunit G	ERR212084
NC_000962	3518555	snp	A	G	G:55 A:0	CDS	+	1810/2421	604/806	missense_variant c.1810A>G p.Thr604Ala	Rv3151	nuoG	NADH-quinone oxidoreductase subunit G	ERR212084
NC_000962	3521044	snp	A	G	G:83 A:0	CDS	+	538/636	180/211	missense_variant c.538A>G p.Thr180Ala	Rv3153	nuoI	NADH-quinone oxidoreductase subunit I	ERR212084
NC_000962	3526986	snp	A	G	G:81 A:0	CDS	+	1197/1596	399/531	synonymous_variant c.1197A>G p.Ala399Ala	Rv3158	nuoN	NADH-quinone oxidoreductase subunit N	ERR212084
NC_000962	1460255	snp	C	T	T:54 C:0	CDS	+	12/753	4/250	synonymous_variant c.12C>T p.Thr4Thr	Rv1304	atpB	ATP synthase subunit A	SRR1723771
NC_000962	3404376	snp	C	G	G:42 C:0	CDS	-	546/1722	182/573	synonymous_variant c.546G>C p.Thr182Thr	Rv3043c	ctaD	cytochrome C oxidase cytochrome 1	SRR1723771
NC_000962	3518167	snp	A	G	G:25 A:0	CDS	+	1422/2421	474/806	missense_variant c.1422A>G p.Ile474Met	Rv3151	nuoG	NADH-quinone oxidoreductase subunit G	SRR1723771
NC_000962	3518555	snp	A	G	G:29 A:0	CDS	+	1810/2421	604/806	missense_variant c.1810A>G p.Thr604Ala	Rv3151	nuoG	NADH-quinone oxidoreductase subunit G	SRR1723771
NC_000962	3404376	snp	C	G	G:25 C:0	CDS	-	546/1722	182/573	synonymous_variant c.546G>C p.Thr182Thr	Rv3043c	ctaD	cytochrome C oxidase cytochrome 1	SRR1723523
NC_000962	3518167	snp	A	G	G:22 A:0	CDS	+	1422/2421	474/806	missense_variant c.1422A>G p.Ile474Met	Rv3151	nuoG	NADH-quinone oxidoreductase subunit G	SRR1723523
NC_000962	3518555	snp	A	G	G:22 A:0	CDS	+	1810/2421	604/806	missense_variant c.1810A>G p.Thr604Ala	Rv3151	nuoG	NADH-quinone oxidoreductase subunit G	SRR1723523
NC_000962	3404376	snp	C	G	G:82 C:0	CDS	-	546/1722	182/573	synonymous_variant c.546G>C p.Thr182Thr	Rv3043c	ctaD	cytochrome C oxidase cytochrome 1	SRR6045971
NC_000962	3518167	snp	A	G	G:43 A:0	CDS	+	1422/2421	474/806	missense_variant c.1422A>G p.Ile474Met	Rv3151	nuoG	NADH-quinone oxidoreductase subunit G	SRR6045971
NC_000962	3518555	snp	A	G	G:33 A:0	CDS	+	1810/2421	604/806	missense_variant c.1810A>G p.Thr604Ala	Rv3151	nuoG	NADH-quinone oxidoreductase subunit G	SRR6045971
NC_000962	471666	snp	A	G	G:194 A:0	CDS	-	974/1413	325/470	missense_variant c.974T>C p.Met325Thr	Rv0392c	ndhA	NADH dehydrogenase NdhA	SRR5341342
NC_000962	1823579	snp	C	T	T:160 C:0	CDS	-	822/1041	274/346	synonymous_variant c.822G>A p.Leu274Leu	Rv1622c	cydB	cytochrome D ubiquinol oxidase subunit II CydB	SRR5341342
NC_000962	3404376	snp	C	G	G:167 C:0	CDS	-	546/1722	182/573	synonymous_variant c.546G>C p.Thr182Thr	Rv3043c	ctaD	cytochrome C oxidase cytochrome 1	SRR5341342
NC_000962	3516111	snp	G	A	A:159 G:0	CDS	+	700/1338	234/445	missense_variant c.700G>A p.Gly234Ser	Rv3150	nuoF	NADH-quinone oxidoreductase subunit F	SRR5341342
NC_000962	3518167	snp	A	G	G:165 A:0	CDS	+	1422/2421	474/806	missense_variant c.1422A>G p.Ile474Met	Rv3151	nuoG	NADH-quinone oxidoreductase subunit G	SRR5341342
NC_000962	3518555	snp	A	G	G:183 A:0	CDS	+	1810/2421	604/806	missense_variant c.1810A>G p.Thr604Ala	Rv3151	nuoG	NADH-quinone oxidoreductase subunit G	SRR5341342
NC_000962	3521044	snp	A	G	G:159 A:0	CDS	+	538/636	180/211	missense_variant c.538A>G p.Thr180Ala	Rv3153	nuoI	NADH-quinone oxidoreductase subunit I	SRR5341342
NC_000962	3525374	snp	A	G	G:163 A:0	CDS	+	1243/1662	415/553	missense_variant c.1243A>G p.Thr415Ala	Rv3157	nuoM	NADH-quinone oxidoreductase subunit M	SRR5341342
NC_000962	3526986	snp	A	G	G:180 A:0	CDS	+	1197/1596	399/531	synonymous_variant c.1197A>G p.Ala399Ala	Rv3158	nuoN	NADH-quinone oxidoreductase subunit N	SRR5341342
NC_000962	2459162	snp	G	A	A:230 G:9	CDS	+	771/1290	257/429	synonymous_variant c.771G>A p.Glu257Glu	Rv2195	qcrA	ubiquinol-cytochrome C reductase rieske iron-sulfur subunit	ERR144557
NC_000962	3518555	snp	A	G	G:231 A:0	CDS	+	1810/2421	604/806	missense_variant c.1810A>G p.Thr604Ala	Rv3151	nuoG	NADH-quinone oxidoreductase subunit G	ERR144557
NC_000962	1462152	snp	C	A	A:55 C:0	CDS	+	310/1341	104/446	missense_variant c.310C>A p.Arg104Ser	Rv1307	atpH	ATP synthase subunit b/delta	SRR1723870
NC_000962	3404376	snp	C	G	G:47 C:0	CDS	-	546/1722	182/573	synonymous_variant c.546G>C p.Thr182Thr	Rv3043c	ctaD	cytochrome C oxidase cytochrome 1	SRR1723870
NC_000962	3518167	snp	A	G	G:42 A:0	CDS	+	1422/2421	474/806	missense_variant c.1422A>G p.Ile474Met	Rv3151	nuoG	NADH-quinone oxidoreductase subunit G	SRR1723870
NC_000962	3518555	snp	A	G	G:49 A:0	CDS	+	1810/2421	604/806	missense_variant c.1810A>G p.Thr604Ala	Rv3151	nuoG	NADH-quinone oxidoreductase subunit G	SRR1723870
NC_000962	472042	snp	C	T	T:60 C:0	CDS	-	598/1413	200/470	missense_variant c.598G>A p.Ala200Thr	Rv0392c	ndhA	NADH dehydrogenase NdhA	SRR6046818
NC_000962	2464533	snp	G	A	A:47 G:0	CDS	-	219/1092	73/363	synonymous_variant c.219C>T p.Ile73Ile	Rv2200c	ctaC	cytochrome C oxidase subunit II	SRR6046818
NC_000962	3404376	snp	C	G	G:78 C:2	CDS	-	546/1722	182/573	synonymous_variant c.546G>C p.Thr182Thr	Rv3043c	ctaD	cytochrome C oxidase cytochrome 1	SRR6046818
NC_000962	3518167	snp	A	G	G:58 A:0	CDS	+	1422/2421	474/806	missense_variant c.1422A>G p.Ile474Met	Rv3151	nuoG	NADH-quinone oxidoreductase subunit G	SRR6046818
NC_000962	3518555	snp	A	G	G:46 A:0	CDS	+	1810/2421	604/806	missense_variant c.1810A>G p.Thr604Ala	Rv3151	nuoG	NADH-quinone oxidoreductase subunit G	SRR6046818
NC_000962	3518908	snp	G	A	A:24 G:1	CDS	+	2163/2421	721/806	synonymous_variant c.2163G>A p.Gln721Gln	Rv3151	nuoG	NADH-quinone oxidoreductase subunit G	SRR6046818
NC_000962	3404376	snp	C	G	G:163 C:0	CDS	-	546/1722	182/573	synonymous_variant c.546G>C p.Thr182Thr	Rv3043c	ctaD	cytochrome C oxidase cytochrome 1	SRR6152899
NC_000962	3514569	snp	C	A	A:141 C:2	CDS	+	1232/1323	411/440	missense_variant c.1232C>A p.Ser411Tyr	Rv3148	nuoD	NADH-quinone oxidoreductase subunit D	SRR6152899
NC_000962	3518167	snp	A	G	G:171 A:0	CDS	+	1422/2421	474/806	missense_variant c.1422A>G p.Ile474Met	Rv3151	nuoG	NADH-quinone oxidoreductase subunit G	SRR6152899
NC_000962	3518555	snp	A	G	G:167 A:0	CDS	+	1810/2421	604/806	missense_variant c.1810A>G p.Thr604Ala	Rv3151	nuoG	NADH-quinone oxidoreductase subunit G	SRR6152899
NC_000962	3526873	snp	G	T	T:161 G:0	CDS	+	1084/1596	362/531	missense_variant c.1084G>T p.Ala362Ser	Rv3158	nuoN	NADH-quinone oxidoreductase subunit N	SRR6152899
NC_000962	3404376	snp	C	G	G:58 C:1	CDS	-	546/1722	182/573	synonymous_variant c.546G>C p.Thr182Thr	Rv3043c	ctaD	cytochrome C oxidase cytochrome 1	ERR019854
NC_000962	3515467	snp	C	T	T:49 C:1	CDS	+	56/1338	19/445	missense_variant c.56C>T p.Pro19Leu	Rv3150	nuoF	NADH-quinone oxidoreductase subunit F	ERR019854
NC_000962	3518167	snp	A	G	G:25 A:0	CDS	+	1422/2421	474/806	missense_variant c.1422A>G p.Ile474Met	Rv3151	nuoG	NADH-quinone oxidoreductase subunit G	ERR019854
NC_000962	3518555	snp	A	G	G:54 A:0	CDS	+	1810/2421	604/806	missense_variant c.1810A>G p.Thr604Ala	Rv3151	nuoG	NADH-quinone oxidoreductase subunit G	ERR019854
NC_000962	3526137	snp	T	G	G:56 T:0	CDS	+	348/1596	116/531	synonymous_variant c.348T>G p.Ala116Ala	Rv3158	nuoN	NADH-quinone oxidoreductase subunit N	ERR019854
NC_000962	3404376	snp	C	G	G:19 C:0	CDS	-	546/1722	182/573	synonymous_variant c.546G>C p.Thr182Thr	Rv3043c	ctaD	cytochrome C oxidase cytochrome 1	SRR1723539
NC_000962	3518167	snp	A	G	G:21 A:0	CDS	+	1422/2421	474/806	missense_variant c.1422A>G p.Ile474Met	Rv3151	nuoG	NADH-quinone oxidoreductase subunit G	SRR1723539
NC_000962	3518555	snp	A	G	G:19 A:0	CDS	+	1810/2421	604/806	missense_variant c.1810A>G p.Thr604Ala	Rv3151	nuoG	NADH-quinone oxidoreductase subunit G	SRR1723539
NC_000962	3404376	snp	C	G	G:195 C:0	CDS	-	546/1722	182/573	synonymous_variant c.546G>C p.Thr182Thr	Rv3043c	ctaD	cytochrome C oxidase cytochrome 1	SRR1019129
NC_000962	3518167	snp	A	G	G:61 A:0	CDS	+	1422/2421	474/806	missense_variant c.1422A>G p.Ile474Met	Rv3151	nuoG	NADH-quinone oxidoreductase subunit G	SRR1019129
NC_000962	3518555	snp	A	G	G:114 A:0	CDS	+	1810/2421	604/806	missense_variant c.1810A>G p.Thr604Ala	Rv3151	nuoG	NADH-quinone oxidoreductase subunit G	SRR1019129
NC_000962	2459249	snp	G	A	A:20 G:0	CDS	+	858/1290	286/429	missense_variant c.858G>A p.Met286Ile	Rv2195	qcrA	ubiquinol-cytochrome C reductase rieske iron-sulfur subunit	SRR1723573
NC_000962	3404376	snp	C	G	G:18 C:0	CDS	-	546/1722	182/573	synonymous_variant c.546G>C p.Thr182Thr	Rv3043c	ctaD	cytochrome C oxidase cytochrome 1	SRR1723573
NC_000962	3518167	snp	A	G	G:25 A:0	CDS	+	1422/2421	474/806	missense_variant c.1422A>G p.Ile474Met	Rv3151	nuoG	NADH-quinone oxidoreductase subunit G	SRR1723573
NC_000962	3518555	snp	A	G	G:14 A:0	CDS	+	1810/2421	604/806	missense_variant c.1810A>G p.Thr604Ala	Rv3151	nuoG	NADH-quinone oxidoreductase subunit G	SRR1723573
NC_000962	95985	snp	C	T	T:74 C:0	CDS	+	572/1479	191/492	missense_variant c.572C>T p.Pro191Leu	Rv0087	hycE	formate hydrogenase HycE	SRR1723578
NC_000962	3404376	snp	C	G	G:60 C:0	CDS	-	546/1722	182/573	synonymous_variant c.546G>C p.Thr182Thr	Rv3043c	ctaD	cytochrome C oxidase cytochrome 1	SRR1723578
NC_000962	3518167	snp	A	G	G:46 A:0	CDS	+	1422/2421	474/806	missense_variant c.1422A>G p.Ile474Met	Rv3151	nuoG	NADH-quinone oxidoreductase subunit G	SRR1723578
NC_000962	3518555	snp	A	G	G:61 A:0	CDS	+	1810/2421	604/806	missense_variant c.1810A>G p.Thr604Ala	Rv3151	nuoG	NADH-quinone oxidoreductase subunit G	SRR1723578
NC_000962	3404376	snp	C	G	G:239 C:0	CDS	-	546/1722	182/573	synonymous_variant c.546G>C p.Thr182Thr	Rv3043c	ctaD	cytochrome C oxidase cytochrome 1	ERR1873503
NC_000962	3518167	snp	A	G	G:199 A:1	CDS	+	1422/2421	474/806	missense_variant c.1422A>G p.Ile474Met	Rv3151	nuoG	NADH-quinone oxidoreductase subunit G	ERR1873503
NC_000962	3518555	snp	A	G	G:191 A:0	CDS	+	1810/2421	604/806	missense_variant c.1810A>G p.Thr604Ala	Rv3151	nuoG	NADH-quinone oxidoreductase subunit G	ERR1873503
NC_000962	3526873	snp	G	T	T:208 G:0	CDS	+	1084/1596	362/531	missense_variant c.1084G>T p.Ala362Ser	Rv3158	nuoN	NADH-quinone oxidoreductase subunit N	ERR1873503
NC_000962	2458922	snp	G	A	A:38 G:0	CDS	+	531/1290	177/429	synonymous_variant c.531G>A p.Arg177Arg	Rv2195	qcrA	ubiquinol-cytochrome C reductase rieske iron-sulfur subunit	ERR067664
NC_000962	3518167	snp	A	G	G:39 A:0	CDS	+	1422/2421	474/806	missense_variant c.1422A>G p.Ile474Met	Rv3151	nuoG	NADH-quinone oxidoreductase subunit G	ERR067664
NC_000962	3518555	snp	A	G	G:48 A:0	CDS	+	1810/2421	604/806	missense_variant c.1810A>G p.Thr604Ala	Rv3151	nuoG	NADH-quinone oxidoreductase subunit G	ERR067664
NC_000962	3524231	snp	T	C	C:51 T:0	CDS	+	100/1662	34/553	missense_variant c.100T>C p.Trp34Arg	Rv3157	nuoM	NADH-quinone oxidoreductase subunit M	ERR067664
NC_000962	3404376	snp	C	G	G:38 C:0	CDS	-	546/1722	182/573	synonymous_variant c.546G>C p.Thr182Thr	Rv3043c	ctaD	cytochrome C oxidase cytochrome 1	SRR6045730
NC_000962	3515467	snp	C	T	T:26 C:0	CDS	+	56/1338	19/445	missense_variant c.56C>T p.Pro19Leu	Rv3150	nuoF	NADH-quinone oxidoreductase subunit F	SRR6045730
NC_000962	3518167	snp	A	G	G:21 A:0	CDS	+	1422/2421	474/806	missense_variant c.1422A>G p.Ile474Met	Rv3151	nuoG	NADH-quinone oxidoreductase subunit G	SRR6045730
NC_000962	3518555	snp	A	G	G:22 A:0	CDS	+	1810/2421	604/806	missense_variant c.1810A>G p.Thr604Ala	Rv3151	nuoG	NADH-quinone oxidoreductase subunit G	SRR6045730
NC_000962	3404376	snp	C	G	G:146 C:0	CDS	-	546/1722	182/573	synonymous_variant c.546G>C p.Thr182Thr	Rv3043c	ctaD	cytochrome C oxidase cytochrome 1	ERR2145516
NC_000962	3518167	snp	A	G	G:196 A:0	CDS	+	1422/2421	474/806	missense_variant c.1422A>G p.Ile474Met	Rv3151	nuoG	NADH-quinone oxidoreductase subunit G	ERR2145516
NC_000962	3518555	snp	A	G	G:232 A:0	CDS	+	1810/2421	604/806	missense_variant c.1810A>G p.Thr604Ala	Rv3151	nuoG	NADH-quinone oxidoreductase subunit G	ERR2145516
NC_000962	95591	snp	G	T	T:130 G:0	CDS	+	178/1479	60/492	stop_gained c.178G>T p.Glu60*	Rv0087	hycE	formate hydrogenase HycE	ERR3340707
NC_000962	96007	snp	C	T	T:120 C:1	CDS	+	594/1479	198/492	synonymous_variant c.594C>T p.Leu198Leu	Rv0087	hycE	formate hydrogenase HycE	ERR3340707
NC_000962	1461915	snp	C	G	G:141 C:0	CDS	+	73/1341	25/446	missense_variant c.73C>G p.Leu25Val	Rv1307	atpH	ATP synthase subunit b/delta	ERR3340707
NC_000962	2460628	snp	C	A	A:127 C:0	CDS	+	951/1650	317/549	synonymous_variant c.951C>A p.Ala317Ala	Rv2196	qcrB	ubiquinol-cytochrome C reductase cytochrome subunit B	ERR3340707
NC_000962	3404376	snp	C	G	G:132 C:0	CDS	-	546/1722	182/573	synonymous_variant c.546G>C p.Thr182Thr	Rv3043c	ctaD	cytochrome C oxidase cytochrome 1	ERR3340707
NC_000962	3518167	snp	A	G	G:101 A:0	CDS	+	1422/2421	474/806	missense_variant c.1422A>G p.Ile474Met	Rv3151	nuoG	NADH-quinone oxidoreductase subunit G	ERR3340707
NC_000962	3518555	snp	A	G	G:153 A:0	CDS	+	1810/2421	604/806	missense_variant c.1810A>G p.Thr604Ala	Rv3151	nuoG	NADH-quinone oxidoreductase subunit G	ERR3340707
NC_000962	471640	snp	C	T	T:134 C:0	CDS	-	1000/1413	334/470	missense_variant c.1000G>A p.Ala334Thr	Rv0392c	ndhA	NADH dehydrogenase NdhA	SRR833019
NC_000962	471666	snp	A	G	G:135 A:0	CDS	-	974/1413	325/470	missense_variant c.974T>C p.Met325Thr	Rv0392c	ndhA	NADH dehydrogenase NdhA	SRR833019
NC_000962	2457704	snp	T	C	C:73 T:0	CDS	+	152/843	51/280	missense_variant c.152T>C p.Val51Ala	Rv2194	qcrC	ubiquinol-cytochrome C reductase cytochrome subunit C	SRR833019
NC_000962	3404376	snp	C	G	G:127 C:0	CDS	-	546/1722	182/573	synonymous_variant c.546G>C p.Thr182Thr	Rv3043c	ctaD	cytochrome C oxidase cytochrome 1	SRR833019
NC_000962	3517413	snp	C	T	T:104 C:1	CDS	+	668/2421	223/806	missense_variant c.668C>T p.Ala223Val	Rv3151	nuoG	NADH-quinone oxidoreductase subunit G	SRR833019
NC_000962	3518167	snp	A	G	G:48 A:0	CDS	+	1422/2421	474/806	missense_variant c.1422A>G p.Ile474Met	Rv3151	nuoG	NADH-quinone oxidoreductase subunit G	SRR833019
NC_000962	3518555	snp	A	G	G:70 A:0	CDS	+	1810/2421	604/806	missense_variant c.1810A>G p.Thr604Ala	Rv3151	nuoG	NADH-quinone oxidoreductase subunit G	SRR833019
NC_000962	3521044	snp	A	G	G:58 A:0	CDS	+	538/636	180/211	missense_variant c.538A>G p.Thr180Ala	Rv3153	nuoI	NADH-quinone oxidoreductase subunit I	SRR833019
NC_000962	3526986	snp	A	G	G:144 A:4	CDS	+	1197/1596	399/531	synonymous_variant c.1197A>G p.Ala399Ala	Rv3158	nuoN	NADH-quinone oxidoreductase subunit N	SRR833019
NC_000962	3404376	snp	C	G	G:128 C:0	CDS	-	546/1722	182/573	synonymous_variant c.546G>C p.Thr182Thr	Rv3043c	ctaD	cytochrome C oxidase cytochrome 1	SRR6398013
NC_000962	3518167	snp	A	G	G:116 A:0	CDS	+	1422/2421	474/806	missense_variant c.1422A>G p.Ile474Met	Rv3151	nuoG	NADH-quinone oxidoreductase subunit G	SRR6398013
NC_000962	3518555	snp	A	G	G:120 A:0	CDS	+	1810/2421	604/806	missense_variant c.1810A>G p.Thr604Ala	Rv3151	nuoG	NADH-quinone oxidoreductase subunit G	SRR6398013
NC_000962	3518167	snp	A	G	G:41 A:0	CDS	+	1422/2421	474/806	missense_variant c.1422A>G p.Ile474Met	Rv3151	nuoG	NADH-quinone oxidoreductase subunit G	SRR832977
NC_000962	3518555	snp	A	G	G:49 A:0	CDS	+	1810/2421	604/806	missense_variant c.1810A>G p.Thr604Ala	Rv3151	nuoG	NADH-quinone oxidoreductase subunit G	SRR832977
NC_000962	471616	snp	G	A	A:102 G:0	CDS	-	1024/1413	342/470	stop_gained c.1024C>T p.Arg342*	Rv0392c	ndhA	NADH dehydrogenase NdhA	SRR6045616
NC_000962	3518167	snp	A	G	G:75 A:0	CDS	+	1422/2421	474/806	missense_variant c.1422A>G p.Ile474Met	Rv3151	nuoG	NADH-quinone oxidoreductase subunit G	SRR6045616
NC_000962	3518555	snp	A	G	G:68 A:0	CDS	+	1810/2421	604/806	missense_variant c.1810A>G p.Thr604Ala	Rv3151	nuoG	NADH-quinone oxidoreductase subunit G	SRR6045616
NC_000962	3523342	snp	G	A	A:82 G:0	CDS	+	1109/1902	370/633	missense_variant c.1109G>A p.Arg370His	Rv3156	nuoL	NADH-quinone oxidoreductase subunit L	SRR6045616
NC_000962	3404376	snp	C	G	G:160 C:0	CDS	-	546/1722	182/573	synonymous_variant c.546G>C p.Thr182Thr	Rv3043c	ctaD	cytochrome C oxidase cytochrome 1	ERR1873539
NC_000962	3518167	snp	A	G	G:100 A:0	CDS	+	1422/2421	474/806	missense_variant c.1422A>G p.Ile474Met	Rv3151	nuoG	NADH-quinone oxidoreductase subunit G	ERR1873539
NC_000962	3518555	snp	A	G	G:119 A:0	CDS	+	1810/2421	604/806	missense_variant c.1810A>G p.Thr604Ala	Rv3151	nuoG	NADH-quinone oxidoreductase subunit G	ERR1873539
NC_000962	3526873	snp	G	T	T:170 G:0	CDS	+	1084/1596	362/531	missense_variant c.1084G>T p.Ala362Ser	Rv3158	nuoN	NADH-quinone oxidoreductase subunit N	ERR1873539
NC_000962	1461404	snp	C	T	T:180 C:0	CDS	+	84/516	28/171	synonymous_variant c.84C>T p.Asn28Asn	Rv1306	atpF	ATP synthase subunit B	SRR1011490
NC_000962	3404376	snp	C	G	G:140 C:0	CDS	-	546/1722	182/573	synonymous_variant c.546G>C p.Thr182Thr	Rv3043c	ctaD	cytochrome C oxidase cytochrome 1	SRR1011490
NC_000962	3518167	snp	A	G	G:51 A:0	CDS	+	1422/2421	474/806	missense_variant c.1422A>G p.Ile474Met	Rv3151	nuoG	NADH-quinone oxidoreductase subunit G	SRR1011490
NC_000962	3518555	snp	A	G	G:73 A:0	CDS	+	1810/2421	604/806	missense_variant c.1810A>G p.Thr604Ala	Rv3151	nuoG	NADH-quinone oxidoreductase subunit G	SRR1011490
NC_000962	3516342	snp	C	T	T:39 C:0	CDS	+	931/1338	311/445	synonymous_variant c.931C>T p.Leu311Leu	Rv3150	nuoF	NADH-quinone oxidoreductase subunit F	ERR1034689
NC_000962	3518118	snp	C	T	T:31 C:0	CDS	+	1373/2421	458/806	missense_variant c.1373C>T p.Ala458Val	Rv3151	nuoG	NADH-quinone oxidoreductase subunit G	ERR1034689
NC_000962	3518555	snp	A	G	G:34 A:0	CDS	+	1810/2421	604/806	missense_variant c.1810A>G p.Thr604Ala	Rv3151	nuoG	NADH-quinone oxidoreductase subunit G	ERR1034689
NC_000962	3404376	snp	C	G	G:27 C:0	CDS	-	546/1722	182/573	synonymous_variant c.546G>C p.Thr182Thr	Rv3043c	ctaD	cytochrome C oxidase cytochrome 1	SRR1723776
NC_000962	3512260	snp	G	A	A:44 G:0	CDS	+	184/555	62/184	missense_variant c.184G>A p.Ala62Thr	Rv3146	nuoB	NADH-quinone oxidoreductase subunit B	SRR1723776
NC_000962	3518167	snp	A	G	G:12 A:0	CDS	+	1422/2421	474/806	missense_variant c.1422A>G p.Ile474Met	Rv3151	nuoG	NADH-quinone oxidoreductase subunit G	SRR1723776
NC_000962	3518555	snp	A	G	G:26 A:0	CDS	+	1810/2421	604/806	missense_variant c.1810A>G p.Thr604Ala	Rv3151	nuoG	NADH-quinone oxidoreductase subunit G	SRR1723776
NC_000962	3525451	snp	G	A	A:29 G:0	CDS	+	1320/1662	440/553	synonymous_variant c.1320G>A p.Leu440Leu	Rv3157	nuoM	NADH-quinone oxidoreductase subunit M	SRR1723776
NC_000962	3518167	snp	A	G	G:42 A:0	CDS	+	1422/2421	474/806	missense_variant c.1422A>G p.Ile474Met	Rv3151	nuoG	NADH-quinone oxidoreductase subunit G	SRR1019155
NC_000962	3518555	snp	A	G	G:68 A:0	CDS	+	1810/2421	604/806	missense_variant c.1810A>G p.Thr604Ala	Rv3151	nuoG	NADH-quinone oxidoreductase subunit G	SRR1019155
NC_000962	471586	snp	C	A	A:44 C:0	CDS	-	1054/1413	352/470	missense_variant c.1054G>T p.Val352Phe	Rv0392c	ndhA	NADH dehydrogenase NdhA	SRR1723916
NC_000962	3518167	snp	A	G	G:20 A:0	CDS	+	1422/2421	474/806	missense_variant c.1422A>G p.Ile474Met	Rv3151	nuoG	NADH-quinone oxidoreductase subunit G	SRR1723916
NC_000962	3518555	snp	A	G	G:16 A:0	CDS	+	1810/2421	604/806	missense_variant c.1810A>G p.Thr604Ala	Rv3151	nuoG	NADH-quinone oxidoreductase subunit G	SRR1723916
NC_000962	1462152	snp	C	A	A:45 C:0	CDS	+	310/1341	104/446	missense_variant c.310C>A p.Arg104Ser	Rv1307	atpH	ATP synthase subunit b/delta	ERR181905
NC_000962	3404376	snp	C	G	G:59 C:0	CDS	-	546/1722	182/573	synonymous_variant c.546G>C p.Thr182Thr	Rv3043c	ctaD	cytochrome C oxidase cytochrome 1	ERR181905
NC_000962	3518167	snp	A	G	G:57 A:0	CDS	+	1422/2421	474/806	missense_variant c.1422A>G p.Ile474Met	Rv3151	nuoG	NADH-quinone oxidoreductase subunit G	ERR181905
NC_000962	3518555	snp	A	G	G:49 A:0	CDS	+	1810/2421	604/806	missense_variant c.1810A>G p.Thr604Ala	Rv3151	nuoG	NADH-quinone oxidoreductase subunit G	ERR181905
NC_000962	3404376	snp	C	G	G:17 C:0	CDS	-	546/1722	182/573	synonymous_variant c.546G>C p.Thr182Thr	Rv3043c	ctaD	cytochrome C oxidase cytochrome 1	SRR1723550
NC_000962	3518167	snp	A	G	G:14 A:0	CDS	+	1422/2421	474/806	missense_variant c.1422A>G p.Ile474Met	Rv3151	nuoG	NADH-quinone oxidoreductase subunit G	SRR1723550
NC_000962	3518555	snp	A	G	G:15 A:0	CDS	+	1810/2421	604/806	missense_variant c.1810A>G p.Thr604Ala	Rv3151	nuoG	NADH-quinone oxidoreductase subunit G	SRR1723550
NC_000962	3518167	snp	A	G	G:39 A:0	CDS	+	1422/2421	474/806	missense_variant c.1422A>G p.Ile474Met	Rv3151	nuoG	NADH-quinone oxidoreductase subunit G	SRR924221
NC_000962	3518555	snp	A	G	G:49 A:0	CDS	+	1810/2421	604/806	missense_variant c.1810A>G p.Thr604Ala	Rv3151	nuoG	NADH-quinone oxidoreductase subunit G	SRR924221
NC_000962	3404376	snp	C	G	G:60 C:0	CDS	-	546/1722	182/573	synonymous_variant c.546G>C p.Thr182Thr	Rv3043c	ctaD	cytochrome C oxidase cytochrome 1	SRR5341254
NC_000962	3515897	snp	C	T	T:81 C:1	CDS	+	486/1338	162/445	synonymous_variant c.486C>T p.Asn162Asn	Rv3150	nuoF	NADH-quinone oxidoreductase subunit F	SRR5341254
NC_000962	3518167	snp	A	G	G:54 A:0	CDS	+	1422/2421	474/806	missense_variant c.1422A>G p.Ile474Met	Rv3151	nuoG	NADH-quinone oxidoreductase subunit G	SRR5341254
NC_000962	3518555	snp	A	G	G:30 A:0	CDS	+	1810/2421	604/806	missense_variant c.1810A>G p.Thr604Ala	Rv3151	nuoG	NADH-quinone oxidoreductase subunit G	SRR5341254
NC_000962	3404376	snp	C	G	G:115 C:0	CDS	-	546/1722	182/573	synonymous_variant c.546G>C p.Thr182Thr	Rv3043c	ctaD	cytochrome C oxidase cytochrome 1	ERR1873467
NC_000962	3518167	snp	A	G	G:92 A:0	CDS	+	1422/2421	474/806	missense_variant c.1422A>G p.Ile474Met	Rv3151	nuoG	NADH-quinone oxidoreductase subunit G	ERR1873467
NC_000962	3518555	snp	A	G	G:103 A:0	CDS	+	1810/2421	604/806	missense_variant c.1810A>G p.Thr604Ala	Rv3151	nuoG	NADH-quinone oxidoreductase subunit G	ERR1873467
NC_000962	3526873	snp	G	T	T:121 G:0	CDS	+	1084/1596	362/531	missense_variant c.1084G>T p.Ala362Ser	Rv3158	nuoN	NADH-quinone oxidoreductase subunit N	ERR1873467
NC_000962	3404376	snp	C	G	G:23 C:0	CDS	-	546/1722	182/573	synonymous_variant c.546G>C p.Thr182Thr	Rv3043c	ctaD	cytochrome C oxidase cytochrome 1	SRR1723592
NC_000962	3404472	snp	C	T	T:21 C:0	CDS	-	450/1722	150/573	synonymous_variant c.450G>A p.Gly150Gly	Rv3043c	ctaD	cytochrome C oxidase cytochrome 1	SRR1723592
NC_000962	3518555	snp	A	G	G:19 A:0	CDS	+	1810/2421	604/806	missense_variant c.1810A>G p.Thr604Ala	Rv3151	nuoG	NADH-quinone oxidoreductase subunit G	SRR1723592
NC_000962	2463668	snp	C	T	T:68 C:0	CDS	-	1084/1092	362/363	missense_variant c.1084G>A p.Val362Ile	Rv2200c	ctaC	cytochrome C oxidase subunit II	SRR5341356
NC_000962	2463771	snp	G	T	T:54 G:0	CDS	-	981/1092	327/363	missense_variant c.981C>A p.Asp327Glu	Rv2200c	ctaC	cytochrome C oxidase subunit II	SRR5341356
NC_000962	3404376	snp	C	G	G:90 C:1	CDS	-	546/1722	182/573	synonymous_variant c.546G>C p.Thr182Thr	Rv3043c	ctaD	cytochrome C oxidase cytochrome 1	SRR5341356
NC_000962	3515467	snp	C	T	T:116 C:0	CDS	+	56/1338	19/445	missense_variant c.56C>T p.Pro19Leu	Rv3150	nuoF	NADH-quinone oxidoreductase subunit F	SRR5341356
NC_000962	3518167	snp	A	G	G:104 A:0	CDS	+	1422/2421	474/806	missense_variant c.1422A>G p.Ile474Met	Rv3151	nuoG	NADH-quinone oxidoreductase subunit G	SRR5341356
NC_000962	3518555	snp	A	G	G:133 A:0	CDS	+	1810/2421	604/806	missense_variant c.1810A>G p.Thr604Ala	Rv3151	nuoG	NADH-quinone oxidoreductase subunit G	SRR5341356
NC_000962	3404376	snp	C	G	G:147 C:2	CDS	-	546/1722	182/573	synonymous_variant c.546G>C p.Thr182Thr	Rv3043c	ctaD	cytochrome C oxidase cytochrome 1	SRR6153159
NC_000962	3518167	snp	A	G	G:138 A:0	CDS	+	1422/2421	474/806	missense_variant c.1422A>G p.Ile474Met	Rv3151	nuoG	NADH-quinone oxidoreductase subunit G	SRR6153159
NC_000962	3518555	snp	A	G	G:152 A:0	CDS	+	1810/2421	604/806	missense_variant c.1810A>G p.Thr604Ala	Rv3151	nuoG	NADH-quinone oxidoreductase subunit G	SRR6153159
NC_000962	3519878	snp	G	A	A:142 G:1	CDS	+	597/1233	199/410	synonymous_variant c.597G>A p.Leu199Leu	Rv3152	nuoH	NADH-quinone oxidoreductase subunit H	SRR6153159
NC_000962	3527121	snp	G	A	A:136 G:2	CDS	+	1332/1596	444/531	synonymous_variant c.1332G>A p.Ala444Ala	Rv3158	nuoN	NADH-quinone oxidoreductase subunit N	SRR6153159
NC_000962	3518167	snp	A	G	G:62 A:0	CDS	+	1422/2421	474/806	missense_variant c.1422A>G p.Ile474Met	Rv3151	nuoG	NADH-quinone oxidoreductase subunit G	SRR1019153
NC_000962	3518555	snp	A	G	G:76 A:0	CDS	+	1810/2421	604/806	missense_variant c.1810A>G p.Thr604Ala	Rv3151	nuoG	NADH-quinone oxidoreductase subunit G	SRR1019153
NC_000962	3404376	snp	C	G	G:175 C:0	CDS	-	546/1722	182/573	synonymous_variant c.546G>C p.Thr182Thr	Rv3043c	ctaD	cytochrome C oxidase cytochrome 1	SRR5341355
NC_000962	3515467	snp	C	T	T:164 C:1	CDS	+	56/1338	19/445	missense_variant c.56C>T p.Pro19Leu	Rv3150	nuoF	NADH-quinone oxidoreductase subunit F	SRR5341355
NC_000962	3518167	snp	A	G	G:159 A:0	CDS	+	1422/2421	474/806	missense_variant c.1422A>G p.Ile474Met	Rv3151	nuoG	NADH-quinone oxidoreductase subunit G	SRR5341355
NC_000962	3518555	snp	A	G	G:206 A:0	CDS	+	1810/2421	604/806	missense_variant c.1810A>G p.Thr604Ala	Rv3151	nuoG	NADH-quinone oxidoreductase subunit G	SRR5341355
NC_000962	1463007	snp	G	A	A:129 G:1	CDS	+	1165/1341	389/446	missense_variant c.1165G>A p.Ala389Thr	Rv1307	atpH	ATP synthase subunit b/delta	SRR833026
NC_000962	3518167	snp	A	G	G:60 A:0	CDS	+	1422/2421	474/806	missense_variant c.1422A>G p.Ile474Met	Rv3151	nuoG	NADH-quinone oxidoreductase subunit G	SRR833026
NC_000962	3518555	snp	A	G	G:71 A:0	CDS	+	1810/2421	604/806	missense_variant c.1810A>G p.Thr604Ala	Rv3151	nuoG	NADH-quinone oxidoreductase subunit G	SRR833026
NC_000962	3524903	snp	G	A	A:99 G:0	CDS	+	772/1662	258/553	missense_variant c.772G>A p.Ala258Thr	Rv3157	nuoM	NADH-quinone oxidoreductase subunit M	SRR833026
NC_000962	3404376	snp	C	G	G:70 C:0	CDS	-	546/1722	182/573	synonymous_variant c.546G>C p.Thr182Thr	Rv3043c	ctaD	cytochrome C oxidase cytochrome 1	SRR6046508
NC_000962	3515467	snp	C	T	T:38 C:0	CDS	+	56/1338	19/445	missense_variant c.56C>T p.Pro19Leu	Rv3150	nuoF	NADH-quinone oxidoreductase subunit F	SRR6046508
NC_000962	3518167	snp	A	G	G:41 A:0	CDS	+	1422/2421	474/806	missense_variant c.1422A>G p.Ile474Met	Rv3151	nuoG	NADH-quinone oxidoreductase subunit G	SRR6046508
NC_000962	3518555	snp	A	G	G:38 A:0	CDS	+	1810/2421	604/806	missense_variant c.1810A>G p.Thr604Ala	Rv3151	nuoG	NADH-quinone oxidoreductase subunit G	SRR6046508
NC_000962	3521109	snp	G	A	A:73 G:0	CDS	+	603/636	201/211	synonymous_variant c.603G>A p.Val201Val	Rv3153	nuoI	NADH-quinone oxidoreductase subunit I	SRR6046508
NC_000962	3404376	snp	C	G	G:246 C:0	CDS	-	546/1722	182/573	synonymous_variant c.546G>C p.Thr182Thr	Rv3043c	ctaD	cytochrome C oxidase cytochrome 1	SRR8651599
NC_000962	3518167	snp	A	G	G:215 A:0	CDS	+	1422/2421	474/806	missense_variant c.1422A>G p.Ile474Met	Rv3151	nuoG	NADH-quinone oxidoreductase subunit G	SRR8651599
NC_000962	3518555	snp	A	G	G:181 A:0	CDS	+	1810/2421	604/806	missense_variant c.1810A>G p.Thr604Ala	Rv3151	nuoG	NADH-quinone oxidoreductase subunit G	SRR8651599
NC_000962	471640	snp	C	T	T:77 C:7	CDS	-	1000/1413	334/470	missense_variant c.1000G>A p.Ala334Thr	Rv0392c	ndhA	NADH dehydrogenase NdhA	SRR5341295
NC_000962	471666	snp	A	G	G:81 A:8	CDS	-	974/1413	325/470	missense_variant c.974T>C p.Met325Thr	Rv0392c	ndhA	NADH dehydrogenase NdhA	SRR5341295
NC_000962	2457704	snp	T	C	C:113 T:3	CDS	+	152/843	51/280	missense_variant c.152T>C p.Val51Ala	Rv2194	qcrC	ubiquinol-cytochrome C reductase cytochrome subunit C	SRR5341295
NC_000962	3404376	snp	C	G	G:73 C:1	CDS	-	546/1722	182/573	synonymous_variant c.546G>C p.Thr182Thr	Rv3043c	ctaD	cytochrome C oxidase cytochrome 1	SRR5341295
NC_000962	3513593	snp	C	A	A:80 C:7	CDS	+	256/1323	86/440	synonymous_variant c.256C>A p.Arg86Arg	Rv3148	nuoD	NADH-quinone oxidoreductase subunit D	SRR5341295
NC_000962	3517413	snp	C	T	T:84 C:3	CDS	+	668/2421	223/806	missense_variant c.668C>T p.Ala223Val	Rv3151	nuoG	NADH-quinone oxidoreductase subunit G	SRR5341295
NC_000962	3518167	snp	A	G	G:65 A:0	CDS	+	1422/2421	474/806	missense_variant c.1422A>G p.Ile474Met	Rv3151	nuoG	NADH-quinone oxidoreductase subunit G	SRR5341295
NC_000962	3518555	snp	A	G	G:90 A:0	CDS	+	1810/2421	604/806	missense_variant c.1810A>G p.Thr604Ala	Rv3151	nuoG	NADH-quinone oxidoreductase subunit G	SRR5341295
NC_000962	3521044	snp	A	G	G:77 A:2	CDS	+	538/636	180/211	missense_variant c.538A>G p.Thr180Ala	Rv3153	nuoI	NADH-quinone oxidoreductase subunit I	SRR5341295
NC_000962	3526986	snp	A	G	G:83 A:3	CDS	+	1197/1596	399/531	synonymous_variant c.1197A>G p.Ala399Ala	Rv3158	nuoN	NADH-quinone oxidoreductase subunit N	SRR5341295
NC_000962	471666	snp	A	G	G:66 A:0	CDS	-	974/1413	325/470	missense_variant c.974T>C p.Met325Thr	Rv0392c	ndhA	NADH dehydrogenase NdhA	ERR221563
NC_000962	2464458	snp	C	G	G:45 C:0	CDS	-	294/1092	98/363	synonymous_variant c.294G>C p.Arg98Arg	Rv2200c	ctaC	cytochrome C oxidase subunit II	ERR221563
NC_000962	3404376	snp	C	G	G:60 C:0	CDS	-	546/1722	182/573	synonymous_variant c.546G>C p.Thr182Thr	Rv3043c	ctaD	cytochrome C oxidase cytochrome 1	ERR221563
NC_000962	3518167	snp	A	G	G:80 A:0	CDS	+	1422/2421	474/806	missense_variant c.1422A>G p.Ile474Met	Rv3151	nuoG	NADH-quinone oxidoreductase subunit G	ERR221563
NC_000962	3518555	snp	A	G	G:81 A:0	CDS	+	1810/2421	604/806	missense_variant c.1810A>G p.Thr604Ala	Rv3151	nuoG	NADH-quinone oxidoreductase subunit G	ERR221563
NC_000962	3520485	snp	G	T	T:62 G:0	CDS	+	1204/1233	402/410	missense_variant c.1204G>T p.Gly402Cys	Rv3152	nuoH	NADH-quinone oxidoreductase subunit H	ERR221563
NC_000962	3521044	snp	A	G	G:88 A:0	CDS	+	538/636	180/211	missense_variant c.538A>G p.Thr180Ala	Rv3153	nuoI	NADH-quinone oxidoreductase subunit I	ERR221563
NC_000962	3526986	snp	A	G	G:61 A:1	CDS	+	1197/1596	399/531	synonymous_variant c.1197A>G p.Ala399Ala	Rv3158	nuoN	NADH-quinone oxidoreductase subunit N	ERR221563
NC_000962	3404376	snp	C	G	G:35 C:0	CDS	-	546/1722	182/573	synonymous_variant c.546G>C p.Thr182Thr	Rv3043c	ctaD	cytochrome C oxidase cytochrome 1	SRR1723572
NC_000962	3518555	snp	A	G	G:28 A:0	CDS	+	1810/2421	604/806	missense_variant c.1810A>G p.Thr604Ala	Rv3151	nuoG	NADH-quinone oxidoreductase subunit G	SRR1723572
NC_000962	3404376	snp	C	G	G:38 C:0	CDS	-	546/1722	182/573	synonymous_variant c.546G>C p.Thr182Thr	Rv3043c	ctaD	cytochrome C oxidase cytochrome 1	SRR1723808
NC_000962	3518167	snp	A	G	G:25 A:0	CDS	+	1422/2421	474/806	missense_variant c.1422A>G p.Ile474Met	Rv3151	nuoG	NADH-quinone oxidoreductase subunit G	SRR1723808
NC_000962	3518555	snp	A	G	G:20 A:0	CDS	+	1810/2421	604/806	missense_variant c.1810A>G p.Thr604Ala	Rv3151	nuoG	NADH-quinone oxidoreductase subunit G	SRR1723808
NC_000962	3518167	snp	A	G	G:12 A:0	CDS	+	1422/2421	474/806	missense_variant c.1422A>G p.Ile474Met	Rv3151	nuoG	NADH-quinone oxidoreductase subunit G	SRR1723942
NC_000962	3518555	snp	A	G	G:20 A:0	CDS	+	1810/2421	604/806	missense_variant c.1810A>G p.Thr604Ala	Rv3151	nuoG	NADH-quinone oxidoreductase subunit G	SRR1723942
NC_000962	3518167	snp	A	G	G:37 A:0	CDS	+	1422/2421	474/806	missense_variant c.1422A>G p.Ile474Met	Rv3151	nuoG	NADH-quinone oxidoreductase subunit G	SRR833080
NC_000962	3518555	snp	A	G	G:49 A:0	CDS	+	1810/2421	604/806	missense_variant c.1810A>G p.Thr604Ala	Rv3151	nuoG	NADH-quinone oxidoreductase subunit G	SRR833080
NC_000962	3404376	snp	C	G	G:106 C:0	CDS	-	546/1722	182/573	synonymous_variant c.546G>C p.Thr182Thr	Rv3043c	ctaD	cytochrome C oxidase cytochrome 1	SRR1019152
NC_000962	3518167	snp	A	G	G:33 A:0	CDS	+	1422/2421	474/806	missense_variant c.1422A>G p.Ile474Met	Rv3151	nuoG	NADH-quinone oxidoreductase subunit G	SRR1019152
NC_000962	3518555	snp	A	G	G:51 A:0	CDS	+	1810/2421	604/806	missense_variant c.1810A>G p.Thr604Ala	Rv3151	nuoG	NADH-quinone oxidoreductase subunit G	SRR1019152
NC_000962	3526873	snp	G	T	T:102 G:0	CDS	+	1084/1596	362/531	missense_variant c.1084G>T p.Ala362Ser	Rv3158	nuoN	NADH-quinone oxidoreductase subunit N	SRR1019152
NC_000962	3404376	snp	C	G	G:93 C:0	CDS	-	546/1722	182/573	synonymous_variant c.546G>C p.Thr182Thr	Rv3043c	ctaD	cytochrome C oxidase cytochrome 1	ERR1034648
NC_000962	3518167	snp	A	G	G:91 A:0	CDS	+	1422/2421	474/806	missense_variant c.1422A>G p.Ile474Met	Rv3151	nuoG	NADH-quinone oxidoreductase subunit G	ERR1034648
NC_000962	3518555	snp	A	G	G:99 A:0	CDS	+	1810/2421	604/806	missense_variant c.1810A>G p.Thr604Ala	Rv3151	nuoG	NADH-quinone oxidoreductase subunit G	ERR1034648
NC_000962	3526873	snp	G	T	T:100 G:0	CDS	+	1084/1596	362/531	missense_variant c.1084G>T p.Ala362Ser	Rv3158	nuoN	NADH-quinone oxidoreductase subunit N	ERR1034648
NC_000962	3404376	snp	C	G	G:186 C:0	CDS	-	546/1722	182/573	synonymous_variant c.546G>C p.Thr182Thr	Rv3043c	ctaD	cytochrome C oxidase cytochrome 1	ERR1873521
NC_000962	3518167	snp	A	G	G:181 A:0	CDS	+	1422/2421	474/806	missense_variant c.1422A>G p.Ile474Met	Rv3151	nuoG	NADH-quinone oxidoreductase subunit G	ERR1873521
NC_000962	3518555	snp	A	G	G:200 A:0	CDS	+	1810/2421	604/806	missense_variant c.1810A>G p.Thr604Ala	Rv3151	nuoG	NADH-quinone oxidoreductase subunit G	ERR1873521
NC_000962	3526873	snp	G	T	T:204 G:1	CDS	+	1084/1596	362/531	missense_variant c.1084G>T p.Ala362Ser	Rv3158	nuoN	NADH-quinone oxidoreductase subunit N	ERR1873521
NC_000962	3404376	snp	C	G	G:290 C:0	CDS	-	546/1722	182/573	synonymous_variant c.546G>C p.Thr182Thr	Rv3043c	ctaD	cytochrome C oxidase cytochrome 1	SRR8651564
NC_000962	3518167	snp	A	G	G:207 A:0	CDS	+	1422/2421	474/806	missense_variant c.1422A>G p.Ile474Met	Rv3151	nuoG	NADH-quinone oxidoreductase subunit G	SRR8651564
NC_000962	3518555	snp	A	G	G:213 A:0	CDS	+	1810/2421	604/806	missense_variant c.1810A>G p.Thr604Ala	Rv3151	nuoG	NADH-quinone oxidoreductase subunit G	SRR8651564
NC_000962	95869	snp	C	T	T:60 C:2	CDS	+	456/1479	152/492	synonymous_variant c.456C>T p.Ala152Ala	Rv0087	hycE	formate hydrogenase HycE	ERR181741
NC_000962	2459732	snp	G	A	A:56 G:1	CDS	+	55/1650	19/549	missense_variant c.55G>A p.Glu19Lys	Rv2196	qcrB	ubiquinol-cytochrome C reductase cytochrome subunit B	ERR181741
NC_000962	3514512	snp	G	C	C:51 G:0	CDS	+	1175/1323	392/440	missense_variant c.1175G>C p.Gly392Ala	Rv3148	nuoD	NADH-quinone oxidoreductase subunit D	ERR181741
NC_000962	3518167	snp	A	G	G:55 A:0	CDS	+	1422/2421	474/806	missense_variant c.1422A>G p.Ile474Met	Rv3151	nuoG	NADH-quinone oxidoreductase subunit G	ERR181741
NC_000962	3518555	snp	A	G	G:52 A:0	CDS	+	1810/2421	604/806	missense_variant c.1810A>G p.Thr604Ala	Rv3151	nuoG	NADH-quinone oxidoreductase subunit G	ERR181741
NC_000962	96148	snp	C	T	T:37 C:0	CDS	+	735/1479	245/492	synonymous_variant c.735C>T p.Asn245Asn	Rv0087	hycE	formate hydrogenase HycE	SRR1723711
NC_000962	3404376	snp	C	G	G:33 C:0	CDS	-	546/1722	182/573	synonymous_variant c.546G>C p.Thr182Thr	Rv3043c	ctaD	cytochrome C oxidase cytochrome 1	SRR1723711
NC_000962	3512894	snp	C	T	T:49 C:5	CDS	+	267/711	89/236	synonymous_variant c.267C>T p.Arg89Arg	Rv3147	nuoC	NADH-quinone oxidoreductase subunit C	SRR1723711
NC_000962	3518167	snp	A	G	G:11 A:0	CDS	+	1422/2421	474/806	missense_variant c.1422A>G p.Ile474Met	Rv3151	nuoG	NADH-quinone oxidoreductase subunit G	SRR1723711
NC_000962	3518555	snp	A	G	G:17 A:0	CDS	+	1810/2421	604/806	missense_variant c.1810A>G p.Thr604Ala	Rv3151	nuoG	NADH-quinone oxidoreductase subunit G	SRR1723711
NC_000962	3514512	snp	G	C	C:182 G:0	CDS	+	1175/1323	392/440	missense_variant c.1175G>C p.Gly392Ala	Rv3148	nuoD	NADH-quinone oxidoreductase subunit D	ERR245848
NC_000962	3518167	snp	A	G	G:78 A:0	CDS	+	1422/2421	474/806	missense_variant c.1422A>G p.Ile474Met	Rv3151	nuoG	NADH-quinone oxidoreductase subunit G	ERR245848
NC_000962	3518555	snp	A	G	G:150 A:0	CDS	+	1810/2421	604/806	missense_variant c.1810A>G p.Thr604Ala	Rv3151	nuoG	NADH-quinone oxidoreductase subunit G	ERR245848
NC_000962	3404376	snp	C	G	G:102 C:0	CDS	-	546/1722	182/573	synonymous_variant c.546G>C p.Thr182Thr	Rv3043c	ctaD	cytochrome C oxidase cytochrome 1	SRR10040526
NC_000962	3518167	snp	A	G	G:143 A:0	CDS	+	1422/2421	474/806	missense_variant c.1422A>G p.Ile474Met	Rv3151	nuoG	NADH-quinone oxidoreductase subunit G	SRR10040526
NC_000962	3518555	snp	A	G	G:142 A:0	CDS	+	1810/2421	604/806	missense_variant c.1810A>G p.Thr604Ala	Rv3151	nuoG	NADH-quinone oxidoreductase subunit G	SRR10040526
NC_000962	472529	snp	A	G	G:40 A:0	CDS	-	111/1413	37/470	synonymous_variant c.111T>C p.Asp37Asp	Rv0392c	ndhA	NADH dehydrogenase NdhA	SRR3675274
NC_000962	3404376	snp	C	G	G:40 C:0	CDS	-	546/1722	182/573	synonymous_variant c.546G>C p.Thr182Thr	Rv3043c	ctaD	cytochrome C oxidase cytochrome 1	SRR3675274
NC_000962	3515467	snp	C	T	T:33 C:0	CDS	+	56/1338	19/445	missense_variant c.56C>T p.Pro19Leu	Rv3150	nuoF	NADH-quinone oxidoreductase subunit F	SRR3675274
NC_000962	3518167	snp	A	G	G:44 A:0	CDS	+	1422/2421	474/806	missense_variant c.1422A>G p.Ile474Met	Rv3151	nuoG	NADH-quinone oxidoreductase subunit G	SRR3675274
NC_000962	3518555	snp	A	G	G:29 A:0	CDS	+	1810/2421	604/806	missense_variant c.1810A>G p.Thr604Ala	Rv3151	nuoG	NADH-quinone oxidoreductase subunit G	SRR3675274
NC_000962	3524717	snp	A	G	G:48 A:0	CDS	+	586/1662	196/553	missense_variant c.586A>G p.Lys196Glu	Rv3157	nuoM	NADH-quinone oxidoreductase subunit M	SRR3675274
NC_000962	471666	snp	A	G	G:70 A:0	CDS	-	974/1413	325/470	missense_variant c.974T>C p.Met325Thr	Rv0392c	ndhA	NADH dehydrogenase NdhA	SRR6045261
NC_000962	1464306	snp	T	C	C:57 T:0	CDS	+	1079/1650	360/549	missense_variant c.1079T>C p.Phe360Ser	Rv1308	atpA	ATP synthase subunit alpha	SRR6045261
NC_000962	1823579	snp	C	T	T:80 C:0	CDS	-	822/1041	274/346	synonymous_variant c.822G>A p.Leu274Leu	Rv1622c	cydB	cytochrome D ubiquinol oxidase subunit II CydB	SRR6045261
NC_000962	3404376	snp	C	G	G:63 C:0	CDS	-	546/1722	182/573	synonymous_variant c.546G>C p.Thr182Thr	Rv3043c	ctaD	cytochrome C oxidase cytochrome 1	SRR6045261
NC_000962	3518167	snp	A	G	G:52 A:0	CDS	+	1422/2421	474/806	missense_variant c.1422A>G p.Ile474Met	Rv3151	nuoG	NADH-quinone oxidoreductase subunit G	SRR6045261
NC_000962	3518555	snp	A	G	G:36 A:0	CDS	+	1810/2421	604/806	missense_variant c.1810A>G p.Thr604Ala	Rv3151	nuoG	NADH-quinone oxidoreductase subunit G	SRR6045261
NC_000962	3521044	snp	A	G	G:62 A:0	CDS	+	538/636	180/211	missense_variant c.538A>G p.Thr180Ala	Rv3153	nuoI	NADH-quinone oxidoreductase subunit I	SRR6045261
NC_000962	3525374	snp	A	G	G:93 A:0	CDS	+	1243/1662	415/553	missense_variant c.1243A>G p.Thr415Ala	Rv3157	nuoM	NADH-quinone oxidoreductase subunit M	SRR6045261
NC_000962	3526986	snp	A	G	G:57 A:0	CDS	+	1197/1596	399/531	synonymous_variant c.1197A>G p.Ala399Ala	Rv3158	nuoN	NADH-quinone oxidoreductase subunit N	SRR6045261
NC_000962	3518167	snp	A	G	G:123 A:0	CDS	+	1422/2421	474/806	missense_variant c.1422A>G p.Ile474Met	Rv3151	nuoG	NADH-quinone oxidoreductase subunit G	ERR3340697
NC_000962	3518555	snp	A	G	G:145 A:0	CDS	+	1810/2421	604/806	missense_variant c.1810A>G p.Thr604Ala	Rv3151	nuoG	NADH-quinone oxidoreductase subunit G	ERR3340697
NC_000962	3524903	snp	G	A	A:148 G:1	CDS	+	772/1662	258/553	missense_variant c.772G>A p.Ala258Thr	Rv3157	nuoM	NADH-quinone oxidoreductase subunit M	ERR3340697
NC_000962	2458521	snp	G	T	T:21 G:0	CDS	+	130/1290	44/429	missense_variant c.130G>T p.Ala44Ser	Rv2195	qcrA	ubiquinol-cytochrome C reductase rieske iron-sulfur subunit	SRR1723957
NC_000962	3518167	snp	A	G	G:10 A:0	CDS	+	1422/2421	474/806	missense_variant c.1422A>G p.Ile474Met	Rv3151	nuoG	NADH-quinone oxidoreductase subunit G	SRR1723957
NC_000962	3518555	snp	A	G	G:11 A:0	CDS	+	1810/2421	604/806	missense_variant c.1810A>G p.Thr604Ala	Rv3151	nuoG	NADH-quinone oxidoreductase subunit G	SRR1723957
NC_000962	1462152	snp	C	A	A:29 C:0	CDS	+	310/1341	104/446	missense_variant c.310C>A p.Arg104Ser	Rv1307	atpH	ATP synthase subunit b/delta	SRR1723857
NC_000962	3404376	snp	C	G	G:21 C:0	CDS	-	546/1722	182/573	synonymous_variant c.546G>C p.Thr182Thr	Rv3043c	ctaD	cytochrome C oxidase cytochrome 1	SRR1723857
NC_000962	3518167	snp	A	G	G:23 A:0	CDS	+	1422/2421	474/806	missense_variant c.1422A>G p.Ile474Met	Rv3151	nuoG	NADH-quinone oxidoreductase subunit G	SRR1723857
NC_000962	3518555	snp	A	G	G:34 A:0	CDS	+	1810/2421	604/806	missense_variant c.1810A>G p.Thr604Ala	Rv3151	nuoG	NADH-quinone oxidoreductase subunit G	SRR1723857
NC_000962	3518167	snp	A	G	G:17 A:0	CDS	+	1422/2421	474/806	missense_variant c.1422A>G p.Ile474Met	Rv3151	nuoG	NADH-quinone oxidoreductase subunit G	ERR2179657
NC_000962	3518555	snp	A	G	G:20 A:0	CDS	+	1810/2421	604/806	missense_variant c.1810A>G p.Thr604Ala	Rv3151	nuoG	NADH-quinone oxidoreductase subunit G	ERR2179657
NC_000962	3520977	snp	G	C	C:28 G:0	CDS	+	471/636	157/211	synonymous_variant c.471G>C p.Leu157Leu	Rv3153	nuoI	NADH-quinone oxidoreductase subunit I	ERR2179657
NC_000962	3523097	snp	C	T	T:27 C:0	CDS	+	864/1902	288/633	synonymous_variant c.864C>T p.Val288Val	Rv3156	nuoL	NADH-quinone oxidoreductase subunit L	ERR2179657
NC_000962	3404376	snp	C	G	G:44 C:1	CDS	-	546/1722	182/573	synonymous_variant c.546G>C p.Thr182Thr	Rv3043c	ctaD	cytochrome C oxidase cytochrome 1	SRR6046761
NC_000962	3515467	snp	C	T	T:46 C:0	CDS	+	56/1338	19/445	missense_variant c.56C>T p.Pro19Leu	Rv3150	nuoF	NADH-quinone oxidoreductase subunit F	SRR6046761
NC_000962	3518167	snp	A	G	G:47 A:0	CDS	+	1422/2421	474/806	missense_variant c.1422A>G p.Ile474Met	Rv3151	nuoG	NADH-quinone oxidoreductase subunit G	SRR6046761
NC_000962	3518555	snp	A	G	G:25 A:0	CDS	+	1810/2421	604/806	missense_variant c.1810A>G p.Thr604Ala	Rv3151	nuoG	NADH-quinone oxidoreductase subunit G	SRR6046761
NC_000962	1462845	snp	G	A	A:66 G:0	CDS	+	1003/1341	335/446	missense_variant c.1003G>A p.Asp335Asn	Rv1307	atpH	ATP synthase subunit b/delta	ERR1034700
NC_000962	3404376	snp	C	G	G:58 C:0	CDS	-	546/1722	182/573	synonymous_variant c.546G>C p.Thr182Thr	Rv3043c	ctaD	cytochrome C oxidase cytochrome 1	ERR1034700
NC_000962	3514076	snp	C	T	T:81 C:2	CDS	+	739/1323	247/440	synonymous_variant c.739C>T p.Leu247Leu	Rv3148	nuoD	NADH-quinone oxidoreductase subunit D	ERR1034700
NC_000962	3515467	snp	C	T	T:71 C:0	CDS	+	56/1338	19/445	missense_variant c.56C>T p.Pro19Leu	Rv3150	nuoF	NADH-quinone oxidoreductase subunit F	ERR1034700
NC_000962	3518167	snp	A	G	G:70 A:0	CDS	+	1422/2421	474/806	missense_variant c.1422A>G p.Ile474Met	Rv3151	nuoG	NADH-quinone oxidoreductase subunit G	ERR1034700
NC_000962	3518555	snp	A	G	G:79 A:0	CDS	+	1810/2421	604/806	missense_variant c.1810A>G p.Thr604Ala	Rv3151	nuoG	NADH-quinone oxidoreductase subunit G	ERR1034700
NC_000962	3404376	snp	C	G	G:213 C:0	CDS	-	546/1722	182/573	synonymous_variant c.546G>C p.Thr182Thr	Rv3043c	ctaD	cytochrome C oxidase cytochrome 1	SRR5341383
NC_000962	3515467	snp	C	T	T:207 C:4	CDS	+	56/1338	19/445	missense_variant c.56C>T p.Pro19Leu	Rv3150	nuoF	NADH-quinone oxidoreductase subunit F	SRR5341383
NC_000962	3518167	snp	A	G	G:178 A:0	CDS	+	1422/2421	474/806	missense_variant c.1422A>G p.Ile474Met	Rv3151	nuoG	NADH-quinone oxidoreductase subunit G	SRR5341383
NC_000962	3518555	snp	A	G	G:226 A:0	CDS	+	1810/2421	604/806	missense_variant c.1810A>G p.Thr604Ala	Rv3151	nuoG	NADH-quinone oxidoreductase subunit G	SRR5341383
NC_000962	3520810	snp	G	A	A:185 G:4	CDS	+	304/636	102/211	missense_variant c.304G>A p.Asp102Asn	Rv3153	nuoI	NADH-quinone oxidoreductase subunit I	SRR5341383
NC_000962	3404376	snp	C	G	G:210 C:0	CDS	-	546/1722	182/573	synonymous_variant c.546G>C p.Thr182Thr	Rv3043c	ctaD	cytochrome C oxidase cytochrome 1	SRR6824398
NC_000962	3518167	snp	A	G	G:224 A:0	CDS	+	1422/2421	474/806	missense_variant c.1422A>G p.Ile474Met	Rv3151	nuoG	NADH-quinone oxidoreductase subunit G	SRR6824398
NC_000962	3518555	snp	A	G	G:197 A:0	CDS	+	1810/2421	604/806	missense_variant c.1810A>G p.Thr604Ala	Rv3151	nuoG	NADH-quinone oxidoreductase subunit G	SRR6824398
NC_000962	3518167	snp	A	G	G:20 A:0	CDS	+	1422/2421	474/806	missense_variant c.1422A>G p.Ile474Met	Rv3151	nuoG	NADH-quinone oxidoreductase subunit G	SRR1723983
NC_000962	3518555	snp	A	G	G:19 A:0	CDS	+	1810/2421	604/806	missense_variant c.1810A>G p.Thr604Ala	Rv3151	nuoG	NADH-quinone oxidoreductase subunit G	SRR1723983
NC_000962	3520977	snp	G	C	C:32 G:0	CDS	+	471/636	157/211	synonymous_variant c.471G>C p.Leu157Leu	Rv3153	nuoI	NADH-quinone oxidoreductase subunit I	SRR1723983
NC_000962	3518167	snp	A	G	G:27 A:0	CDS	+	1422/2421	474/806	missense_variant c.1422A>G p.Ile474Met	Rv3151	nuoG	NADH-quinone oxidoreductase subunit G	SRR1019141
NC_000962	3518555	snp	A	G	G:37 A:0	CDS	+	1810/2421	604/806	missense_variant c.1810A>G p.Thr604Ala	Rv3151	nuoG	NADH-quinone oxidoreductase subunit G	SRR1019141
NC_000962	3526976	snp	A	G	G:183 A:1	CDS	+	1187/1596	396/531	missense_variant c.1187A>G p.Asp396Gly	Rv3158	nuoN	NADH-quinone oxidoreductase subunit N	SRR1019141
NC_000962	3404376	snp	C	G	G:108 C:0	CDS	-	546/1722	182/573	synonymous_variant c.546G>C p.Thr182Thr	Rv3043c	ctaD	cytochrome C oxidase cytochrome 1	ERR3340726
NC_000962	3518167	snp	A	G	G:103 A:0	CDS	+	1422/2421	474/806	missense_variant c.1422A>G p.Ile474Met	Rv3151	nuoG	NADH-quinone oxidoreductase subunit G	ERR3340726
NC_000962	3518555	snp	A	G	G:112 A:0	CDS	+	1810/2421	604/806	missense_variant c.1810A>G p.Thr604Ala	Rv3151	nuoG	NADH-quinone oxidoreductase subunit G	ERR3340726
NC_000962	471666	snp	A	G	G:62 A:0	CDS	-	974/1413	325/470	missense_variant c.974T>C p.Met325Thr	Rv0392c	ndhA	NADH dehydrogenase NdhA	ERR176597
NC_000962	472534	snp	C	G	G:59 C:0	CDS	-	106/1413	36/470	missense_variant c.106G>C p.Ala36Pro	Rv0392c	ndhA	NADH dehydrogenase NdhA	ERR176597
NC_000962	1464574	snp	C	T	T:80 C:0	CDS	+	1347/1650	449/549	synonymous_variant c.1347C>T p.Phe449Phe	Rv1308	atpA	ATP synthase subunit alpha	ERR176597
NC_000962	3404376	snp	C	G	G:75 C:0	CDS	-	546/1722	182/573	synonymous_variant c.546G>C p.Thr182Thr	Rv3043c	ctaD	cytochrome C oxidase cytochrome 1	ERR176597
NC_000962	3518167	snp	A	G	G:48 A:0	CDS	+	1422/2421	474/806	missense_variant c.1422A>G p.Ile474Met	Rv3151	nuoG	NADH-quinone oxidoreductase subunit G	ERR176597
NC_000962	3518555	snp	A	G	G:58 A:0	CDS	+	1810/2421	604/806	missense_variant c.1810A>G p.Thr604Ala	Rv3151	nuoG	NADH-quinone oxidoreductase subunit G	ERR176597
NC_000962	3521044	snp	A	G	G:65 A:0	CDS	+	538/636	180/211	missense_variant c.538A>G p.Thr180Ala	Rv3153	nuoI	NADH-quinone oxidoreductase subunit I	ERR176597
NC_000962	3525374	snp	A	G	G:69 A:0	CDS	+	1243/1662	415/553	missense_variant c.1243A>G p.Thr415Ala	Rv3157	nuoM	NADH-quinone oxidoreductase subunit M	ERR176597
NC_000962	3526986	snp	A	G	G:58 A:0	CDS	+	1197/1596	399/531	synonymous_variant c.1197A>G p.Ala399Ala	Rv3158	nuoN	NADH-quinone oxidoreductase subunit N	ERR176597
NC_000962	3518555	snp	A	G	G:50 A:1	CDS	+	1810/2421	604/806	missense_variant c.1810A>G p.Thr604Ala	Rv3151	nuoG	NADH-quinone oxidoreductase subunit G	ERR2228798
NC_000962	95591	snp	G	T	T:580 G:0	CDS	+	178/1479	60/492	stop_gained c.178G>T p.Glu60*	Rv0087	hycE	formate hydrogenase HycE	SRR7439413
NC_000962	1824493	snp	C	T	T:713 C:1	CDS	-	1395/1458	465/485	synonymous_variant c.1395G>A p.Ala465Ala	Rv1623c	cydA	cytochrome D ubiquinol oxidase subunit I CydA	SRR7439413
[truncated: 52,428 more rows]
