# Supplementary material for: Respiratory chain gene mutations associated with global phylogenetic clustering of drug-resistant Mycobacterium tuberculosis revealed by whole-genome sequencing
Source: Front Immunol. 2026 May 20;17:1724194. doi: 10.3389/fimmu.2026.1724194 (PMC13229807; doi:10.3389/fimmu.2026.1724194)
Supplement: Supplementary file 9 [file Table9.xlsx]

## Sheet: Random Forest
Supplementary Table9 The performance of random forest for discriminating clustered isolates from non-clustered isolates in the MDR cohort.
Gene	Positiom	SNP	Amino acid changes	Score
ctaD	3404376	G546C	Thr182Thr	0.036394
nuoG	3518555	A1810G	Thr604Ala	0.026729
nuoD	3514512	G1175C	Gly392Ala	0.023107
atpH	1462270	A428G	Gln143Arg	0.059672
nuoG	3518371	T1626C	His542His	0.055308
nuoG	3518167	A1422G	Ile474Met	0.022573
nuoN	3526873	G1084T	Ala362Ser	0.023727
nuoA	3511763	G82C	Val28Leu	0.00333
nuoJ	3521253	G115A	Val39Ile	0.005806
nuoI	3520977	G471C	Leu157Leu	0.003885
cydA	1824946	C942A	Ile314Ile	0.015214
nuoH	3519774	G493A	Val165Ile	0.008535
nuoF	3515467	C56T	Pro19Leu	0.007829
qcrB	2460927	G1250T	Arg417Leu	0.017134
nuoM	3524903	G772A	Ala258Thr	0.007378
nuoE	3515307	G651A	Gln217Gln	0.00259
nuoF	3516342	C931T	Leu311Leu	0.006837
hycE	95591	G178T	Glu60*	0.004749
nuoL	3523741	C1508A	Thr503Asn	0.002212
nuoI	3521044	A538G	Thr180Ala	0.007989
nuoN	3526986	A1197G	Ala399Ala	0.004251
qcrB	2460254	T577G	Trp193Gly	0.001959
nuoM	3524528	G397T	Gly133Cys	0.002506
qcrB	2459732	G55A	Glu19Lys	0.005501
atpB	1460907	T664C	Phe222Leu	0.001444
ndhA	471666	T974C	Met325Thr	0.003508
qcrA	2458639	T248C	Val83Ala	0.001231
nuoG	3517413	C668T	Ala223Val	0.002831
nuoF	3515582	C171T	Ser57Ser	0.003621
atpH	1462152	C310A	Arg104Ser	0.002529
qcrA	2458572	G181C	Glu61Gln	0.008864
hycE	95697	C284T	Pro95Leu	0.001445
ctaD	3403250	G1672A	Ala558Thr	0.000733
atpH	1461915	C73G	Leu25Val	0.003517
qcrB	2460628	C951A	Ala317Ala	0.003958
atpA	1464859	G1632A	Ala544Ala	0.00147
nuoH	3520172	G891A	Leu297Leu	0.008979
nuoN	3526987	G1198A	Gly400Ser	0.00609
nuoD	3514102	T765C	Arg255Arg	0.001392
nuoM	3525374	A1243G	Thr415Ala	0.001881
nuoF	3515477	G66C	Trp22Cys	0.003533
nuoM	3524535	A404G	Glu135Gly	0.001751
qcrC	2457704	T152C	Val51Ala	0.001104
ndhA	471612	A1028G	Tyr343Cys	0.001132
ndhA	472236	C404A	Ala135Glu	0.001142
ndhA	471640	G1000A	Ala334Thr	0.001012
atpA	1463498	G271C	Val91Leu	0.001568
nuoG	3518441	T1696C	Leu566Leu	0.00291
atpH	1462787	C945A	Asp315Glu	0.001153
nuoD	3513538	A201T	Glu67Asp	0.001109
qcrA	2459162	G771A	Glu257Glu	0.003648
qcrB	2459699	C22T	Pro8Ser	0.001216
hycE	95867	G454T	Ala152Ser	0.001126
atpH	1463143	C1301T	Ser434Leu	0.001097
nuoH	3519732	C451T	Leu151Leu	0.002166
qcrC	2458368	G816C	Leu272Leu	0.001855
atpB	1460552	G309T	Trp103Cys	0.000407
atpH	1462181	G339A	Leu113Leu	0.000315
cydB	1823798	C603T	Ala201Ala	0.000293
nuoG	3518993	G2248A	Asp750Asn	0.000363
qcrC	2457819	G267A	Pro89Pro	0.000304
nuoH	3520475	G1194A	Pro398Pro	0.000332

## Sheet: Gradient boosting decision tree
Supplementary Table9 The performance of gradient boosting decision tree for discriminating clustered isolates from non-clustered isolates in the MDR cohort.
Gene	Positiom	SNP	Amino acid changes	Score
nuoG	3518555	A1810G	Thr604Ala	0.0182
ctaD	3404376	G546C	Thr182Thr	0.0641
nuoA	3511763	G82C	Val28Leu	0.0033
atpH	1462270	A428G	Gln143Arg	0.0331
nuoI	3521044	A538G	Thr180Ala	0.0281
nuoG	3518371	T1626C	His542His	0.0893
nuoM	3524903	G772A	Ala258Thr	0.0061
nuoG	3518167	A1422G	Ile474Met	0.0142
nuoF	3515467	C56T	Pro19Leu	0.0072
qcrB	2460927	G1250T	Arg417Leu	0.0235
cydA	1824946	C942A	Ile314Ile	0.0069
ndhA	471612	A1028G	Tyr343Cys	0
nuoN	3526986	A1197G	Ala399Ala	0.0003
nuoJ	3521253	G115A	Val39Ile	0.0014
qcrA	2458572	G181C	Glu61Gln	0.0063
nuoE	3515307	G651A	Gln217Gln	0.0045
nuoN	3526873	G1084T	Ala362Ser	0.0293
hycE	95697	C284T	Pro95Leu	0.0001
nuoF	3515477	G66C	Trp22Cys	0.0007
atpB	1460907	T664C	Phe222Leu	0.0003
nuoD	3514512	G1175C	Gly392Ala	0.027
nuoH	3519774	G493A	Val165Ile	0.0049
qcrA	2459162	G771A	Glu257Glu	0.0001
atpH	1462152	C310A	Arg104Ser	0.0019
atpH	1462787	C945A	Asp315Glu	0.0005
nuoD	3513538	A201T	Glu67Asp	0.0001
nuoF	3515582	C171T	Ser57Ser	0.0003
nuoL	3523741	C1508A	Thr503Asn	0.0019
nuoN	3526987	G1198A	Gly400Ser	0.001
qcrB	2459699	C22T	Pro8Ser	0.0003
qcrB	2459732	G55A	Glu19Lys	0.0116
nuoI	3520977	G471C	Leu157Leu	0.0004
atpH	1461915	C73G	Leu25Val	0.0002
atpA	1463498	G271C	Val91Leu	0
nuoH	3520172	G891A	Leu297Leu	0.0017
nuoF	3516342	C931T	Leu311Leu	0.0036
qcrB	2460628	C951A	Ala317Ala	0.0012
ndhA	471666	T974C	Met325Thr	0.0001
atpA	1464859	G1632A	Ala544Ala	0.0006
nuoM	3524535	A404G	Glu135Gly	0.0009
ndhA	472236	C404A	Ala135Glu	0.0001
hycE	95591	G178T	Glu60*	0.0003
nuoD	3514102	T765C	Arg255Arg	0.0007
qcrC	2457704	T152C	Val51Ala	0.0004
qcrC	2458368	G816C	Leu272Leu	0.0004
nuoH	3519732	C451T	Leu151Leu	0.002
atpB	1460552	G309T	Trp103Cys	0
atpH	1462181	G339A	Leu113Leu	0
atpH	1463143	C1301T	Ser434Leu	0
cydB	1823798	C603T	Ala201Ala	0.0003
qcrC	2457819	G267A	Pro89Pro	0
qcrA	2458639	T248C	Val83Ala	0.002
qcrB	2460254	T577G	Trp193Gly	0
ctaD	3403250	G1672A	Ala558Thr	0.0012
nuoG	3517413	C668T	Ala223Val	0.0017
nuoG	3518441	T1696C	Leu566Leu	0
nuoG	3518993	G2248A	Asp750Asn	0
nuoH	3520475	G1194A	Pro398Pro	0
nuoM	3524528	G397T	Gly133Cys	0.0017
nuoM	3525374	A1243G	Thr415Ala	0.0016
ndhA	471640	G1000A	Ala334Thr	0.0005
hycE	95867	G454T	Ala152Ser	0
