# Supplementary material for: Respiratory chain gene mutations associated with global phylogenetic clustering of drug-resistant Mycobacterium tuberculosis revealed by whole-genome sequencing
Source: Front Immunol. 2026 May 20;17:1724194. doi: 10.3389/fimmu.2026.1724194 (PMC13229807; doi:10.3389/fimmu.2026.1724194)
Supplement: Supplementary file 10 [file Table10.xlsx]

## Sheet: Random Forest
Supplementary Table 10 The performance of the random forest in discriminating between MDR and SDR isolates.
Gene	Positiom	SNP	Amino acid changes	Score
hycE	95591	Glu60*	G178T	0.034155
atpB	1460907	Phe222Leu	T664C	0.022926
nuoN	3526986	Ala399Ala	A1197G	0.016867
ndhA	471666	Met325Thr	T974C	0.016839
nuoG	3518371	His542His	T1626C	0.01433
atpH	1462270	Gln143Arg	A428G	0.014158
nuoF	3515467	Pro19Leu	C56T	0.013528
nuoI	3521044	Thr180Ala	A538G	0.01242
ctaD	3404376	Thr182Thr	G546C	0.012027
qcrB	2460628	Ala317Ala	C951A	0.010674
atpH	1461915	Leu25Val	C73G	0.00943
nuoG	3518167	Ile474Met	A1422G	0.008291
nuoB	3512566	Ala164Pro	G490C	0.006752
ndhA	471640	Ala334Thr	G1000A	0.005845
nuoN	3526137	Ala116Ala	T348G	0.005645
qcrC	2457704	Val51Ala	T152C	0.005583
nuoN	3526873	Ala362Ser	G1084T	0.005476
cydB	1823378	Leu341Leu	G1023A	0.005044
nuoM	3524528	Gly133Cys	G397T	0.00503
nuoD	3514512	Gly392Ala	G1175C	0.004534
nuoF	3515582	Ser57Ser	C171T	0.004469
nuoJ	3521253	Val39Ile	G115A	0.004206
nuoG	3518089	Gly448Gly	T1344C	0.004132
qcrB	2459732	Glu19Lys	G55A	0.003724
nuoG	3517413	Ala223Val	C668T	0.003292
nuoF	3516342	Leu311Leu	C931T	0.003215
atpH	1462845	Asp335Asn	G1003A	0.003154
nuoN	3526884	Pro365Pro	G1095A	0.00299
nuoG	3518555	Thr604Ala	A1810G	0.002835
nuoM	3525374	Thr415Ala	A1243G	0.002655
ctaD	3403250	Ala558Thr	G1672A	0.002381
nuoF	3515477	Trp22Cys	G66C	0.002178
hycE	95697	Pro95Leu	C284T	0.002106
hycE	95867	Ala152Ser	G454T	0.001895
cydB	1823579	Leu274Leu	G822A	0.001791
nuoH	3520172	Leu297Leu	G891A	0.001459
atpH	1463143	Ser434Leu	C1301T	0.001441
qcrA	2458572	Glu61Gln	G181C	0.001338
qcrB	2460927	Arg417Leu	G1250T	0.001329
nuoL	3523741	Thr503Asn	C1508A	0.001301
ndhA	472471	Gln57*	C169T	0.001213
cydB	1823738	Leu221Leu	G663A	0.00121
atpH	1462152	Arg104Ser	C310A	0.0012
nuoE	3515307	Gln217Gln	G651A	0.001158
cydB	1823798	Ala201Ala	C603T	0.00096
nuoH	3519774	Val165Ile	G493A	0.000909
nuoM	3524581	Ile150Ile	C450T	0.000894
cydA	1824946	Ile314Ile	C942A	0.000884
atpB	1460552	Trp103Cys	G309T	0.000777
atpH	1462181	Leu113Leu	G339A	0.000719
ndhA	471646	Gly332Arg	G994C	0.000682
nuoM	3524903	Ala258Thr	G772A	0.000633
nuoD	3514102	Arg255Arg	T765C	0.00055
nuoN	3526987	Gly400Ser	G1198A	0.000543
qcrC	2457819	Pro89Pro	G267A	0.00054
ndhA	471469	Gly391Arg	G1171A	0.000529
qcrC	2458368	Leu272Leu	G816C	0.000522
nuoG	3518993	Asp750Asn	G2248A	0.00051
nuoA	3511763	Val28Leu	G82C	0.000497
atpA	1464859	Ala544Ala	G1632A	0.000414
cydA	1824800	Arg363His	G1088A	0.000407
nuoH	3520475	Pro398Pro	G1194A	0.000396
qcrB	2460254	Trp193Gly	T577G	0.000394
nuoG	3518441	Leu566Leu	T1696C	0.000391
nuoM	3524535	Glu135Gly	A404G	0.000386
qcrA	2459162	Glu257Glu	G771A	0.000366
nuoN	3526021	Val78Leu	G232T	0.000308
nuoI	3520977	Leu157Leu	G471C	0.000298
nuoH	3519732	Leu151Leu	C451T	0.000252
atpH	1462787	Asp315Glu	C945A	0.000158
qcrB	2459699	Pro8Ser	C22T	0.000157
ndhA	472236	Ala135Glu	C404A	0.000154
nuoD	3513538	Glu67Asp	A201T	0.000154
ndhA	471612	Tyr343Cys	A1028G	9.7e-05
nuoF	3516299	Gly296Gly	C888A	9e-05
qcrA	2458639	Val83Ala	T248C	7.4e-05
atpA	1463498	Val91Leu	G271C	6.3e-05

## Sheet: Gradient boosting decision tree
Supplementary Table 10 The performance of the gradient boosting tree in discriminating between MDR and SDR isolates.
Gene	Positiom	SNP	Amino acid changes	Score
hycE	95591	G178T	Glu60*	0.0095
hycE	95697	C284T	Pro95Leu	0.0027
hycE	95867	G454T	Ala152Ser	0.0006
ndhA	471469	G1171A	Gly391Arg	0.0035
ndhA	471612	A1028G	Tyr343Cys	0.0002
ndhA	471640	G1000A	Ala334Thr	0.0044
ndhA	471646	G994C	Gly332Arg	0
ndhA	471666	T974C	Met325Thr	0.001
ndhA	472236	C404A	Ala135Glu	0
ndhA	472471	C169T	Gln57*	0.0012
atpB	1460552	G309T	Trp103Cys	0.0007
atpB	1460907	T664C	Phe222Leu	0.0029
atpH	1461915	C73G	Leu25Val	0.0046
atpH	1462152	C310A	Arg104Ser	0.0021
atpH	1462181	G339A	Leu113Leu	0
atpH	1462270	A428G	Gln143Arg	0.0061
atpH	1462787	C945A	Asp315Glu	0.0004
atpH	1462845	G1003A	Asp335Asn	0.001
atpH	1463143	C1301T	Ser434Leu	0.0001
atpA	1463498	G271C	Val91Leu	0
atpA	1464859	G1632A	Ala544Ala	0.0002
cydB	1823378	G1023A	Leu341Leu	0.0084
cydB	1823579	G822A	Leu274Leu	0.0003
cydB	1823738	G663A	Leu221Leu	0.0023
cydB	1823798	C603T	Ala201Ala	0
cydA	1824800	G1088A	Arg363His	0.0001
cydA	1824946	C942A	Ile314Ile	0.0003
qcrC	2457704	T152C	Val51Ala	0.0055
qcrC	2457819	G267A	Pro89Pro	0.001
qcrC	2458368	G816C	Leu272Leu	0.0002
qcrA	2458572	G181C	Glu61Gln	0.0016
qcrA	2458639	T248C	Val83Ala	0
qcrA	2459162	G771A	Glu257Glu	0.0001
qcrB	2459699	C22T	Pro8Ser	0.0002
qcrB	2459732	G55A	Glu19Lys	0.0022
qcrB	2460254	T577G	Trp193Gly	0.0001
qcrB	2460628	C951A	Ala317Ala	0.0069
qcrB	2460927	G1250T	Arg417Leu	0.0008
ctaD	3403250	G1672A	Ala558Thr	0.0011
ctaD	3404376	G546C	Thr182Thr	0.0033
nuoA	3511763	G82C	Val28Leu	0.0001
nuoB	3512566	G490C	Ala164Pro	0
nuoD	3513538	A201T	Glu67Asp	0.0002
nuoD	3514102	T765C	Arg255Arg	0.0003
nuoD	3514512	G1175C	Gly392Ala	0.011
nuoE	3515307	G651A	Gln217Gln	0.0024
nuoF	3515467	C56T	Pro19Leu	0.0031
nuoF	3515477	G66C	Trp22Cys	0.003
nuoF	3515582	C171T	Ser57Ser	0.0018
nuoF	3516299	C888A	Gly296Gly	0
nuoF	3516342	C931T	Leu311Leu	0.0013
nuoG	3517413	C668T	Ala223Val	0.0008
nuoG	3518089	T1344C	Gly448Gly	0.0028
nuoG	3518167	A1422G	Ile474Met	0.0113
nuoG	3518371	T1626C	His542His	0.016
nuoG	3518441	T1696C	Leu566Leu	0
nuoG	3518555	A1810G	Thr604Ala	0.0046
nuoG	3518993	G2248A	Asp750Asn	0.0003
nuoH	3519732	C451T	Leu151Leu	0
nuoH	3519774	G493A	Val165Ile	0.001
nuoH	3520172	G891A	Leu297Leu	0.0024
nuoH	3520475	G1194A	Pro398Pro	0
nuoI	3520977	G471C	Leu157Leu	0.0003
nuoI	3521044	A538G	Thr180Ala	0
nuoJ	3521253	G115A	Val39Ile	0.0061
nuoL	3523741	C1508A	Thr503Asn	0.0001
nuoM	3524528	G397T	Gly133Cys	0.0129
nuoM	3524535	A404G	Glu135Gly	0
nuoM	3524581	C450T	Ile150Ile	0
nuoM	3524903	G772A	Ala258Thr	0.002
nuoM	3525374	A1243G	Thr415Ala	0.0015
nuoN	3526021	G232T	Val78Leu	0.0004
nuoN	3526137	T348G	Ala116Ala	0.0012
nuoN	3526873	G1084T	Ala362Ser	0.0031
nuoN	3526884	G1095A	Pro365Pro	0
nuoN	3526986	A1197G	Ala399Ala	0.0009
nuoN	3526987	G1198A	Gly400Ser	0.0006
