# Supplementary material for: Respiratory chain gene mutations associated with global phylogenetic clustering of drug-resistant Mycobacterium tuberculosis revealed by whole-genome sequencing
Source: Front Immunol. 2026 May 20;17:1724194. doi: 10.3389/fimmu.2026.1724194 (PMC13229807; doi:10.3389/fimmu.2026.1724194)
Supplement: Supplementary file 11 [file Table11.xlsx]

## Sheet: Random Forest
Supplementary Table 11 The performance of the random forest for discriminating MDR isolates from Sensitive isolates.
Gene	Positiom	SNP	Amino acid changes	Score
nuoG	3518167	A1422G	Ile474Met	0.022451
atpH	1462270	A428G	Gln143Arg	0.022385
nuoG	3518371	T1626C	His542His	0.019663
ctaD	3404376	G546C	Thr182Thr	0.017168
nuoN	3526873	G1084T	Ala362Ser	0.012886
nuoD	3514512	G1175C	Gly392Ala	0.010791
nuoM	3524903	G772A	Ala258Thr	0.010655
cydA	1824946	C942A	Ile314Ile	0.009301
nuoJ	3521253	G115A	Val39Ile	0.008908
nuoG	3518555	A1810G	Thr604Ala	0.00804
nuoI	3521044	A538G	Thr180Ala	0.007989
nuoF	3515582	C171T	Ser57Ser	0.00794
nuoM	3524528	G397T	Gly133Cys	0.007785
nuoF	3515467	C56T	Pro19Leu	0.006789
ndhA	471612	A1028G	Tyr343Cys	0.006519
nuoH	3519774	G493A	Val165Ile	0.00574
nuoE	3515307	G651A	Gln217Gln	0.005601
nuoJ	3521432	G294A	Leu98Leu	0.005446
nuoN	3526986	A1197G	Ala399Ala	0.005001
ndhA	471666	T974C	Met325Thr	0.004515
nuoA	3511763	G82C	Val28Leu	0.004382
nuoH	3520172	G891A	Leu297Leu	0.004238
qcrB	2460927	G1250T	Arg417Leu	0.004026
qcrA	2458572	G181C	Glu61Gln	0.00382
cydB	1823378	G1023A	Leu341Leu	0.003339
nuoL	3523741	C1508A	Thr503Asn	0.003192
hycE	95591	G178T	Glu60*	0.003128
nuoF	3515477	G66C	Trp22Cys	0.003121
atpA	1464859	G1632A	Ala544Ala	0.002978
nuoM	3524535	A404G	Glu135Gly	0.00291
nuoD	3514102	T765C	Arg255Arg	0.002551
cydB	1823738	G663A	Leu221Leu	0.002447
atpB	1460907	T664C	Phe222Leu	0.002378
nuoI	3520977	G471C	Leu157Leu	0.002249
nuoG	3518441	T1696C	Leu566Leu	0.002209
atpH	1462152	C310A	Arg104Ser	0.002162
nuoN	3526987	G1198A	Gly400Ser	0.002082
atpH	1462845	G1003A	Asp335Asn	0.001938
qcrB	2460254	T577G	Trp193Gly	0.001847
nuoF	3516342	C931T	Leu311Leu	0.001783
qcrB	2460628	C951A	Ala317Ala	0.001735
atpH	1461915	C73G	Leu25Val	0.001666
nuoN	3526137	T348G	Ala116Ala	0.001533
hycE	96007	C594T	Leu198Leu	0.001532
atpA	1463923	C696T	Thr232Thr	0.00137
hycE	95697	C284T	Pro95Leu	0.00128
ndhA	471616	C1024T	Arg342*	0.001277
atpA	1464070	C843T	Tyr281Tyr	0.001266
nuoG	3518089	T1344C	Gly448Gly	0.001188
ctaD	3403496	G1426T	Val476Phe	0.001126
nuoK	3521996	C73T	Arg25Cys	0.00109
qcrC	2457704	T152C	Val51Ala	0.001088
nuoN	3526884	G1095A	Pro365Pro	0.001083
ndhA	471640	G1000A	Ala334Thr	0.001062
nuoK	3522012	T89C	Met30Thr	0.001055
cydB	1824275	T126C	Asp42Asp	0.000952
qcrB	2459732	G55A	Glu19Lys	0.000947
nuoH	3519732	C451T	Leu151Leu	0.0009
nuoE	3514777	G121C	Glu41Gln	0.000895
nuoM	3524488	G357C	Arg119Ser	0.000881
hycE	95635	G222A	Ala74Ala	0.000876
ndhA	471646	G994C	Gly332Arg	0.000844
nuoH	3520475	G1194A	Pro398Pro	0.000823
qcrA	2459162	G771A	Glu257Glu	0.000761
ndhA	472236	C404A	Ala135Glu	0.000751
nuoA	3511965	A284G	Asp95Gly	0.000742
nuoC	3512634	C7T	Pro3Ser	0.000734
nuoJ	3521639	T501C	Ile167Ile	0.000729
cydA	1824800	G1088A	Arg363His	0.000729
atpB	1460992	A749C	His250Pro	0.000649
nuoH	3520485	G1204T	Gly402Cys	0.000646
nuoB	3512566	G490C	Ala164Pro	0.000606
nuoA	3511716	C35T	Ala12Val	0.00059
ctaD	3403250	G1672A	Ala558Thr	0.000587
qcrB	2461053	C1376A	Pro459His	0.000583
nuoM	3525374	A1243G	Thr415Ala	0.000578
cydA	1825046	G842A	Arg281Gln	0.000566
qcrA	2458639	T248C	Val83Ala	0.000564
ndhA	472148	T492C	His164His	0.000549
nuoD	3513538	A201T	Glu67Asp	0.000541
atpH	1462787	C945A	Asp315Glu	0.000522
qcrB	2459699	C22T	Pro8Ser	0.00052
atpA	1463498	G271C	Val91Leu	0.000513
ctaD	3403436	T1486C	Phe496Leu	0.00051
qcrC	2458368	G816C	Leu272Leu	0.00051
nuoM	3524581	C450T	Ile150Ile	0.000503
nuoG	3518392	G1647A	Ala549Ala	0.000498
atpH	1463143	C1301T	Ser434Leu	0.000433
cydB	1823579	G822A	Leu274Leu	0.000427
hycE	95867	G454T	Ala152Ser	0.000426
ctaC	2464458	G294C	Arg98Arg	0.000411
ndhA	472471	C169T	Gln57*	0.000406
nuoG	3517413	C668T	Ala223Val	0.000403
nuoH	3519636	C355T	Leu119Phe	0.000401
nuoL	3522395	G162A	Leu54Leu	0.0004
qcrC	2458234	A682C	Lys228Gln	0.000395
hycE	95812	G399A	Pro133Pro	0.000391
nuoG	3519161	T2416C	Ser806Pro	0.000384
ctaC	2464442	A310C	Thr104Pro	0.000372
atpA	1464223	C996T	Thr332Thr	0.000329
nuoF	3516105	A694G	Ile232Val	0.000317
qcrC	2457819	G267A	Pro89Pro	0.000303
nuoG	3518993	G2248A	Asp750Asn	0.000302
ctaD	3404883	C39T	Ala13Ala	0.000299
atpH	1462181	G339A	Leu113Leu	0.000298
atpB	1460552	G309T	Trp103Cys	0.000285
ctaD	3404108	C814T	Leu272Leu	0.000284
cydB	1823798	C603T	Ala201Ala	0.000257
ndhA	471469	G1171A	Gly391Arg	0.000248
cydB	1824107	G294C	Met98Ile	0.000231
atpE	1461251	G207T	Ala69Ala	0.000228
cydA	1824726	A1162G	Asn388Asp	0.000205
nuoF	3516039	G628A	Ala210Thr	0.000202
cydB	1823818	G583C	Asp195His	0.0002
atpH	1463106	A1264G	Ile422Val	0.000198
cydA	1824493	G1395A	Ala465Ala	0.000187
ctaD	3403254	C1668T	Ala556Ala	0.000187
nuoM	3524923	G792A	Pro264Pro	0.000185
nuoF	3516290	A879G	Thr293Thr	0.000183
nuoF	3516161	C750T	Phe250Phe	0.000182
nuoB	3512352	G276A	Ala92Ala	0.00018
ctaD	3404689	A233G	Gln78Arg	0.00017
ctaD	3403221	C1701T	Pro567Pro	0.000153
atpA	1463776	C549T	Val183Val	0.000148
ctaD	3404178	C744A	Ala248Ala	0.000147
cydA	1824531	A1357G	Lys453Glu	0.000134
nuoB	3512287	A211G	Ile71Val	0.000121
atpH	1462713	G871A	Glu291Lys	0.000118
nuoF	3515936	C525T	His175His	0.000118
nuoM	3525049	G918A	Leu306Leu	0.000117
ctaD	3404331	C591A	Arg197Arg	0.000116
cydB	1824097	G304A	Ala102Thr	0.00011
cydB	1823649	C752T	Ser251Phe	0.000109
nuoF	3515512	G101A	Arg34Gln	0.000105
atpF	1461414	T94C	Phe32Leu	0.000102
nuoN	3526551	C762A	Val254Val	9.1e-05
ctaD	3404254	C668T	Ala223Val	7.5e-05
nuoM	3525531	T1400C	Leu467Pro	7.3e-05
qcrC	2457664	G112C	Ala38Pro	6.6e-05
qcrB	2460407	C730A	Pro244Thr	5.9e-05
nuoN	3526572	A783G	Leu261Leu	5.8e-05
nuoN	3526539	G750A	Ala250Ala	5.5e-05
hycE	95662	C249T	Phe83Phe	4.9e-05
nuoH	3520257	G976A	Val326Ile	4.5e-05
qcrA	2458723	T332C	Leu111Ser	4.2e-05
qcrC	2458003	G451C	Gly151Arg	2.4e-05
nuoM	3524186	G55C	Val19Leu	1.8e-05
qcrB	2460755	A1078G	Thr360Ala	1.6e-05
cydB	1823906	C495T	Tyr165Tyr	1.1e-05
ndhA	472534	G106C	Ala36Pro	1.1e-05
atpA	1464574	C1347T	Phe449Phe	8e-06
cydA	1825857	T31C	Phe11Leu	6e-06
ctaE	2456913	G13A	Val5Ile	3e-06

## Sheet: Gradient boosting decision tree
Supplementary Table 11 The performance of the gradient boosting tree for discriminating MDR isolates from Sensitive isolates.
Gene	Positiom	SNP	Amino acid changes	Score
nuoJ	3521432	G294A	Leu98Leu	0.0195
nuoN	3526873	G1084T	Ala362Ser	0.0119
nuoM	3524528	G397T	Gly133Cys	0.0086
nuoG	3518167	A1422G	Ile474Met	0.0085
nuoM	3524903	G772A	Ala258Thr	0.0081
nuoG	3518555	A1810G	Thr604Ala	0.0077
ndhA	471612	A1028G	Tyr343Cys	0.0073
ctaD	3404376	G546C	Thr182Thr	0.0069
nuoE	3515307	G651A	Gln217Gln	0.0054
cydB	1823378	G1023A	Leu341Leu	0.0047
atpA	1464859	G1632A	Ala544Ala	0.0034
nuoD	3514102	T765C	Arg255Arg	0.003
nuoF	3515477	G66C	Trp22Cys	0.003
nuoA	3511763	G82C	Val28Leu	0.0028
nuoH	3519774	G493A	Val165Ile	0.0028
nuoJ	3521253	G115A	Val39Ile	0.0026
atpH	1462845	G1003A	Asp335Asn	0.0025
nuoF	3515582	C171T	Ser57Ser	0.0024
atpH	1461915	C73G	Leu25Val	0.0023
cydB	1823738	G663A	Leu221Leu	0.0021
qcrB	2460628	C951A	Ala317Ala	0.0017
qcrB	2460927	G1250T	Arg417Leu	0.0017
nuoL	3523741	C1508A	Thr503Asn	0.0016
cydA	1824946	C942A	Ile314Ile	0.0012
nuoD	3514512	G1175C	Gly392Ala	0.0012
hycE	96007	C594T	Leu198Leu	0.0011
hycE	95635	G222A	Ala74Ala	0.0009
hycE	95697	C284T	Pro95Leu	0.0009
cydB	1824275	T126C	Asp42Asp	0.0008
nuoG	3518441	T1696C	Leu566Leu	0.0008
atpA	1464070	C843T	Tyr281Tyr	0.0007
hycE	95591	G178T	Glu60*	0.0006
nuoB	3512566	G490C	Ala164Pro	0.0006
nuoG	3518089	T1344C	Gly448Gly	0.0006
nuoK	3522012	T89C	Met30Thr	0.0006
atpA	1463923	C696T	Thr232Thr	0.0005
nuoF	3515467	C56T	Pro19Leu	0.0005
cydA	1824800	G1088A	Arg363His	0.0004
nuoF	3516161	C750T	Phe250Phe	0.0004
nuoF	3516342	C931T	Leu311Leu	0.0004
nuoI	3520977	G471C	Leu157Leu	0.0004
nuoN	3526884	G1095A	Pro365Pro	0.0004
ndhA	471640	G1000A	Ala334Thr	0.0003
nuoG	3518371	T1626C	His542His	0.0003
nuoI	3521044	A538G	Thr180Ala	0.0003
nuoM	3524535	A404G	Glu135Gly	0.0003
qcrC	2457704	T152C	Val51Ala	0.0003
qcrC	2458368	G816C	Leu272Leu	0.0003
atpH	1462270	A428G	Gln143Arg	0.0002
hycE	95867	G454T	Ala152Ser	0.0002
ndhA	472148	T492C	His164His	0.0002
ndhA	472471	C169T	Gln57*	0.0002
nuoE	3514777	G121C	Glu41Gln	0.0002
nuoM	3524488	G357C	Arg119Ser	0.0002
qcrA	2458639	T248C	Val83Ala	0.0002
atpB	1460907	T664C	Phe222Leu	0.0001
atpH	1462152	C310A	Arg104Ser	0.0001
ctaD	3404254	C668T	Ala223Val	0.0001
cydB	1823798	C603T	Ala201Ala	0.0001
ndhA	471646	G994C	Gly332Arg	0.0001
nuoA	3511965	A284G	Asp95Gly	0.0001
nuoG	3518392	G1647A	Ala549Ala	0.0001
nuoH	3520172	G891A	Leu297Leu	0.0001
nuoK	3521996	C73T	Arg25Cys	0.0001
atpA	1463498	G271C	Val91Leu	0
atpA	1463776	C549T	Val183Val	0
atpA	1464223	C996T	Thr332Thr	0
atpA	1464574	C1347T	Phe449Phe	0
atpB	1460552	G309T	Trp103Cys	0
atpB	1460992	A749C	His250Pro	0
atpE	1461251	G207T	Ala69Ala	0
atpF	1461414	T94C	Phe32Leu	0
atpH	1462181	G339A	Leu113Leu	0
atpH	1462713	G871A	Glu291Lys	0
atpH	1462787	C945A	Asp315Glu	0
atpH	1463106	A1264G	Ile422Val	0
atpH	1463143	C1301T	Ser434Leu	0
ctaC	2464442	A310C	Thr104Pro	0
ctaC	2464458	G294C	Arg98Arg	0
ctaD	3403221	C1701T	Pro567Pro	0
ctaD	3403250	G1672A	Ala558Thr	0
ctaD	3403254	C1668T	Ala556Ala	0
ctaD	3403436	T1486C	Phe496Leu	0
ctaD	3403496	G1426T	Val476Phe	0
ctaD	3404108	C814T	Leu272Leu	0
ctaD	3404178	C744A	Ala248Ala	0
ctaD	3404331	C591A	Arg197Arg	0
ctaD	3404689	A233G	Gln78Arg	0
ctaD	3404883	C39T	Ala13Ala	0
ctaE	2456913	G13A	Val5Ile	0
cydA	1824493	G1395A	Ala465Ala	0
cydA	1824531	A1357G	Lys453Glu	0
cydA	1824726	A1162G	Asn388Asp	0
cydA	1825046	G842A	Arg281Gln	0
cydA	1825857	T31C	Phe11Leu	0
cydB	1823579	G822A	Leu274Leu	0
cydB	1823649	C752T	Ser251Phe	0
cydB	1823818	G583C	Asp195His	0
cydB	1823906	C495T	Tyr165Tyr	0
cydB	1824097	G304A	Ala102Thr	0
cydB	1824107	G294C	Met98Ile	0
hycE	95662	C249T	Phe83Phe	0
hycE	95812	G399A	Pro133Pro	0
ndhA	471469	G1171A	Gly391Arg	0
ndhA	471616	C1024T	Arg342*	0
ndhA	471666	T974C	Met325Thr	0
ndhA	472236	C404A	Ala135Glu	0
ndhA	472534	G106C	Ala36Pro	0
nuoA	3511716	C35T	Ala12Val	0
nuoB	3512287	A211G	Ile71Val	0
nuoB	3512352	G276A	Ala92Ala	0
nuoC	3512634	C7T	Pro3Ser	0
nuoD	3513538	A201T	Glu67Asp	0
nuoF	3515512	G101A	Arg34Gln	0
nuoF	3515936	C525T	His175His	0
nuoF	3516039	G628A	Ala210Thr	0
nuoF	3516105	A694G	Ile232Val	0
nuoF	3516290	A879G	Thr293Thr	0
nuoG	3517413	C668T	Ala223Val	0
nuoG	3518993	G2248A	Asp750Asn	0
nuoG	3519161	T2416C	Ser806Pro	0
nuoH	3519636	C355T	Leu119Phe	0
nuoH	3519732	C451T	Leu151Leu	0
nuoH	3520257	G976A	Val326Ile	0
nuoH	3520475	G1194A	Pro398Pro	0
nuoH	3520485	G1204T	Gly402Cys	0
nuoJ	3521639	T501C	Ile167Ile	0
nuoL	3522395	G162A	Leu54Leu	0
nuoM	3524186	G55C	Val19Leu	0
nuoM	3524581	C450T	Ile150Ile	0
nuoM	3524923	G792A	Pro264Pro	0
nuoM	3525049	G918A	Leu306Leu	0
nuoM	3525374	A1243G	Thr415Ala	0
nuoM	3525531	T1400C	Leu467Pro	0
nuoN	3526137	T348G	Ala116Ala	0
nuoN	3526539	G750A	Ala250Ala	0
nuoN	3526551	C762A	Val254Val	0
nuoN	3526572	A783G	Leu261Leu	0
nuoN	3526986	A1197G	Ala399Ala	0
nuoN	3526987	G1198A	Gly400Ser	0
qcrA	2458572	G181C	Glu61Gln	0
qcrA	2458723	T332C	Leu111Ser	0
qcrA	2459162	G771A	Glu257Glu	0
qcrB	2459699	C22T	Pro8Ser	0
qcrB	2459732	G55A	Glu19Lys	0
qcrB	2460254	T577G	Trp193Gly	0
qcrB	2460407	C730A	Pro244Thr	0
qcrB	2460755	A1078G	Thr360Ala	0
qcrB	2461053	C1376A	Pro459His	0
qcrC	2457664	G112C	Ala38Pro	0
qcrC	2457819	G267A	Pro89Pro	0
qcrC	2458003	G451C	Gly151Arg	0
qcrC	2458234	A682C	Lys228Gln	0
